# Supplementary material for: Prevalence and extent of heteroresistance by next generation sequencing of multidrug-resistant tuberculosis
Source: PLoS One. 2017 May 18;12(5):e0176522. doi: 10.1371/journal.pone.0176522 (PMC5436647; doi:10.1371/journal.pone.0176522)
Supplement: S1 NGS Summary — A combined summary of the phenotypic, Sanger, and Amplicon-Next Generation Sequencing results of the 158 MDR (isoniazid resistant/rifampin resistant) strains included in this study. (XLSX) [file pone.0176522.s002.xlsx]

## Sheet: Phenotypic Testing
				INH	RIF	EMB	STR	PZA	AMK	KAN	CAP	OFX	MXF		TREK-INH	TREK-RIF	TREK-RFB	TREK-EMB	TREK-STR	TREK-AMK	TREK-KAN	TREK-OFX	TREK-MXF	TREK-ETH	TREK-PAS	TREK-CS
No.	SID	Country of origin	conv. DST Method	convent.	convent.	convent.	convent.	MGIT	convent.	convent.	convent.	convent.	convent.	TREK Critical concentration (ug/mL)-->	0.25	1	0.5	4	2	4	5	2	0.5	5	2	32
0	H37Rv 27294	n/a	Agar	S	S	S	S	S	S	S	S	S	S		0.03	0.12		0.5	1	1	2.5	0.5	0.06	0.3	0.5	8
1	BG-01	Bangladesh	LJ	R	R	S	R	NA	S	S	NA	R	R		>4	>16	16	4	>32	0.5	1.2	16	2	5	2	32
2	BG-02	Bangladesh	LJ	R	R	S	R	NA	S	S	NA	S	S		4	> 16	8	< 0.5	4	0.5	2.5	1	0.25	< 0.3	< 0.5	< 2
3	BG-03	Bangladesh	LJ	R	R	S	R	NA	S	S	NA	NA	S		>4	>16	8	1	2	0.5	5	IND	0.5	2.5	8	32
4	BG-04	Bangladesh	LJ	R	R	R	R	NA	S	S	NA	R	R		2	8	0.25	16	32	<0.12	<0.6	8	1	0.6	4	32
5	BG-05	Bangladesh	LJ	R	R	R	R	NA	S	S	NA	S	S		2	>16	1	8	2	0.25	1.2	2	0.5	40	2	16
6	BG-06	Bangladesh	LJ	R	R	R	R	NA	S	S	NA	S	S		4	8	0.5	4	1	0.5	<0.6	1	0.25	>40	2	16
7	BG-07	Bangladesh	LJ	R	R	R	R	NA	S	S	NA	R	R		2	>16	2	4	1	0.25	1.2	8	4	2.5	2	16
8	BG-08	Bangladesh	LJ	R	R	S	S	NA	S	S	NA	S	S		>4	>16	4	8	2	1	2.5	1	0.25	10	1	32
9	BG-09	Bangladesh	LJ	R	R	R	R	NA	NA	NA	NA	NA	NA		NG	NG	NG	NG	NG	NG	NG	NG	NG	NG	NG	NG
10	BG-10	Bangladesh	LJ	R	R	R	R	NA	S	S	NA	S	S		>4	>16	>16	4	>32	0.25	1.2	1	0.25	10	8	32
11	BG-11	Bangladesh	LJ	R	R	R	R	NA	S	S	NA	R	R		>4	>16	2	16	1	0.25	1.2	16	8	20	1	16
12	BG-12	Bangladesh	LJ	R	R	R	R	NA	S	S	NA	S	S		>4	>16	16	8	>32	0.5	1.2	1	0.25	10	64	>256
13	BG-13	Bangladesh	LJ	R	R	S	S	NA	NA	NA	NA	NA	NA		NA	NA	NA	NA	NA	NA	NA	NA	NA	NA	NA	NA
14	BG-14	Bangladesh	LJ	R	R	R	R	NA	S	S	NA	R	R		>4	>16	8	16	2	0.5	2.5	8	4	2.5	32	16
15	BG-15	Bangladesh	LJ	R	R	R	S	NA	NA	NA	NA	NA	NA		NA	NA	NA	NA	NA	NA	NA	NA	NA	NA	NA	NA
16	BG-16	Bangladesh	LJ	R	R	R	R	NA	NA	NA	NA	NA	NA		NA	NA	NA	NA	NA	NA	NA	NA	NA	NA	NA	NA
17	BG-17	Bangladesh	LJ	R	R	R	R	NA	S	S	NA	S	S		> 4	> 16	16	16	32	0.25	1.2	1	0.25	5	1	32
18	BG-18	Bangladesh	LJ	R	R	R	R	NA	S	S	NA	S	S		>4	8	<0.12	2	1	0.25	1.2	0.5	0.25	>40	2	16
19	BG-19	Bangladesh	LJ	R	R	R	R	NA	S	S	NA	R	R		>4	>16	8	16	2	0.25	5	16	4	1.2	8	32
20	BG-20	Bangladesh	LJ	R	R	R	R	NA	S	S	NA	S	S		1	> 16	> 16	16	> 32	0.25	1.2	2	0.5	10	2	32
21	BG-21	Bangladesh	LJ	R	R	S	S	NA	S	S	NA	S	S		2	1	0.5	4	< 0.25	< 0.12	0.6	1	0.25	> 40	2	16
22	BG-22	Bangladesh	LJ	R	R	R	R	NA	S	S	NA	S	S		4	>16	0.5	4	32	0.5	1.2	2	0.5	10	1	16
23	BG-23	Bangladesh	LJ	R	R	R	R	NA	S	S	NA	S	S		>4	>16	>16	8	4	0.5	2.5	1	0.5	2.5	2	32
24	BG-24	Bangladesh	LJ	R	R	R	R	NA	S	R	NA	S	S		>4	1	0.5	8	1	0.25	10	<0.25	<0.06	1.2	2	32
25	BG-25	Bangladesh	LJ	R	R	R	R	NA	S	S	NA	S	S		4	> 16	4	8	> 32	0.25	1.2	1	0.5	1.2	2	16
26	BG-26	Bangladesh	LJ	R	R	R	S	NA	S	S	NA	R	R		> 4	> 16	8	>32	2	0.25	1.2	16	8	40	1	64
27	BG-27	Bangladesh	LJ	R	R	R	S	NA	S	S	NA	R	R		4	>16	2	4	0.5	0.25	<0.6	16	8	2.5	<0.5	32
28	BG-28	Bangladesh	LJ	R	R	R	R	NA	S	S	NA	S	S		>4	>16	8	8	>32	0.25	1.2	0.5	0.25	10	1	16
29	BG-29	Bangladesh	LJ	R	R	R	R	NA	S	S	NA	S	S		0.5	>16	1	8	>32	0.25	<0.6	1	0.25	10	<0.5	32
30	BG-30	Bangladesh	LJ	R	R	S	R	NA	S	S	NA	S	S		> 4	> 16	> 16	2	2	1	0.6	2	0.25	40	2	16
31	BG-31	Bangladesh	LJ	R	R	R	R	NA	S	S	NA	S	S		>4	>16	8	8	32	1	5	1	0.25	40	2	32
32	BG-32	Bangladesh	LJ	R	R	R	S	NA	NA	NA	NA	NA	NA		NA	NA	NA	NA	NA	NA	NA	NA	NA	NA	NA	NA
33	BG-33	Bangladesh	LJ	R	R	R	R	NA	S	S	NA	S	S		>4	>16	8	8	>32	0.5	1.2	1	0.5	2.5	2	32
34	BG-34	Bangladesh	LJ	R	R	S	S	NA	S	S	NA	S	S		2	>16	2	2	0.5	<0.12	<0.6	1	0.12	1.2	2	32
35	BG-35	Bangladesh	LJ	R	R	R	R	NA	S	S	NA	S	S		4	8	0.25	8	0.5	< 0.12	2.5	1	0.25	1.2	1	4
36	BG-36	Bangladesh	LJ	R	R	R	R	NA	S	R	NA	S	S		1	>16	4	4	4	0.5	10	1	0.5	1.2	4	<2
37	BG-37	Bangladesh	LJ	R	R	R	R	NA	S	S	NA	S	S		4	>16	0.5	8	1	0.25	1.2	1	0.25	2.5	<0.5	16
38	BG-38	Bangladesh	LJ	R	R	R	R	NA	S	S	NA	R	R		>4	>16	8	8	>32	0.25	1.2	8	4	2.5	1	1.6
39	BG-39	Bangladesh	LJ	R	R	R	R	NA	S	S	NA	S	R		>4	>16	2	16	>32	1	2.5	1	1	2.5	8	32
40	BG-40	Bangladesh	LJ	R	R	R	R	NA	S	S	NA	R	R		>4	>16	4	8	>32	0.25	1.2	16	8	20	<0.5	32
41	BG-41	Bangladesh	LJ	R	R	R	R	NA	S	S	NA	S	S		2	>16	8	8	8	0.25	<0.6	2	0.5	20	<0.5	8
42	BG-42	Bangladesh	LJ	R	R	S	S	NA	S	S	NA	S	S		>4	>16	4	4	1	0.25	1.2	2	0.5	>40	2	16
43	BG-43	Bangladesh	LJ	R	R	R	R	NA	S	S	NA	S	S		>4	>16	8	8	8	1	2.5	1	0.12	10	2	32
44	BG-44	Bangladesh	LJ	R	R	R	R	NA	S	S	NA	R	R		>4	>16	8	4	>32	0.25	1.2	16	8	40	1	32
45	BG-45	Bangladesh	LJ	R	R	S	R	NA	S	S	NA	S	S		>4	>16	0.5	2	0.5	<0.12	<0.6	0.5	0.12	1.2	<0.5	16
46	BG-46	Bangladesh	LJ	R	R	R	R	NA	R	R	NA	R	R		4	>16	8	>32	>32	16	40	16	8	>40	8	16
47	BG-47	Bangladesh	LJ	R	R	R	R	NA	S	S	NA	S	S		2	>16	16	4	4	0.25	2.5	1	0.25	2.5	2	16
48	BG-48	Bangladesh	LJ	R	R	R	R	NA	S	S	NA	S	S		0.25	>16	0.5	4	0.5	<0.12	<0.6	<0.25	0.06	0.6	<0.5	8
49	BG-49	Bangladesh	LJ	R	R	R	R	NA	S	S	NA	R	R		2	>16	8	8	4	0.5	1.2	16	4	>40	1	32
50	BG-50	Bangladesh	LJ	R	R	R	R	NA	S	S	NA	R	S		4	>16	1	8	1	0.5	2.5	8	0.5	5	<0.5	32
51	BG-51	Bangladesh	LJ	R	R	R	S	NA	S	S	NA	S	S		>4	>16	1	8	2	0.5	1.2	2	0.5	5	2	32
52	BG-52	Bangladesh	LJ	R	R	R	R	NA	NA	NA	NA	NA	NA		NA	NA	NA	NA	NA	NA	NA	NA	NA	NA	NA	NA
53	BG-53	Bangladesh	LJ	R	R	R	R	NA	S	S	NA	S	S		0.5	>16	4	4	1	0.25	1.2	2	0.5	10	2	4
54	BG-54	Bangladesh	LJ	R	R	R	R	NA	S	S	NA	R	R		>4	>16	16	8	16	0.12	1.2	16	4	>40	<0.5	16
55	BG-55	Bangladesh	LJ	R	R	R	R	NA	S	S	NA	R	R		4	>16	8	8	>32	0.25	<0.6	16	4	0.6	<0.5	16
56	BG-56	Bangladesh	LJ	R	R	S	S	NA	S	S	NA	R	S		0.25	1	1	2	1	0.5	1.2	16	0.5	10	4	8
57	BG-57	Bangladesh	LJ	R	R	R	R	NA	S	S	NA	S	S		4	>16	1	8	1	0.25	1.2	1	0.25	2.5	<0.5	16
58	BG-58	Bangladesh	LJ	R	R	R	R	NA	S	S	NA	S	R		4	>16	IND	16	>32	0.5	1.2	2	1	2.5	8	16
59	BG-59	Bangladesh	LJ	R	R	R	R	NA	S	S	NA	S	S		4	16	0.25	8	>32	0.25	2.5	1	0.12	5	2	32
60	BG-60	Bangladesh	LJ	R	R	R	R	NA	S	S	NA	R	R		4	>16	4	8	16	<0.12	1.2	8	1	2.5	<0.5	8
61	BG-61	Bangladesh	LJ	R	R	R	R	NA	S	S	NA	R	R		>4	>16	2	16	1	0.25	1.2	8	2	2.5	<0.5	16
62	BG-62	Bangladesh	LJ	R	R	S	S	NA	S	S	NA	S	S		IND	IND	0.25	4	<0.25	0.25	1.2	0.5	<0.06	0.6	<0.5	8
63	BG-63	Bangladesh	LJ	R	R	R	R	NA	S	S	NA	S	S		4	>16	16	8	>32	<0.12	<0.6	1	0.5	2.5	<0.5	32
64	BG-64	Bangladesh	LJ	R	R	R	R	NA	S	S	NA	S	S		4	>16	4	8	>32	0.5	1.2	2	0.5	1.2	1	32
65	BG-65	Bangladesh	LJ	R	R	R	R	NA	S	S	NA	S	S		>4	>16	16	16	2	1	2.5	2	0.5	2.5	2	32
66	BG-66	Bangladesh	LJ	R	R	S	R	NA	S	S	NA	S	S		2	2	0.25	2	2	0.25	2.5	2	0.5	2.5	2	4
67	BG-67	Bangladesh	LJ	R	R	R	R	NA	S	S	NA	S	S		>4	>16	16	8	4	1	2.5	1	0.12	10	1	32
68	BG-68	Bangladesh	LJ	R	R	R	R	NA	S	S	NA	S	S		4	>16	1	8	>32	<0.12	<0.6	0.5	0.25	1.2	<0.5	16
69	BG-69	Bangladesh	LJ	R	R	R	R	NA	S	S	NA	S	S		0.12	Ind	<0.12	8	<0.25	<0.12	<0.6	0.5	0.12	0.6	<0.5	4
70	BG-70	Bangladesh	LJ	R	R	R	R	NA	S	S	NA	S	S		>4	>16	8	8	2	0.5	1.2	0.5	0.06	10	<0.5	16
71	BG-71	Bangladesh	LJ	R	R	R	R	NA	S	S	NA	S	S		4	>16	4	8	16	0.5	1.2	1	0.25	5	2	16
72	BG-72	Bangladesh	LJ	R	R	S	R	NA	S	S	NA	S	S		4	>16	1	2	2	0.5	1.2	2	0.5	>40	<0.5	16
73	BG-73	Bangladesh	LJ	R	R	S	S	NA	S	S	NA	S	S		4	>16	2	2	0.5	<0.12	<0.6	<0.25	0.12	1.2	1	32
74	TZ-01	Tanzania	MGIT	R	R	S	R	R	S	S	NA	S	S		>4	>16	1	16	4	0.5	5	2	0.5	2.5	>64	8
75	TZ-02	Tanzania	MGIT	R	R	R	R	NA	S	S	NA	S	S		>4	>16	8	8	>32	≤0.12	≤0.06	0.5	≤0.06	5	≤0.5	8
76	TZ-03	Tanzania	MGIT	R	R	S	S	NA	S	S	NA	S	S		4	>16	2	2	≤0.25	≤0.12	≤0.06	≤0.25	≤0.06	1.2	≤0.5	8
77	TZ-04	Tanzania	MGIT	R	R	S	S	R	S	S	NA	S	S		>4	>16	8	4	32	0.25	1.2	1	0.25	2.5	≤0.5	8
78	TZ-05	Tanzania	MGIT	R	R	S	S	S	S	S	NA	S	S		4	>16	8	8	2	0.25	2.5	1	0.25	1.2	≤0.5	8
79	TZ-06	Tanzania	MGIT	R	R	R	R	R	S	S	NA	S	S		4	>16	4	8	32	0.25	1.2	0.5	0.5	10	≤0.5	4
80	TZ-07	Tanzania	MGIT	R	R	S	S	R	S	S	NA	S	S		1	1	0.5	2	4	≤0.12	≤0.6	≤0.25	≤0.06	0.6	≤0.5	8
81	TZ-08	Tanzania	MGIT	R	R	R	R	S	S	S	NA	S	S		4	>16	8	8	16	0.25	1.2	1	0.12	>40	≤0.5	8
82	TZ-09	Tanzania	MGIT	R	R	S	S	S	S	S	NA	S	S		>4	>16	2	4	≤0.25	0.25	1.2	≤0.25	≤0.06	5	≤0.5
83	TZ-10	Tanzania	MGIT	R	R	R	S	R	S	S	NA	S	S		>4	>16	2	8	2	0.25	1.2	0.5	0.25	IND	≤0.5	8
84	TZ-11	Tanzania	MGIT	R	R	R	S	R	S	S	NA	S	S		>4	1	≤0.12	4	≤0.25	≤0.12	1.2	0.5	0.12	5	≤0.5	8
85	TZ-12	Tanzania	MGIT	R	R	S	R	R	S	S	NA	S	S		>4	≤0.12	≤0.12	1	≤0.25	0.25	1.2	0.5	0.12	2.5	≤0.5
86	TZ-13	Tanzania	MGIT	R	R	S	R	R	S	S	NA	S	S		>4	>16	4	4	>32	≤0.12	≤0.06	≤0.25	≤0.06	5	≤0.5	8
87	TZ-14	Tanzania	MGIT	R	R	S	S	R	S	S	NA	S	S		>4	>16	16	8	>32	0.5	1.2	1	0.25	5	≤0.5	8
88	TZ-15	Tanzania	MGIT	R	R	S	R	NA	S	S	NA	S	S		4	>16	8	8	32	0.25	1.2	≤0.25	0.12	0.6	≤0.5	8
89	TZ-16	Tanzania	MGIT	R	R	R	R	R	S	S	NA	S	S		>4	>16	1	2	>32	≤0.12	≤0.6	≤0.25	≤0.06	2.5	≤0.5	8
90	TZ-17	Tanzania	MGIT	R	R	S	S	S	S	S	NA	S	S		>4	>16	4	4	0.5	0.25	5	0.5	≤0.06	2.5	≤0.5	8
91	TZ-18	Tanzania	MGIT	R	R	R	R	S	S	S	NA	S	S		4	4	0.5	2	4	0.25	2.5	0.5	0.25	1.2	1	32
92	TH-01	Thailand	Agar	R	R	R	R	R	S	S	S	S	S		NA	NA	NA	NA	NA	NA	NA	NA	NA	NA	NA	NA
93	TH-02	Thailand	Agar	R	R	R	R	R	S	S	S	S	S		1	8		4	0.25	0.25	1.2	1	0.25	0.3	0.5	16
94	TH-03	Thailand	Agar	R	R	S	S	S	S	S	S	R	R		2	16		2	0.5	1	2.5	8	4	0.3	0.5	2
95	TH-04	Thailand	Agar	R	R	R	R	S	R	R	R	S	S		4	16		16	32	8	40	0.5	0.12	0.6	0.5	8
96	TH-05	Thailand	Agar	R	R	S	R	S	S	S	S	S	S		2	16		1	1	0.25	1.2	1	0.25	40	0.5	4
97	TH-06	Thailand	Agar	R	R	R	R	R	R	R	R	R	S		4	16		4	32	16	40	8	2	10	64	8
98	TH-07	Thailand	Agar	R	R	R	R	R	S	S	S	S	S		4	16		8	32	0.25	1.2	0.5	0.25	4	64	8
99	TH-08	Thailand	Agar	R	R	R	S	S	S	S	S	S	S		NA	NA	NA	NA	NA	NA	NA	NA	NA	NA	NA	NA
100	TH-09	Thailand	Agar	R	R	S	R	R	S	S	S	S	S		NA	NA	NA	NA	NA	NA	NA	NA	NA	NA	NA	NA
101	TH-10	Thailand	Agar	R	R	S	S	S	S	S	S	S	S		NA	NA	NA	NA	NA	NA	NA	NA	NA	NA	NA	NA
102	TH-11	Thailand	Agar	R	R	S	S	S	S	S	S	S	S		NA	NA	NA	NA	NA	NA	NA	NA	NA	NA	NA	NA
103	TH-12	Thailand	Agar	R	R	S	S	S	S	S	S	S	S		NA	NA	NA	NA	NA	NA	NA	NA	NA	NA	NA	NA
104	TH-13	Thailand	Agar	R	R	S	S	S	S	S	S	S	S		NA	NA	NA	NA	NA	NA	NA	NA	NA	NA	NA	NA
105	TH-14	Thailand	Agar	R	R	R	R	R	S	S	S	S	S		NA	NA	NA	NA	NA	NA	NA	NA	NA	NA	NA	NA
106	TH-15	Thailand	Agar	R	R	R	S	R	S	S	S	S	S		NA	NA	NA	NA	NA	NA	NA	NA	NA	NA	NA	NA
107	TH-16	Thailand	Agar	R	R	S	R	S	S	S	S	S	S		NA	NA	NA	NA	NA	NA	NA	NA	NA	NA	NA	NA
108	TH-17	Thailand	Agar	R	R	S	S	R/S	S	S	S	S	S		NA	NA	NA	NA	NA	NA	NA	NA	NA	NA	NA	NA
109	TH-18	Thailand	Agar	R	R	S	S	S	S	S	S	S	S		NA	NA	NA	NA	NA	NA	NA	NA	NA	NA	NA	NA
110	TH-19	Thailand	Agar	R	R	R	S	R	S	S	S	S	S		NA	NA	NA	NA	NA	NA	NA	NA	NA	NA	NA	NA
111	TH-20	Thailand	Agar	R	R	R	S	S	S	S	S	S	S		NA	NA	NA	NA	NA	NA	NA	NA	NA	NA	NA	NA
112	TH-21	Thailand	Agar	R	R	R	S	S	S	S	S	S	S		NA	NA	NA	NA	NA	NA	NA	NA	NA	NA	NA	NA
113	TH-22	Thailand	Agar	R	R	S	R	S	S	S	S	R	R		NA	NA	NA	NA	NA	NA	NA	NA	NA	NA	NA	NA
114	TH-23	Thailand	Agar	R	R	S	S	S	S	S	S	S	S		NA	NA	NA	NA	NA	NA	NA	NA	NA	NA	NA	NA
115	TH-24	Thailand	Agar	R	R	R	R	R	S	S	NA	NA	S		NA	NA	NA	NA	NA	NA	NA	NA	NA	NA	NA	NA
116	TH-25	Thailand	Agar	R	R	R	R	R	S	S	NA	NA	S		NA	NA	NA	NA	NA	NA	NA	NA	NA	NA	NA	NA
117	TH-26	Thailand	Agar	R	R	S	R	R	S	S	NA	NA	S		NA	NA	NA	NA	NA	NA	NA	NA	NA	NA	NA	NA
118	TH-27	Thailand	Agar	R	R	R	NA	R	NA	NA	NA	NA	NA		NA	NA	NA	NA	NA	NA	NA	NA	NA	NA	NA	NA
119	TH-28	Thailand	Agar	R	R	S	S	S	S	S	NA	NA	S		NA	NA	NA	NA	NA	NA	NA	NA	NA	NA	NA	NA
120	TH-29	Thailand	Agar	R	R	R	S	R	S	S	NA	NA	S		NA	NA	NA	NA	NA	NA	NA	NA	NA	NA	NA	NA
121	TH-30	Thailand	Agar	R	R	S	S	R	S	S	NA	NA	S		NA	NA	NA	NA	NA	NA	NA	NA	NA	NA	NA	NA
122	TH-31	Thailand	Agar	R	R	S	R	R	S	S	NA	NA	S		NA	NA	NA	NA	NA	NA	NA	NA	NA	NA	NA	NA
123	TH-32	Thailand	Agar	R	R	R	R	R	S	S	NA	NA	S		NA	NA	NA	NA	NA	NA	NA	NA	NA	NA	NA	NA
124	TH-33	Thailand	Agar	R	R	S	S	R	S	S	NA	NA	S		NA	NA	NA	NA	NA	NA	NA	NA	NA	NA	NA	NA
125	TH-34	Thailand	Agar	R	R	S	R	S	S	S	NA	NA	S		NA	NA	NA	NA	NA	NA	NA	NA	NA	NA	NA	NA
126	TH-35	Thailand	Agar	R	R	S	S	R	S	S	NA	NA	R		NA	NA	NA	NA	NA	NA	NA	NA	NA	NA	NA	NA
127	TH-36	Thailand	Agar	R	R	S	R	R	S	S	S	S	S		4	16		2	32	0.25	1.2	1	0.25	0.6	0.5	4
128	TH-37	Thailand	Agar	R	R	S	R	R	S	S	S	S	S		4	16		2	32	0.25	1.2	1	0.25	5	0.5	4
129	TH-38	Thailand	Agar	R	R	R	S	R	S	S	S	S	S		2	16		4	0.25	0.25	1.2	0.5	0.12	0.6	0.5	4
130	TH-39	Thailand	Agar	R	R	S	R	S	S	S	S	S	S		4	16		2	32	0.25	1.2	1	0.25	20	0.5	8
131	TH-40	Thailand	Agar	R	R	S	R	R	S	S	S	S	S		4	16		2	32	0.25	1.2	0.5	0.25	10	0.5	4
132	TH-41	Thailand	Agar	R	R	S	R	R	S	S	S	S	S		4	16		2	32	0.25	1.2	1	0.25	5	0.5	4
133	TH-42	Thailand	Agar	R	R	R	R	R	S	S	S	S	S		2	16		4	32	0.25	1.2	1	0.25	1.2	0.5	8
134	TH-43	Thailand	Agar	R	R	R	R	R	S	S	S	S	S		2	16		4	32	0.25	1.2	0.5	0.12	0.6	64	8
135	TH-44	Thailand	Agar	R	R	S	R	R	S	S	S	S	S		4	16		4	32	0.25	1.2	1	0.25	5	0.5	4
136	TH-45	Thailand	Agar	R	R	S	S	S	S	S	S	S	S		4	1		0.5	0.25	0.5	2.5	1	0.25	0.6	0.5	8
137	TH-46	Thailand	Agar	R	R	S	R	R/S	S	S	S	S	S		4	2		0.5	32	0.25	0.6	0.5	0.12	1.2	0.5	4
138	TH-47	Thailand	Agar	R	R	S	R	R	S	S	S	S	S		NA	NA	NA	NA	NA	NA	NA	NA	NA	NA	NA	NA
139	TH-48	Thailand	Agar	R	R	S	R	R	S	S	S	S	S		4	16		2	32	0.25	1.2	0.25	0.12	2.5	1	4
140	TH-49	Thailand	Agar	R	R	S	R	R	S	S	S	R	R		NA	NA	NA	NA	NA	NA	NA	NA	NA	NA	NA	NA
141	TH-50	Thailand	Agar	R	R	S	R	R/S	S	S	S	S	S		4	16		2	32	0.25	1.2	1	0.25	0.6	64	8
142	TH-51	Thailand	Agar	R	R	R	S	R	S	S	S	S	S		2	16		8	1	0.25	1.2	1	0.25	40	64	2
143	TH-52	Thailand	Agar	R	R	S	R	S	S	S	S	S	S		4	16		0.5	32	0.25	1.2	0.5	0.25	0.6	0.5	8
144	TH-53	Thailand	Agar	R	R	S	R	S	S	S	S	S	S		2	16		0.5	32	0.25	1.2	1	0.25	2.5	0.5	4
145	TH-54	Thailand	Agar	R	R	S	R	R	S	S	S	R	R		4	16		2	32	0.25	1.2	16	4	10	0.5	8
146	TH-55	Thailand	Agar	R	R	S	S	R	S	S	S	R	R		NA	NA	NA	NA	NA	NA	NA	NA	NA	NA	NA	NA
147	TH-56	Thailand	Agar	R	R	R	R	R	S	R	S	R	S		NA	NA	NA	NA	NA	NA	NA	NA	NA	NA	NA	NA
148	RF-01	Russian Federation	LJ	R	R	R	R	NA	S	R	S	S	S		2	>16	2	8	>32	0.5	10	0.5	0.06	5	2	8
149	RF-02	Russian Federation	LJ	R	R	R	R	NA	S	S	S	S	S		4	>16	4	8	>32	0.25	1.2	0.5	0.25	5	32	16
150	RF-03	Russian Federation	NA	R	R	S	S	NA	S	S	NA	S	S		1	8	0.5	4	2	0.12	0.6	0.25	0.06	2.5	0.5	4
151	RF-04	Russian Federation	NA	R	R	S	S	NA	S	S	NA	S	S		>4	>16	1	4	1	0.12	1.2	0.25	0.06	2.5	0.5	4
152	RF-05	Russian Federation	NA	R	R	R	S	NA	S	R	NA	S	S		2	>16	2	8	1	0.5	10	0.5	0.06	2.5	0.5	16
153	RF-06	Russian Federation	NA	R	R	R	S	NA	R	R	NA	R	R		>4	2	0.25	16	1	>16	10	4	1	5	8	32
154	RF-07	Russian Federation	NA	R	R	S	R	NA	R	R	NA	R	S		>4	2	0.12	2	8	>16	>40	8	0.5	1.2	0.5	2
155	RF-08	Russian Federation	NA	R	R	S	R	NA	S	S	NA	S	S		2	>16	0.25	2	>32	0.25	0.6	0.25	0.12	0.6	2	4
156	RF-09	Russian Federation	NA	R	R	R	R	NA	S	S	NA	S	S		2	>16	0.5	8	>32	0.25	1.2	0.5	0.06	1.2	2	4
157	RF-10	Russian Federation	LJ	R	R	S	R	NA	S	S	NA	R	R		4	>16	4	4	>32	0.25	1.2	8	2	5	8	16
158	RF-11	Russian Federation	LJ	R	R	R	R	R	NA	NA	R	S	NA		NA	NA	NA	NA	NA	NA	NA	NA	NA	NA	NA	NA

## Sheet: Sanger Sequencing
No.	SID	Country of origin			inhA, nt change	katG, nt change	katG, aa change	rpoB, nt change	rpoB, aa change	pncA, nt change	pncA, aa change	embB, nt change	embB, aa change	gyrA, nt change	gyrA, aa change	gyrA 95, nt change	gyrA 95, aa change	gyrB, nt change	gyrB, aa change	rrs-STR, nt change	rrs-inj, nt change	eis, nt change	eis, aa change	rpsL, nt change	rpsL, aa change
0	H37Rv 27294	n/a			no mutation	no mutation		no mutation	no mutation	no mutation		no mutation		no mutation		AGC	Ser	no mutation		no mutation	no mutation	no mutation		no mutation
1	BG-01	Bangladesh	R	R	G(-47)A	AGC-ACC	Ser315Thr	TCG-TTG	Ser531Leu	A(-15)C		ATG-ATC	Met306Ile	no mutation		AGC-ACC	Ser95Thr	no mutation		no mutation	no mutation	no mutation		AAG-AGG	Lys43Arg
2	BG-02	Bangladesh	R	R	no mutation	AGC-ACC	Ser315Thr	CAC-GAC	His526Asp	no mutation		no mutation		no mutation		AGC-ACC	Ser95Thr	no mutation		no mutation	no mutation	no mutation		no mutation
3	BG-03	Bangladesh	R	R	no mutation	AGC-ACC	Ser315Thr	CAC-GAC	His526Asp	no mutation		no mutation		no mutation		AGC-ACC	Ser95Thr	no mutation		no mutation	no mutation	no mutation		AAG-AAA	Lys43Lys
4	BG-04	Bangladesh	R	R	no mutation	AGC-ACC	Ser315Thr	CTG-CGG, CTG-CCG	Leu459Arg, Leu511Pro	no mutation		ATG-GTG	Met306Val	GAC-GGC	Asp94Gly	AGC-ACC	Ser95Thr	no mutation		no mutation	no mutation	no mutation		AAG-AGG	Lys43Arg
5	BG-05	Bangladesh	R	R	no mutation	AGC-ACC	Ser315Thr	TCG-TTG	Ser531Leu	CTG-CCG	Leu172Pro	ATG-ATA, GGC-AGC	Met306Ile, Gly406Ser	no mutation		AGC	Ser	no mutation		no mutation	no mutation	no mutation		no mutation
6	BG-06	Bangladesh	R	R	no mutation	AGC-ACC	Ser315Thr	del. AAC (cd.519)	frame shift	CAC-CAG	His51Gln	GGC-AGC	Gly406Ser	no mutation		AGC	Ser	no mutation		no mutation	no mutation	no mutation		no mutation
7	BG-07	Bangladesh	R	R	no mutation	AGC-ACC	Ser315Thr	TCG-TTG, ins. GTCAAC (cd.583)	Ser531Leu, frame shift	TAC-TAG	Tyr99Stop	ATG-GTG	Met306Val	TCG-CCG	Ser91Pro	AGC-ACC	Ser95Thr	GGG-AGG	Gly512Arg	no mutation	no mutation	no mutation		no mutation
8	BG-08	Bangladesh	R	R	no mutation	AGC-ACC	Ser315Thr	CAA-CCA	Gln513Pro	TCC-TCT, 295 insert C, 430 insert C, 467 insert C	Ser65Ser,frame sfiht	no mutation		no mutation		AGC-ACC	Ser95Thr	no mutation		no mutation	no mutation	no mutation		no mutation
9	BG-09	Bangladesh	R	R	C(-15)T	no mutation		CAC-CTC	His526Leu	no mutation		GAG-GCG	Glu378Ala	no mutation		AGC-ACC	Ser95Thr	no mutation		no mutation	no mutation	no mutation		ACC-ACT	Thr40Thr
10	BG-10	Bangladesh	R	R	G(-47)A	AGC-ACC	Ser315Thr	TCG-TTG	Ser531Leu	A(-15)C, ATC-ACC	Ile5Thr	ATG-CTG	Met306Leu	no mutation		AGC-ACC	Ser95Thr	no mutation		no mutation	no mutation	no mutation		AAG-AGG	Lys43Arg
11	BG-11	Bangladesh	R	R	no mutation	AGC-ACC	Ser315Thr	TCG-TTG	Ser531Leu	GTG-GCG	Val139Ala	ATG-ATA, GGC-AGC	Met306Ile, Gly406Ser	GAC-AAC	Asp94Asn	AGC	Ser	no mutation		no mutation	no mutation	no mutation		no mutation
12	BG-12	Bangladesh	R	R	no mutation	AGC-ACC	Ser315Thr	TCG-TTG	Ser531Leu	CAG-AAG	Gln10Lys	no mutation		no mutation		AGC-ACC	Ser95Thr	no mutation		A514C	no mutation	no mutation		no mutation
13	BG-13	Bangladesh	R	R	no mutation	no mutation		no mutation		no mutation		GAG-GCG	Glu378Ala	no mutation		AGC-ACC	Ser95Thr	no mutation		no mutation	no mutation	no mutation		no mutation
14	BG-14	Bangladesh	R	R	no mutation	AGC-ACC, ATC-ACC	Ser315Thr, Ile317Thr	TCG-TTG	Ser531Leu	445 insert GC	frame shift Cd149	ATG-ATA	Met306Ile	GCG-GTG	Ala90Val	AGC-ACC	Ser95Thr	no mutation		no mutation	no mutation	no mutation		no mutation
15	BG-15	Bangladesh	R	R	no mutation	no mutation		no mutation		no mutation		GAG-GCG	Glu378Ala	no mutation		AGC-ACC	Ser95Thr	no mutation		no mutation	no mutation	no mutation		TGC-TGT	Cys126Cys
16	BG-16	Bangladesh	R	R	G(-47)A	AGC-ACC	Ser315Thr	AGC-ACC, CAC-CTC	Ser509Thr, His526Leu	A(-15)C		GAC-GCC	Asp354Ala	GCG-GTG	Ala90Val	AGC-ACC	Ser95Thr	no mutation		no mutation	no mutation	no mutation		AAG-AGG	Lys43Arg
17	BG-17	Bangladesh	R	R	G(-47)A	AGC-ACC	Ser315Thr	TCG-TTG	Ser531Leu	A(-15)C		no mutation		no mutation		AGC-ACC	Ser95Thr	no mutation		no mutation	no mutation	no mutation		AAG-AGG	Lys43Arg
18	BG-18	Bangladesh	R	R	no mutation	AGC-ACC	Ser315Thr	GAC-GTC	Asp516Val	no mutation		no mutation		no mutation		AGC	Ser	no mutation		no mutation	A1500G	no mutation		no mutation
19	BG-19	Bangladesh	R	R	no mutation	AGC-ACC, ATC-ACC	Ser315Thr, Ile317Thr	TCG-TTG	Ser531Leu	445 insert GC	frame shift Cd149	ATG-ATA	Met306Ile	GCG-GTG	Ala90Val	AGC-ACC	Ser95Thr	no mutation		no mutation	no mutation	no mutation		no mutation
20	BG-20	Bangladesh	R	R	C(-15)T	no mutation		TCG-TTG	Ser531Leu	no mutation		ATG-GTG	Met306Val	no mutation		AGC-ACC	Ser95Thr	no mutation		no mutation	no mutation	no mutation		AAG-AGG	Lys43Arg
21	BG-21	Bangladesh	R	R	C(-15)T	no mutation		CAC-AAC	His526Asn	no mutation		GAG-GCG	Glu378Ala	no mutation		AGC-ACC	Ser95Thr	no mutation		no mutation	no mutation	no mutation		no mutation
22	BG-22	Bangladesh	R	R	no mutation	AGC-ACC	Ser315Thr	CAA-CGA	Gln513Arg	GCC-ACC	Ala28Thr	TTC-TTA, GAG-GCG	Phe330Leu, Glu378Ala	no mutation		AGC-ACC	Ser95Thr	no mutation		no mutation	no mutation	no mutation		AAG-AGG	Lys88Arg
23	BG-23	Bangladesh	R	R	no mutation	AGC-ACC	Ser315Thr	CAC-GAC	His526Asp	TAC-TAA	Tyr95Stop	ATG-GTG	Met306Val	no mutation		AGC	Ser	no mutation		no mutation	no mutation	no mutation		no mutation
24	BG-24	Bangladesh	R	R	no mutation	GGC-GGA	Gly362Gly	GAC-TAC	Asp516Tyr	TCC-TCT, ACT-ATT	Ser65Ser, Thr76Ile	ATG-CTG	Met306Leu	no mutation		AGC-ACC	Ser95Thr	no mutation		no mutation	no mutation	no mutation		no mutation
25	BG-25	Bangladesh	R	R	no mutation	AGC-ACC	Ser315Thr	TCG-TTG	Ser531Leu	GGC-GAC	Gly105Asp	GGC-GAC	Gly406Asp	no mutation		AGC-ACC	Ser95Thr	no mutation		no mutation	no mutation	no mutation		AAG-AGG	Lys88Arg
26	BG-26	Bangladesh	R	R	no mutation	AGC-ACC	Ser315Thr	TCG-TTG	Ser531Leu	AAG-ATG	Lys96Met	ATG-GTG	Met306Val	GAC-GGC	Asp94Gly	AGC-ACC	Ser95Thr	no mutation		no mutation	no mutation	no mutation		no mutation
27	BG-27	Bangladesh	R	R	no mutation	AGC-ACC	Ser315Thr	TCG-TTG	Ser531Leu	391 insert GG	frame shiftCd131	ATG-CTG	Met306Leu	GAC-GGC, GAC-GCC	Asp94Gly, Asp94Ala	AGC-ACC	Ser95Thr	no mutation		no mutation	no mutation	no mutation		no mutation
28	BG-28	Bangladesh	R	R	no mutation	TAT-TAC, AGC-ACC	Tyr304Tyr, Ser315Thr	TCG-TTG	Ser531Leu	no mutation		ATG-GTG	Met306Val	no mutation		AGC-ACC	Ser95Thr	no mutation		no mutation	no mutation	no mutation		AAG-AGG	Lys43Arg
29	BG-29	Bangladesh	R	R	C(-15)T	no mutation		TCG-TTG	Ser531Leu	no mutation		ATG-GTG	Met306Val	no mutation		AGC-ACC	Ser95Thr	no mutation		no mutation	no mutation	no mutation		AAG-AGG	Lys43Arg
30	BG-30	Bangladesh	R	R	no mutation	no mutation		TCG-TTG	Ser531Leu	no mutation		no mutation		no mutation		AGC	Ser	no mutation		no mutation	no mutation	no mutation		no mutation
31	BG-31	Bangladesh	R	R	C(-15)T	AGC-ACC	Ser315Thr	TCG-TTG	Ser531Leu	A(-11)G		ATG-GTG	Met306Val	no mutation		AGC-ACC	Ser95Thr	no mutation		no mutation	no mutation	no mutation		no mutation
32	BG-32	Bangladesh	R	R	no mutation	AGC-ACC	Ser315Thr	CTG-CCG	Leu533Pro	CCG-CTG	Pro54Leu	GAG-GCG, CCG-TCG	Glu378Ala, Pro404Ser	no mutation		AGC-ACC	Ser95Thr	no mutation		no mutation	no mutation	no mutation		no mutation
33	BG-33	Bangladesh	R	R	no mutation	no mutation		no mutation		no mutation		ATG-GTG, ATG-GTC	Met306Val, Met306Ile	no mutation		AGC-ACC	Ser95Thr	no mutation		no mutation	no mutation	no mutation		AAG-AGG	Lys43Arg
34	BG-34	Bangladesh	R	R	no mutation	AGC-ACC	Ser315Thr	TCG-TGG	Ser531Trp	no mutation		no mutation		no mutation		AGC-ACC	Ser95Thr	no mutation		no mutation	no mutation	ATG-GTG	Met61Val	no mutation
35	BG-35	Bangladesh	R	R	no mutation	AGC-ACC	Ser315Thr	TCG-TTG	Ser522Leu	(-4) insert C		ATG-GTG, GAG-GCG	Met306Val, Glu378Ala	no mutation		AGC-ACC	Ser95Thr	no mutation		no mutation	no mutation	no mutation		no mutation
36	BG-36	Bangladesh	R	R	no mutation	AGC-ACC	Ser315Thr	CAC-TAC	His526Tyr	450 insert GC	frame shift Cd150	ATG-ATA	Met306Ile	no mutation		AGC-ACC	Ser95Thr	GGG-AGG	Gly512Arg	C517T	no mutation	no mutation		no mutation
37	BG-37	Bangladesh	R	R	no mutation	AGC-ACC	Ser315Thr	TCG-TTG	Ser531Leu	no mutation		ATG-ATA	Met306Ile	no mutation		AGC-ACC	Ser95Thr	no mutation		no mutation	no mutation	no mutation		no mutation
38	BG-38	Bangladesh	R	R	no mutation	AGC-ACC	Ser315Thr	TCG-TTG	Ser531Leu	A(-11)G		GGC-AGC	Gly406Ser	GCG-GTG	Ala90Val	AGC-ACC	Ser95Thr	no mutation		no mutation	no mutation	no mutation		AAG-AGG	Lys43Arg
39	BG-39	Bangladesh	R	R	no mutation	TGG-GGG	Trp300Gly	GAC-GTC	Asp516Val	GCG-ACG	Ala171Thr	ATG-GTG	Met306Val	no mutation		AGC-ACC	Ser95Thr	no mutation		A740C	no mutation	no mutation		AAG-AGG	Lys43Arg
40	BG-40	Bangladesh	R	R	C(-15)T	AGC-ACC	Ser315Thr	TCG-TTG	Ser531Leu	no mutation		ATG-GTG	Met306Val	GAC-GGC	Asp94Gly	AGC-ACC	Ser95Thr	no mutation		no mutation	no mutation	no mutation		AAG-AGG	Lys43Arg
41	BG-41	Bangladesh	R	R	no mutation	AGC-ACC	Ser315Thr	CAC-GAC	His526Asp	no mutation		GAG-GCG	Glu378Ala	no mutation		AGC-ACC	Ser95Thr	no mutation		A906G	no mutation	no mutation		TGC-TGT	Cys126Cys
42	BG-42	Bangladesh	R	R	no mutation	AGC-ACC	Ser315Thr	CAA-CCA	Gln513Pro	no mutation		no mutation		no mutation		AGC	Ser	no mutation		no mutation	no mutation	no mutation		no mutation
43	BG-43	Bangladesh	R	R	C(-15)T	AGC-ACC	Ser315Thr	TCG-TTG	Ser531Leu	TTG-TGG	Leu4Trp	ATG-GTG	Met306Val	no mutation		AGC-ACC	Ser95Thr	no mutation		no mutation	no mutation	no mutation		no mutation
44	BG-44	Bangladesh	R	R	C(-15)T	AGC-ACC	Ser315Thr	TCG-TTG	Ser531Leu	no mutation		ATG-ATA	Met306Ile	GAC-AAC	Asp94Asn	AGC-ACC	Ser95Thr	no mutation		no mutation	no mutation	no mutation		AAG-AGG	Lys43Arg
45	BG-45	Bangladesh	R	R	no mutation	AGC-ACC	Ser315Thr	TCG-TTG	Ser531Leu	no mutation		no mutation		no mutation		AGC-ACC	Ser95Thr	no mutation		A514C	no mutation	no mutation		no mutation
46	BG-46	Bangladesh	R	R	no mutation	AGC-ACC	Ser315Thr	TCG-TTG	Ser531Leu	ACC-CCC	Thr47Pro	no mutation		GAC-GGC	Asp94Gly	AGC-ACC	Ser95Thr	no mutation		no mutation	G1484T	no mutation		AAG-AGG	Lys43Arg
47	BG-47	Bangladesh	R	R	no mutation	AGC-ACC	Ser315Thr	CAC-CCC	His526Pro	no mutation		no mutation		no mutation		AGC	Ser	no mutation		no mutation	no mutation	no mutation		no mutation
48	BG-48	Bangladesh	R	R	no mutation	AGC-ACC	Ser315Thr	TCG-TTG	Ser531Leu	no mutation		ATG-GTG	Met306Val	no mutation		AGC-ACC	Ser95Thr	no mutation		no mutation	no mutation	no mutation		AAG-AGG	Lys43Arg
49	BG-49	Bangladesh	R	R	no mutation	AGC-ACC	Ser315Thr	no mutation		GCG-GGG	Ala171Gly	no mutation		GCG-GTG	Ala90Val	AGC	Ser	no mutation		no mutation	no mutation	no mutation		no mutation
50	BG-50	Bangladesh	R	R	no mutation	AGC-ACC	Ser315Thr	GAC-GTC	Asp516Val	TCC-TCT	Ser65Ser	no mutation		no mutation		AGC-ACC	Ser95Thr	no mutation		no mutation	no mutation	no mutation		no mutation
51	BG-51	Bangladesh	R	R	no mutation	AGC-ACC	Ser315Thr	GAC-GTC	Asp516Val	TCC-TCT	Ser65Ser	ATG-CTG	Met306Leu	no mutation		AGC-ACC	Ser95Thr	no mutation		no mutation	no mutation	no mutation		no mutation
52	BG-52	Bangladesh	R	R	no mutation	AGC-ACC	Ser315Thr	TCG-TTG	Ser531Leu	del. Nt112-574	del. Cd37-187	ATG-CTG	Met306Leu	no mutation		AGC-ACC	Ser95Thr	no mutation		no mutation	no mutation	no mutation		AAG-AGG	Lys43Arg
53	BG-53	Bangladesh	R	R	no mutation	no mutation		TCG-TTG	Ser531Leu	no mutation		GAC-GCC, GAG-GCG	Asp354Ala, Glu378Ala	no mutation		AGC-ACC	Ser95Thr	no mutation		no mutation	no mutation	no mutation		no mutation
54	BG-54	Bangladesh	R	R	C(-15)T	no mutation		TCG-TTG	Ser531Leu	no mutation		GAG-GCG	Glu378Ala	GAC-GGC	Asp94Gly	AGC-ACC	Ser95Thr	no mutation		C517T	no mutation	no mutation		no mutation
55	BG-55	Bangladesh	R	R	no mutation	AGC-ACC	Ser315Thr	TCG-TTG	Ser531Leu	del. Nt112-574	del. Cd37-187	ATG-CTG	Met306Leu	GCG-GTG	Ala90Val	AGC-ACC	Ser95Thr	no mutation		no mutation	no mutation	no mutation		AAG-AGG	Lys43Arg
56	BG-56	Bangladesh	R	R	C(-15)T	no mutation		CAC-AAC	His526Asn	no mutation		GAG-GCG	Glu378Ala	no mutation		AGC-ACC	Ser95Thr	no mutation		no mutation	no mutation	no mutation		no mutation
57	BG-57	Bangladesh	R	R	no mutation	AGC-ACC	Ser315Thr	TCG-TGG	Ser531Trp	no mutation		ATG-GTG	Met306Val	no mutation		AGC	Ser	no mutation		no mutation	no mutation	no mutation		no mutation
58	BG-58	Bangladesh	R	R	G(-47)A	AGC-ACC	Ser315Thr	TCG-TTG	Ser531Leu	A(-15)C, TCG-CCG	Ser67Pro	ATG-GTG	Met306Val	no mutation		AGC-ACC	Ser95Thr	no mutation		no mutation	no mutation	no mutation		AAG-AGG	Lys43Arg
59	BG-59	Bangladesh	R	R	no mutation	AGC-ACC	Ser315Thr	GGC-GTC, GAC-TTC	Gly499Val, Asp516Phe	TCC-TCT	Ser65Ser	ATG-GTG	Met306Val	no mutation		AGC-ACC	Ser95Thr	no mutation		no mutation	no mutation	no mutation		AAG-AGG	Lys43Arg
60	BG-60	Bangladesh	R	R	no mutation	AGC-ACC	Ser315Thr	TCG-TTG	Ser531Leu	TCC-TCT	Ser65Ser	ATG-ATC	Met306Ile	GCG-GTG (mix)	Ala90Val	AGC-ACC	Ser95Thr	no mutation		C517T	no mutation	no mutation		no mutation
61	BG-61	Bangladesh	R	R	no mutation	AGC-ACC, ATC-ACC	Ser315Thr, Ile317Thr	TCG-TTG	Ser531Leu	TGG-TGA, 445insert GC	Trp119Stop, Frame shift Cd149	ATG-ATA	Met306Ile	GCG-GTG	Ala90Val	AGC-ACC	Ser95Thr	no mutation		no mutation	no mutation	no mutation		no mutation
62	BG-62	Bangladesh	R	R	no mutation	no mutation		GAC-GTC	Asp516Val	TCC-TCT	Ser65Ser	no mutation		no mutation		AGC-ACC	Ser95Thr	no mutation		no mutation	no mutation	no mutation		no mutation
63	BG-63	Bangladesh	R	R	no mutation	AGC-ACC	Ser315Thr	TCG-TTG	Ser531Leu	del. Nt112-574	del. Cd37-187	ATG-CTG	Met306Leu	no mutation		AGC-ACC	Ser95Thr	no mutation		no mutation	no mutation	no mutation		AAG-AGG	Lys43Arg
64	BG-64	Bangladesh	R	R	no mutation	AGC-ACC	Ser315Thr	CAG-CGG, GAC-TAC	Gln490Lys, Asp516Tyr	GGC-GAC	Gly105Asp	ATG-ATC	Met306Ile	no mutation		AGC-ACC	Ser95Thr	no mutation		no mutation	no mutation	no mutation		AAG-AGG	Lys88Arg
65	BG-65	Bangladesh	R	R	no mutation	AGC-ACC	Ser315Thr	CAC-GAC	His526Asp	del.296-309	Frame sfift Cd99	ATG-GTG	Met306Val	no mutation		AGC	Ser	no mutation		no mutation	no mutation	no mutation		no mutation
66	BG-66	Bangladesh	R	R	no mutation	AGC-ACC	Ser315Thr	CAC-CTC	His526Leu	no mutation		GAG-GCG	Glu378Ala	no mutation		AGC-ACC	Ser95Thr	no mutation		no mutation	no mutation	no mutation		no mutation
67	BG-67	Bangladesh	R	R	C(-15)T	AGC-ACC	Ser315Thr	TCG-TTG	Ser531Leu	no mutation		ATG-GTG	Met306Val	no mutation		AGC-ACC	Ser95Thr	no mutation		no mutation	no mutation	no mutation		no mutation
68	BG-68	Bangladesh	R	R	no mutation	AGC-ACC	Ser315Thr	TCG-TTG	Ser531Leu	del. Nt112-574	del. Cd37-187	ATG-CTG	Met306Leu	no mutation		AGC-ACC	Ser95Thr	no mutation		no mutation	no mutation	no mutation		AAG-AGG	Lys43Arg
69	BG-69	Bangladesh	R	R	no mutation	AGC-ACC	Ser315Thr	CAC-TAC	His526Tyr	no mutation		ATG-GTG	Met306Val	no mutation		AGC-ACC	Ser95Thr	GGG-AGG	Gly512Arg	C517T	no mutation	no mutation		no mutation
70	BG-70	Bangladesh	R	R	C(-15)T	AGC-ACC	Ser315Thr	TCG-TTG	Ser531Leu	no mutation		ATG-GTG	Met306Val	no mutation		AGC-ACC	Ser95Thr	no mutation		no mutation	no mutation	no mutation		no mutation
71	BG-71	Bangladesh	R	R	no mutation	AGC-ACC	Ser315Thr	TCG-TTG	Ser531Leu	AGC-AGG	Ser104Arg	ATG-CTG	Met306Leu	no mutation		AGC-ACC	Ser95Thr	GGG-AGG	Gly512Arg	A906G	no mutation	no mutation		no mutation
72	BG-72	Bangladesh	R	R	no mutation	AGC-ACC	Ser315Thr	GAC-GTC	Asp516Val	no mutation		no mutation		no mutation		AGC	Ser	no mutation		no mutation	no mutation	no mutation		no mutation
73	BG-73	Bangladesh	R	R	no mutation	AGC-ACC	Ser315Thr	TCG-TGG	Ser531Trp	no mutation		no mutation		no mutation		AGC-ACC	Ser95Thr	no mutation		no mutation	no mutation	ATG-GTG	Met61Val	no mutation
74	TZ-01	Tanzania	R	R	no mutation	AGC-ACC	Ser315Thr	GAC-GTC	Asp516Val	AGC - ATC	Ser179Ile	ATG-GTG	Met306Val	no mutation		AGC-ACC	Ser95Thr	no mutation		no mutation	no mutation	no mutation		no mutation
75	TZ-02	Tanzania	R	R	no mutation	AGC-ACC	Ser315Thr	TCG-TTG	Ser531Leu	TCC - TCT, GTC - GGC	Ser65Ser, Val128Gly	no mutation		no mutation		AGC-ACC	Ser95Thr	no mutation		no mutation	no mutation	no mutation		AAG-AGG	Lys88Arg
76	TZ-03	Tanzania	R	R	no mutation	AGC-ACC	Ser315Thr	TCG-TTG	Ser531Leu	TCC - TCT	Ser65Ser	ATG-ATA	Met306lle	no mutation		AGC-ACC	Ser95Thr	no mutation		no mutation	no mutation	no mutation		no mutation
77	TZ-04	Tanzania	R	R	no mutation	AGC-ACC	Ser315Thr	TCG-TTG	Ser531Leu	not amplify		GGC-GCC	Gly406Ala	no mutation		AGC-ACC	Ser95Thr	no mutation		C517T	no mutation	no mutation		no mutation
78	TZ-05	Tanzania	R	R	no mutation	AGC-ACC	Ser315Thr	TCG-TTG	Ser531Leu	TCC - TCT	Ser65Ser	GGC-TGC	Gly406Cys	no mutation		AGC-ACC	Ser95Thr	no mutation		no mutation	no mutation	no mutation		no mutation
79	TZ-06	Tanzania	R	R	no mutation	AGC-ACC	Ser315Thr	TCG-TTG	Ser531Leu	GCA - GTA	Ala46Val	ATG-GTG, GAG-GCG	Met306Val, Glu378Ala	no mutation		AGC-ACC	Ser95Thr	no mutation		C517T	no mutation	no mutation		no mutation
80	TZ-07	Tanzania	R	R	no mutation	AGC-ACC	Ser315Thr	CAA-GAA, GAA-GCA	Gln513Glu, Glu562Ala	GAG - TAG	Glu111Stop	CCG-TCG	Pro404Ser	no mutation		AGC-ACC	Ser95Thr	no mutation		no mutation	no mutation	no mutation		AAG-ATG	Lys88Met
81	TZ-08	Tanzania	R	R	C(-15)T	no mutation		TCG-TTG	Ser531Leu	no mutation		GAG-GCG	Glu378Ala	no mutation		AGC-ACC	Ser95Thr	no mutation		A514C	no mutation	no mutation		no mutation
82	TZ-09	Tanzania	R	R	no mutation	no mutation		TCG-TTG	Ser531Leu	TCC - TCT	Ser65Ser	ATG-GTG	Met306Val	no mutation		AGC-ACC	Ser95Thr	no mutation		no mutation	no mutation	no mutation		no mutation
83	TZ-10	Tanzania	R	R	T(-8)C (mix)	AGC-ACC	Ser315Thr	TCG-TTG	Ser531Leu	GAC - GGC	Asp49Gly	no mutation		no mutation		AGC-ACC	Ser95Thr	no mutation		no mutation	no mutation	no mutation		no mutation
84	TZ-11	Tanzania	R	R	no mutation	AGC-ACC	Ser315Thr	CAC-TGC	His526Cys	CTG - CCG	Leu85Pro	ATG-ATC,GGC-AGC	Met306Ile, Gly406Ser	no mutation		AGC-ACC	Ser95Thr	no mutation		no mutation	no mutation	no mutation		no mutation
85	TZ-12	Tanzania	R	R	no mutation	AGC-ACC	Ser315Thr	no mutation		TCC - TCT	Ser65Ser	no mutation		no mutation		AGC-ACC	Ser95Thr	no mutation		T683C	no mutation	no mutation		no mutation
86	TZ-13	Tanzania	R	R	no mutation	AGC-ACC	Ser315Thr	TCG-TTG	Ser531Leu	TCC - TCT, GTC - GGC	Ser65Ser, Val128Gly	no mutation		no mutation		AGC-ACC	Ser95Thr	no mutation		no mutation	no mutation	no mutation		AAG-AGG	Lys88Arg
87	TZ-14	Tanzania	R	R	no mutation	AGC-ACC	Ser315Thr	CAA-GAA, GAA-GCA	Gln513Glu, Glu562Ala	GAG - TAG	Glu111Stop	ATG-CTG (mix)	Met306Leu	no mutation		AGC-ACC	Ser95Thr	no mutation		no mutation	no mutation	no mutation		AAG-ATG	Lys88Met
88	TZ-15	Tanzania	R	R	no mutation	AGC-ACC	Ser315Thr	CAA-GAA, GAA-GCA	Gln513Glu, Glu562Ala	GAG - TAG	Glu111Stop	ATG-CTG, CGA/CCA (mix), GAC/CAC (mix)	Met306Leu, Arg308Pro, Asp311His	no mutation		AGC-ACC	Ser95Thr	no mutation		no mutation	no mutation	no mutation		AAG-ATG	Lys88Met
89	TZ-16	Tanzania	R	R	no mutation	AGC-ACC	Ser315Thr	TCG-TTG	Ser531Leu	TCC - TCT, GTC - GGC	Ser65Ser, Val128Gly	no mutation		no mutation		AGC-ACC	Ser95Thr	no mutation		no mutation	no mutation	no mutation		AAG-AGG	Lys88Arg
90	TZ-17	Tanzania	R	R	no mutation	no mutation		no mutation		TCC - TCT	Ser65Ser	no mutation		no mutation		AGC-ACC	Ser95Thr	no mutation		no mutation	no mutation	no mutation		no mutation
91	TZ-18	Tanzania	R	R	no mutation	AGC-ACC	Ser315Thr	CAA-GAA, GAA-GCA	Gln513Glu, Glu562Ala	GAG - TAG	Glu111Stop	no mutation		no mutation		AGC-ACC	Ser95Thr	no mutation		no mutation	no mutation	no mutation		AAG-ATG	Lys88Met
92	TH-01	Thailand	R	R	no mutation	AGC-ACC	Ser315Thr	CAC-GAC	His526Asp	GTG /GGG (mix)	Val139Gly	GGC-GAC	Gly406Asp	no mutation		AGC-ACC	Ser95Thr	no mutation		no mutation	no mutation	no mutation		AAG-AGG	Lys43Arg
93	TH-02	Thailand	R	R	no mutation	AGC-ACC	Ser315Thr	GAC-GTC	Asp516Val	GGC-GTC	Gly105Val	GAT-TAT	Asp328Tyr	no mutation		AGC-ACC	Ser95Thr	no mutation		no mutation	no mutation	no mutation		no mutation
94	TH-03	Thailand	R	R	no mutation	AGC-ACC	Ser315Thr	CAC-TAC	His526Tyr	no mutation		no mutation		GAC-GGC	Asp94Gly	AGC-ACC	Ser95Thr	no mutation		no mutation	no mutation	no mutation		no mutation
95	TH-04	Thailand	R	R	no mutation	AGC-ACC	Ser315Thr	AGC-AAC, ACC-ACG, CAC-CCC, AAG-CAG	Ser512Asn, Thr525Thr, His526Pro, Lys527Gln	no mutation		ATG-GTG	Met306Val	no mutation		AGC-ACC	Ser95Thr	no mutation		no mutation	G1484T	no mutation		AAG-AGG	Lys43Arg
96	TH-05	Thailand	R	R	C(-15)T	no mutation		GAC-GTC	Asp516Val	no mutation		GAG-GCG	Glu378Ala	no mutation		AGC-ACC	Ser95Thr	no mutation		no mutation	no mutation	no mutation		no mutation
97	TH-06	Thailand	R	R	no mutation	AGC-ACC	Ser315Thr	TCG-TTG	Ser531Leu	ACC-CCC	Thr100Pro	ATG-ATC, GAC/GAT (mix), CAC/TAC (mix)	Met306Ile, Asp311Asp, His312Tyr	GAC-GGC	Asp94Gly	AGC-ACC	Ser95Thr	no mutation		no mutation	A1401G	no mutation		AAG-AGG	Lys43Arg
98	TH-07	Thailand	R	R	no mutation	AGC-ACC	Ser315Thr	TCG-TTG	Ser531Leu	TTG-TCG	Leu4Ser	ATG-GTG	Met306Val	no mutation		AGC-ACC	Ser95Thr	no mutation		no mutation	no mutation	no mutation		AAG-AGG	Lys43Arg
99	TH-08	Thailand	R	R	no mutation	AGC-ACC	Ser315Thr	TCG-TTG	Ser531Leu	no mutation		no mutation		no mutation		AGC-ACC	Ser95Thr	no mutation		no mutation	no mutation	no mutation		no mutation
100	TH-09	Thailand	R	R	no mutation	AGC-ACC	Ser315Thr	TCG-TTG	Ser531Leu	GAT - GGT	Asp136Gly	ATG-ATA	Met306lle	no mutation		AGC-ACC	Ser95Thr	no mutation		no mutation	no mutation	no mutation		AAG-AGG	Lys43Arg
101	TH-10	Thailand	R	R	C(-15)T	no mutation		CAC-GAC	His526Asp	no mutation		no mutation		no mutation		AGC-ACC	Ser95Thr	no mutation		no mutation	no mutation	no mutation		no mutation
102	TH-11	Thailand	R	R	no mutation	AGC-ACC	Ser315Thr	CAC-GAC	His526Asp	no mutation		no mutation		no mutation		AGC-ACC	Ser95Thr	no mutation		no mutation	no mutation	no mutation		no mutation
103	TH-12	Thailand	R	R	no mutation	AGC-ACC	Ser315Thr	TCG-TTG	Ser531Leu	no mutation		ATG-GTG	Met306Val	no mutation		AGC-ACC	Ser95Thr	no mutation		no mutation	no mutation	no mutation		AAG-AGG	Lys43Arg
104	TH-13	Thailand	R	R	no mutation	AGC-ACC	Ser315Thr	CAC-GAC	His526Asp	no mutation		no mutation		no mutation		AGC-ACC	Ser95Thr	no mutation		no mutation	no mutation	no mutation		no mutation
105	TH-14	Thailand	R	R	no mutation	AGC-ACC	Ser315Thr	GGC-TGC	Gly57Cys, Ser531Leu	no mutation		no mutation		no mutation		AGC-ACC	Ser95Thr	no mutation		no mutation	no mutation	no mutation		AAG-AGG	Lys43Arg
106	TH-15	Thailand	R	R	no mutation	AGC-ACC	Ser315Thr	TCG-TTG	Ser531Leu	GAC - AAC	Asp12Asn	ATG-GTG	Met306Val	no mutation		AGC-ACC	Ser95Thr	no mutation		no mutation	no mutation	no mutation		no mutation
107	TH-16	Thailand	R	R	no mutation	no mutation		TCG-TTG	Ser531Leu	no mutation		no mutation		no mutation		AGC-ACC	Ser95Thr	no mutation		no mutation	no mutation	no mutation		AAG-AGG	Lys43Arg
108	TH-17	Thailand	R	R	no mutation	AGC-ACC	Ser315Thr	CAC-GAC	His526Asp	no mutation		no mutation		no mutation		AGC-ACC	Ser95Thr	no mutation		no mutation	no mutation	no mutation		no mutation
109	TH-18	Thailand	R	R	C(-15)T	no mutation		no mutation		no mutation		no mutation		no mutation		AGC-ACC	Ser95Thr	no mutation		no mutation	no mutation	no mutation		no mutation
110	TH-19	Thailand	R	R	no mutation	AGC-ACC	Ser315Thr	TCG-TTG	Ser531Leu	GAC - AAC	Asp12Asn	ATG-GTG	Met306Val	no mutation		AGC-ACC	Ser95Thr	no mutation		no mutation	no mutation	no mutation		no mutation
111	TH-20	Thailand	R	R	no mutation	AGC-ACC	Ser315Thr	CAC-GAC	His526Asp	no mutation		ATG-ATA, GAG-GCG	Met306lle, Glu378Ala	no mutation		AGC-ACC	Ser95Thr	no mutation		no mutation	no mutation	no mutation		no mutation
112	TH-21	Thailand	R	R	no mutation	AGC-ACC	Ser315Thr	CAC-GAC	His526Asp	no mutation		no mutation		no mutation		AGC-ACC	Ser95Thr	no mutation		no mutation	no mutation	no mutation		no mutation
113	TH-22	Thailand	R	R	no mutation	AGC-ACC	Ser315Thr	TCG-TTG	Ser531Leu	no mutation		no mutation		GCG-GTG	Ala90Val	AGC-ACC	Ser95Thr	no mutation		no mutation	no mutation	no mutation		AAG-AGG	Lys43Arg
114	TH-23	Thailand	R	R	no mutation	AGC-ACC	Ser315Thr	CAC-GAC	His526Asp	no mutation		no mutation		no mutation		AGC-ACC	Ser95Thr	no mutation		no mutation	no mutation	no mutation		no mutation
115	TH-24	Thailand	R	R	T(-8)C (mix)	AGC-ACC	Ser315Thr	TCG-TTG	Ser531Leu	GCC /GGC (mix)	Ala152Gly	ATG-GTG, GAC/GAT (mix), CAC/TAC (mix), CTG/GTG (mix)	Met306Val, Asp311Asp,His312Tyr, Leu402Val	GCG-GTG (mix)	Ala90Val	AGC-ACC	Ser95Thr	no mutation		no mutation	no mutation	no mutation		AAG-AGG	Lys43Arg
116	TH-25	Thailand	R	R	no mutation	AGC-ACC	Ser315Thr	TCG-TTG	Ser531Leu	A(-11)C		ATG-GTG	Met306Val	GCG-GTG	Ala90Val	AGC-ACC	Ser95Thr	no mutation		no mutation	no mutation	no mutation		AAG-AGG	Lys43Arg
117	TH-26	Thailand	R	R	no mutation	AGC-ACC	Ser315Thr	CAC-TAC	His526Tyr	TAC/TAA (mix), CTG/CAG (mix), ACG/ATG (mix)	Tyr103Stop, Leu116Gln, Thr142Met	ATG-GTG	Met306Val	no mutation		AGC-ACC	Ser95Thr	no mutation		no mutation	no mutation	no mutation		AAG-AGG	Lys43Arg
118	TH-27	Thailand	R	R	no mutation	AGC-ACC	Ser315Thr	TCG-TTG	Ser531Leu	TCG - CCG	Ser66Pro	ATG-GTG	Met306Val	no mutation		AGC-ACC	Ser95Thr	no mutation		no mutation	no mutation	no mutation		AAG-AGG	Lys43Arg
119	TH-28	Thailand	R	R	no mutation	AGC-ACC	Ser315Thr	CAA-CTA	Gln513Leu	no mutation		no mutation		no mutation		AGC-ACC	Ser95Thr	no mutation		no mutation	no mutation	no mutation		no mutation
120	TH-29	Thailand	R	R	no mutation	AGC-ACC	Ser315Thr	CAC-GAC	His526Asp	not amplify		ATG-GTG	Met306Val	no mutation		AGC-ACC	Ser95Thr	no mutation		no mutation	no mutation	no mutation		no mutation
121	TH-30	Thailand	R	R	no mutation	AGC-ACC	Ser315Thr	TCG-TTG	Ser531Leu	ACG - ATG	Thr142Met	ATG-ATA, GAG-GCG	Met306lle, Glu378Ala	no mutation		AGC-ACC	Ser95Thr	no mutation		no mutation	no mutation	no mutation		no mutation
122	TH-31	Thailand	R	R	no mutation	AGC-ACC	Ser315Thr	TCG-TTG	Ser531Leu	GTG - GGG(mix)	Val139Gly	ATG-ATA	Met306lle	GCG-GTG (mix), GAC-GGC (mix)	p-Ala90Val, p-Asp94Gly	AGC-ACC	Ser95Thr	no mutation		no mutation	no mutation	no mutation		AAG-AGG	Lys43Arg
123	TH-32	Thailand	R	R	no mutation	AGC-ACC	Ser315Thr	CAC-TAC	His526Tyr	TAC/TAA (mix)	Tyr103Stop	ATG-GTG	Met306Val	no mutation		AGC-ACC	Ser95Thr	no mutation		no mutation	no mutation	no mutation		AAG-AGG	Lys43Arg
124	TH-33	Thailand	R	R	no mutation	AGC-ACC	Ser315Thr	TCG-TTG	Ser531Leu	ACG /ATG (mix)	Thr142Met	GGC-GAC	Gly406Asp	GAC-GCC (mix)	Asp94Ala	AGC-ACC	Ser95Thr	no mutation		no mutation	no mutation	no mutation		AAG-AGG	Lys43Arg
125	TH-34	Thailand	R	R	no mutation	AGC-ACC	Ser315Thr	TCG-TTG	Ser531Leu	no mutation		ATG-ATC	Met306Ile	no mutation		AGC-ACC	Ser95Thr	no mutation		no mutation	no mutation	no mutation		AAG-AGG	Lys43Arg
126	TH-35	Thailand	R	R	no mutation	AGC-ACC	Ser315Thr	TCG-TGG	Ser531Trp	A(-11)G		ATG-ATC	Met306Ile	no mutation		AGC-ACC	Ser95Thr	GAA-GAC	Glu501Asp	A670C	no mutation	no mutation		no mutation
127	TH-36	Thailand	R	R	no mutation	AGC-ACC	Ser315Thr	TCG-TTG	Ser531Leu	ATG-ACG	Met1Thr	ATG-ATA	Met306lle	no mutation		AGC-ACC	Ser95Thr	no mutation		no mutation	no mutation	no mutation		AAG-AGG	Lys43Arg
128	TH-37	Thailand	R	R	no mutation	AGC-ACC	Ser315Thr	TCG-TTG	Ser531Leu	ATC-ACC	Ile31Thr	GGC-GAC	Gly406Asp	no mutation		AGC-ACC	Ser95Thr	no mutation		no mutation	no mutation	no mutation		AAG-AGG	Lys43Arg
129	TH-38	Thailand	R	R	no mutation	AGC-ACC	Ser315Thr	TCG-TTG	Ser531Leu	T(-12)G		CCG-TCG	Pro404Ser	no mutation		AGC-ACC	Ser95Thr	no mutation		no mutation	no mutation	no mutation		no mutation
130	TH-39	Thailand	R	R	C(-15)T	no mutation		TCG-TTG	Ser531Leu	no mutation		no mutation		no mutation		AGC-ACC	Ser95Thr	no mutation		no mutation	no mutation	no mutation		AAG-AGG	Lys43Arg
131	TH-40	Thailand	R	R	no mutation	AGC-ACC	Ser315Thr	TCG-TTG	Ser531Leu	ATC-ACC	Ile31Thr	GGC-GAC	Gly406Asp	no mutation		AGC-ACC	Ser95Thr	no mutation		no mutation	no mutation	no mutation		AAG-AGG	Lys43Arg
132	TH-41	Thailand	R	R	no mutation	AGC-ACC	Ser315Thr	TCG-TTG	Ser531Leu	ATC-ACC	Ile31Thr	GGC-GAC	Gly406Asp	no mutation		AGC-ACC	Ser95Thr	no mutation		no mutation	no mutation	no mutation		AAG-AGG	Lys43Arg
133	TH-42	Thailand	R	R	no mutation	AGC-ACC	Ser315Thr	TCG-TTG	Ser531Leu	not amplify		ATG-GTG	Met306Val	no mutation		AGC-ACC	Ser95Thr	no mutation		no mutation	no mutation	no mutation		AAG-AGG	Lys43Arg
134	TH-43	Thailand	R	R	no mutation	AGC-ACC	Ser315Thr	TCG-TTG	Ser531Leu	GGT-GTT	Gly162Val	ATG-GTG	Met306Val	no mutation		AGC-ACC	Ser95Thr	no mutation		no mutation	no mutation	no mutation		AAG-AGG	Lys43Arg
135	TH-44	Thailand	R	R	no mutation	AGC-ACC	Ser315Thr	TCG-TTG	Ser531Leu	ATC-ACC	Ile31Thr	GGC-GAC	Gly406Asp	no mutation		AGC-ACC	Ser95Thr	no mutation		no mutation	no mutation	no mutation		AAG-AGG	Lys43Arg
136	TH-45	Thailand	R	R	no mutation	AGC-ACC	Ser315Thr	no mutation		no mutation		no mutation		no mutation		AGC-ACC	Ser95Thr	no mutation		no mutation	no mutation	no mutation		no mutation
137	TH-46	Thailand	R	R	no mutation	AGC-ACC	Ser315Thr	CTG-CCG	Leu511Pro	no mutation		no mutation		no mutation		AGC-ACC	Ser95Thr	no mutation		no mutation	no mutation	no mutation		AAG-AGG	Lys43Arg
138	TH-47	Thailand	R	R	no mutation	AGC-ACC	Ser315Thr	TCG-TTG	Ser531Leu	ATC-ACC	Ile31Thr	GGC-GAC	Gly406Asp	no mutation		AGC-ACC	Ser95Thr	no mutation		no mutation	no mutation	no mutation		AAG-AGG	Lys43Arg
139	TH-48	Thailand	R	R	no mutation	AGC-ACC	Ser315Thr	TCG-TTG	Ser531Leu	ATC-ACC	Ile31Thr	GGC-GAC	Gly406Asp	no mutation		AGC-ACC	Ser95Thr	no mutation		no mutation	no mutation	no mutation		AAG-AGG	Lys43Arg
140	TH-49	Thailand	R	R	no mutation	AGC-ACC	Ser315Thr	TCG-TTG	Ser531Leu	ATC-ACC	Ile31Thr	GGC-GAC	Gly406Asp	GAC-GGC	Asp94Gly	AGC-ACC	Ser95Thr	no mutation		no mutation	no mutation	no mutation		AAG-AGG	Lys43Arg
141	TH-50	Thailand	R	R	no mutation	AGC-ACC	Ser315Thr	TCG-TTG	Ser531Leu	no mutation		no mutation		no mutation		AGC-ACC	Ser95Thr	no mutation		no mutation	no mutation	no mutation		AAG-AGG	Lys43Arg
142	TH-51	Thailand	R	R	T(-8)C	no mutation		TCG-TTG	Ser531Leu	CCG-CAG	Pro62Gln	ATG-GTG,GAG-GCG	Met306Val, Glu378Ala	no mutation		AGC-ACC	Ser95Thr	no mutation		no mutation	no mutation	no mutation		no mutation
143	TH-52	Thailand	R	R	no mutation	AGC-ACC	Ser315Thr	TCG-TTG	Ser531Leu	no mutation		no mutation		no mutation		AGC-ACC	Ser95Thr	no mutation		no mutation	no mutation	no mutation		AAG-AGG	Lys43Arg
144	TH-53	Thailand	R	R	no mutation	AGC-ACC	Ser315Thr	Del. 512-515	Frame shift	no mutation		no mutation		no mutation		AGC-ACC	Ser95Thr	no mutation		no mutation	no mutation	no mutation		AAG-AGG	Lys43Arg
145	TH-54	Thailand	R	R	no mutation	AGC-ACC	Ser315Thr	TCG-TTG	Ser531Leu	ATG-GTG	Met175Val	CCG-TCG	Pro404Ser	GAC-GGC	Asp94Gly	AGC-ACC	Ser95Thr	no mutation		no mutation	no mutation	no mutation		AAG-AGG	Lys43Arg
146	TH-55	Thailand	R	R	C(-15)T	no mutation		no mutation		not amplify		no mutation		GAC-TAC	Asp94Tyr	AGC-ACC	Ser95Thr	no mutation		no mutation	no mutation	no mutation		no mutation
147	TH-56	Thailand	R	R	C(-15)T	no mutation		CAC-TAC	His526Tyr	GCG-ACG	Ala146Thr	GAT-GGT	Asp328Gly	no mutation		AGC-ACC	Ser95Thr	TCC-TTC	Ser447Phe	no mutation	no mutation	no mutation		no mutation
148	RF-01	Russian Federation	R	R	no mutation	AGC-ACC	Ser315Thr	TCG-TTG	Ser531Leu	no mutation		ATG-ATT	Met306Ile	no mutation		AGC-ACC	Ser95Thr	no mutation		no mutation	no mutation	no mutation		no mutation
149	RF-02	Russian Federation	R	R	no mutation	AGC-ACC	Ser315Thr	TCG-TTG	Ser531Leu	ATT-AGT	Ile133Ser	no mutation		no mutation		AGC-ACC	Ser95Thr	no mutation		no mutation	no mutation	no mutation		AAG-AGG	Lys43Arg
150	RF-03	Russian Federation	R	R	no mutation	AGC-ACC	Ser315Thr	TCG-TTG	Ser531Leu	no mutation		ATG-GTG	Met306Val	no mutation		AGC-ACC	Ser95Thr	no mutation		no mutation	no mutation	no mutation		AAG-AGG	Lys88Arg
151	RF-04	Russian Federation	R	R	no mutation	AGC-ACC	Ser315Thr	CAA-CTA	Gln513Leu	no mutation		no mutation		no mutation		AGC-ACC	Ser95Thr	no mutation		A514C	no mutation	C(-12)T		no mutation
152	RF-05	Russian Federation	R	R	no mutation	AGC-ACC	Ser315Thr	TCG-TTG	Ser531Leu	AGG-GGG	Arg154Gly	GAC-GCC	Asp354Ala	no mutation		AGC-ACC	Ser95Thr	no mutation		A514C, C517T	no mutation	G(-37)T		no mutation
153	RF-06	Russian Federation	R	R	C(-15)T	AGC-ACC	Ser315Thr	GAC-GTC	Asp516Val	ACG-ATG	Thr142Met	ATG-ATA	Met306Ile	GAC-AAC	Asp94Asn	AGC-ACC	Ser95Thr	no mutation		A514C	A1401G	no mutation		no mutation
154	RF-07	Russian Federation	R	R	C(-15)T	AGC-ACC	Ser315Thr	GAC-GTC	Asp516Val	ACG-ATG	Thr142Met	ATG-ATA	Met306Ile	GAC-AAC	Asp94Asn	AGC-ACC	Ser95Thr	no mutation		A514C	A1401G	no mutation		no mutation
155	RF-08	Russian Federation	R	R	no mutation	AGC-ACC	Ser315Thr	TCG-TTG	Ser531Leu	no mutation		GGC-GCC	Gly406Ala	no mutation		AGC-ACC	Ser95Thr	no mutation		no mutation	no mutation	no mutation		AAG-AGG	Lys43Arg
156	RF-09	Russian Federation	R	R	no mutation	AGC-ACC	Ser315Thr	TCG-TTG	Ser531Leu	no mutation		GGC-GCC	Gly406Ala	no mutation		AGC-ACC	Ser95Thr	no mutation		no mutation	no mutation	no mutation		AAG-AGG	Lys43Arg
157	RF-10	Russian Federation	R	R	no mutation	AGC-ACC	Ser315Thr	TCG-TTG	Ser531Leu	GTC-ATC, TGA-TGG	Val7Ile, Stop187Trp	GGC-GCC	Gly406Ala	GAC-GGC	Asp94Gly	AGC-ACC	Ser95Thr	no mutation		no mutation	no mutation	no mutation		AAG-AGG	Lys43Arg
158	RF-11	Russian Federation	R	R	no mutation	AGC-ACC	Ser315Thr	TCG-TTG	Ser531Leu	G(-13)T, ins. C nt.54	Framshift	ATG-ATC	Met306Ile	no mutation		AGC-ACC	Ser95Thr	no mutation		no mutation	A1401G	no mutation		AAG-AGG	Lys43Arg

## Sheet: NGS Targets
Gene	Covered length (nt)	Amplicon count	Promoter	Codons	Non-coding sequence
inhA	162	1	-162 to -1	0	n/a
katG	271	1	n/a	258-347 (+1nt)	n/a
rpoB	174	1	n/a	498 to 555 (E. coli numbering)	n/a
pncA	642	3	-80 to -1	1-187 (+1nt)	n/a
embB	489	2	n/a	278 to 439	n/a
gyrA	207	1	n/a	(2nt), 77 to 144, (1nt)	n/a
gyrB	266	1	n/a	421 to 508 (+2nt)	n/a
rrs-STR	504	3	n/a	n/a	nt456 to nt959
rrs-injectables	320	2	n/a	n/a	nt1354 to nt1673
eis	274	1	-79 to -1	1-67	n/a
rpsL	210	1	n/a	(1nt),29 to 97, (+2nt)	n/a
Totals	3519	17	321nt	788 codons +10nt	824nt

## Sheet: NGS Summary
No.	Sample ID	Country of Origin	inhA	katG	rpoB	pncA	embB	gyrA	rrs-inj	eis	rpsL
1	BG-01	Bangladesh	-47A,100	315ACC,100	531TTG,100	nt -15C,94.55; 48CAG,12.38	306ATC,100; <100 reads, cd357-439	94TCC,1.47; 95ACC,100	WT	WT	43AGG,100
2	BG-02	Bangladesh	WT	315ACC,100	526GAC,100	WT	WT	95ACC,100	WT	WT	WT
3	BG-03	Bangladesh	WT	315ACC,100	511CTCsilent,48.51; 512silent,47.69; 513CAGsilent,47.65; 526GAC,50.89	WT	WT; <100 reads, cd357-439	95ACC,100	1445T,75.31	<100 reads	WT
4	BG-04	Bangladesh	-47A,1.35	315ACC,100	511CCG,98.6	<100 reads 131	306GTG,100; <100 reads, cd357-439	94GGC,98.86; 95ACC,100	WT	WT	43AGG,100
5	BG-05	Bangladesh	WT	315ACC,100	531TTG,100	172CCG,100	306ATA,100; <100 reads, cd357-439	WT	WT	WT	WT
6	BG-06	Bangladesh	WT	315ACC,100	525CCC,7.35	51CAG,100	WT; <100 reads, cd357-439	WT	WT	WT	WT
7	BG-07	Bangladesh	WT	315ACC,100	531TTG,100	99TAG,100	306GTG,100; <100 reads, cd357-439	91CCG,100; 95ACC,100	WT	WT	WT
8	BG-08	Bangladesh	WT	315ACC,100	513CCA,100	65TCTsilent,100	WT; <100 reads, cd357-439	95ACC,100	WT	WT	WT
9	BG-09	Bangladesh	-15T,100	WT	526CTC,100	WT	WT; <100 reads, cd357-439	95ACC,100	WT	-10T,7.03	WT
10	BG-10	Bangladesh	-47A,100	315ACC,100	531TTG,100	nt -15C,95.18; 5ACC,100	306CTG,100; <100 reads, cd357-439	95ACC,100	WT	WT	43AGG,100
11	BG-11	Bangladesh	WT	315ACC,100	531TTG,100	139GCG,100	306ATA,100; <100 reads, cd357-439	94AAC/ACC,100	WT	WT	WT
12	BG-12	Bangladesh	WT	315ACC,100	531TTG,100	10AAG,64.06	386GTG,3.17; 406GAC/GGTsilent,5.04; 409ACG,2.72; 411GAC/GTT,3.42	95ACC,100	WT	WT	WT
13	BG-13	Bangladesh	-47A,1.12	WT	WT	WT	378GCG,100	94TCC,1.12; 95ACC,100	WT	WT	WT
14	BG-14	Bangladesh	<100 reads	315ACC,100; 317ACC,100	531TTG,100	139GGG,18.85; 148(ins-CG)CGC,94.8; 147GTGsilent,4.59	WT	90GTG,100; 95ACC,100	WT	WT	WT
15	BG-15	Bangladesh	WT	WT	WT	139GCG,1.08	378GCG,100	95ACC,100	1445T,2.39	WT	WT
16	BG-16	Bangladesh	-47A,79.76	315ACC,100	509ACC,67.09; 526CTC,68.15; 531TTG,31.53	nt -15C,74.24; 154GGG,2.23	306GTG,21.03; 354GCC,77.64; <100 reads, cd357-439	90GTG,94.07; 91CCG,5.84; 95ACC,100	1401G,21.26	WT	43AGG,100
17	BG-17	Bangladesh	-47A,100	315ACC,100	526CCC,1.2; 531TTG,100	nt -15C,95.47; 28ACC,1.61; 139GCG,1.1	306ATA,6.29; <100 reads, cd357-439	<100 reads	WT	WT	43AGG,100
18	BG-18	Bangladesh	WT	315ACC,100	516GTC,100	105GGGC,37.95	WT; <100 reads, cd357-439	WT	WT	WT	WT
19	BG-19	Bangladesh	WT	315ACC,100; 317ACC,100	531TTG,100	139GGG,20.66; 147GTGsilent,5.56; 148(ins-CG)CGC,93.68	306ATA,100; <100 reads, cd357-439	90GTG,100; 95ACC,100	WT	WT	WT
20	BG-20	Bangladesh	-15T,97.43	WT	531TTG,100	WT	306GTG,100; <100 reads, cd357-439	95ACC,100	WT	WT	43AGG,100
21	BG-21	Bangladesh	-15T,100	WT	526AAC,100	WT	WT; <100 reads, cd357-439	95ACC,100	WT	WT	WT
22	BG-22	Bangladesh	<100 reads	315ACC,100	513CGA,100	28ACC,98.88	330GGT,99; <100 reads, cd357-439	94TCC,1.15; 95ACC,100	WT	WT	88AGG,98.6
23	BG-23	Bangladesh	WT	315ACC,100	526GAC,100	154GGG,2.78	306GTG,100; <100 reads, cd357-439	WT	WT	WT	WT
24	BG-24	Bangladesh	WT	300GGG,6.27; 315ACC,12.76	516TAC,93.07	65TCTsilent,100; 76ATT,100	306CTG,100; <100 reads, cd357-439	94TCC,1.22; 95ACC,100	WT	WT	WT
25	BG-25	Bangladesh	WT	315ACC,100	531TTG,100	105GAC,100	WT; <100 reads, cd357-439	95ACC,100	WT	WT	88AGG,98.79
26	BG-26	Bangladesh	WT	315ACC,100	531TTG,100	28ACC,1.05	306GTG,100; <100 reads, cd357-439	94GGC,98.59; 95ACC,100	WT	WT	WT
27	BG-27	Bangladesh	WT	315ACC,100	531TTG,100	131G-GG-TC,100	306CTG,100; <100 reads, cd357-439	<100 reads	WT	WT	WT
28	BG-28	Bangladesh	WT	315ACC,100	531TTG,100	WT	306GTG,100; 377ATG,1.29; 411GAC,1.63	95ACC,100	WT	WT	43AGG,100
29	BG-29	Bangladesh	-15T,98.8	WT	531TTG,100	WT	306GTG,100	95ACC,100	WT	WT	43AGG,100
30	BG-30	Bangladesh	WT	WT	531TTG,100	WT	WT	130ACTsilent,1.20	WT	WT	WT
31	BG-31	Bangladesh	-15T,100	315ACC,100	531TTG,100	nt -11G,100	306GTG,100	95ACC,100	WT	WT	WT
32	BG-32	Bangladesh	WT	315ACC,100	533CCG,100	54CTG,99.56	WT; <100 reads, cd357-439	95ACC,100	WT	WT	WT
33	BG-33	Bangladesh	WT	WT	WT	WT	306CTG/GTG/ATC,97.16; <100 reads, cd357-439	94TCC,1.96; 95ACC,100	WT	WT	43AGG,54.31
34	BG-34	Bangladesh	WT	315ACC,100	531TGG,100	WT	WT; <100 reads, cd357-439	<100 reads	WT	WT	WT
35	BG-35	Bangladesh	WT	315ACC,100	522TTG,99	nt -3CC,100; 18TCTsilent,5.55; 28ACC,1.36	306GTG,100; <100 reads, cd357-439	<100 reads	WT	WT	WT
36	BG-36	Bangladesh	WT	315ACC,100	526TAC,95.32; 531TTG,3.45	28ACC,1.91; <100 reads 128-187	306ATA,100; <100 reads, cd357-439	<100 reads	WT	<100 reads	WT
37	BG-37	Bangladesh	WT	315ACC,100	531TTG,100	WT	306ATA,100	95ACC,100	WT	WT	WT
38	BG-38	Bangladesh	WT	315ACC,100	531TTG,100	nt -11G,98.65	406AGC,98.48	90GTG,98.19; 95ACC,100	WT	WT	43AGG,100
39	BG-39	Bangladesh	WT	300GGG,100	516GTC,100	10(del-C)AG,18.33; 171ACG,19.36	306GTG,100; 372TGC,1.29; 406GGTsilent,2.87	95ACC,100	WT	WT	43AGG,100
40	BG-40	Bangladesh	-15T,100	315ACC,100	531TTG,100	WT	306GTG,100; <100 reads, cd357-439	94GGC,100; 95ACC,100	WT	WT	43AGG,100
41	BG-41	Bangladesh	WT	315ACC,100	526GAC,100	nt -11C,12; 76ATT,4.42; 131G-GG-TC,2.18; 154GGG,10.95	WT; <100 reads, cd357-439	95ACC,100	WT	WT	WT
42	BG-42	Bangladesh	WT	315ACC,100	511CTCsilent,1.40; 512TCCsilent,1.40; 513CAGsilent/CCA,100	100CCC,1.18	WT; <100 reads, cd357-439	WT	1445T,2.21	WT	WT
43	BG-43	Bangladesh	-15T,100	315ACC,100	531TTG,100	4TGG,100	306GTG,100; <100 reads, cd357-439	95ACC,100	WT	WT	WT
44	BG-44	Bangladesh	-15T,100	315ACC,100	531TTG,100	WT	306ATA,100; <100 reads, cd357-439	94AAC/ACC,100; 95ACC,100	1484T,1.45	WT	43AGG,100
45	BG-45	Bangladesh	WT	315ACC,100	531TTG,100	WT	372TGC,1.5	95ACC,100	WT	WT	WT
46	BG-46	Bangladesh	-47A,1.23	315ACC,100	531TTG,100	47CCC,100	WT; <100 reads, cd357-439	94GGC,100; 95ACC,100	1484T,100	WT	43AGG,100
47	BG-47	Bangladesh	WT	315ACC,100	526CCC/CGC,95.11	WT	WT	WT	WT	WT	WT
48	BG-48	Bangladesh	WT	315ACC,100	531TTG,100	nt -11G,5.5	306GTG,96.99; 406AGC,12.72	90GTG,7.77; 94GGC,TCC,2.61; 95ACC,100	WT	WT	43AGG,100
49	BG-49	Bangladesh	WT	315ACC,100	WT	171GGG,100	WT	90GTG,100	WT	WT	WT
50	BG-50	Bangladesh	WT	315ACC,100	516GTC,100	65TCTsilent,100	WT	95ACC,100	WT	WT	WT
51	BG-51	Bangladesh	WT	315ACC,100	516GTC,100	65TCTsilent,100	306CTG,100; 372CAC,1.11	95ACC,100	WT	WT	WT
52	BG-52	Bangladesh	WT	315ACC,100	531TTG,100	31ATAsilent,11.90; <100 reads 46-187	306CTG,100; 372TGC,CAC,1.45; 406AGC/GGTsilent,6.62	94TCC,1.24; 95ACC,100	WT	WT	43AGG,100
53	BG-53	Bangladesh	WT	WT	531TTG,100	WT	354GCC,97.58; <100 reads, cd357-439	95ACC,100	WT	WT	WT
54	BG-54	Bangladesh	-15T,100	WT	531TTG,100	WT	WT; <100 reads, cd357-439	94GGC,98.76; 95ACC,100	WT	WT	WT
55	BG-55	Bangladesh	WT	315ACC,100	531TTG,100	31ATAsilent,11.59; <100 reads 46-187	306CTG,100; 375CCAsilent,2.97; 376GCTsilent,5.88; 387GCAsilent,3.02	90GTG,100; 95ACC,100	WT	WT	43AGG,100
56	BG-56	Bangladesh	-15T,100	315ACC,10.99	526AAC,91.22; 531TGG,8.05	WT	WT; <100 reads, cd357-439	95ACC,92.94	WT	WT	WT
57	BG-57	Bangladesh	WT	315ACC,100	531TGG,100	WT	306GTG,100; <100 reads, cd357-439	WT	WT	WT	WT
58	BG-58	Bangladesh	-47A,100	315ACC,100	531TTG,100	nt -15C,93.82; 67CCG,100	306GTG,100; 406TGC,2.65	<100 reads	WT	WT	43AGG,100
59	BG-59	Bangladesh	WT	315ACC,100	516TTC,GTC,100	65TCTsilent,100	306GTG,100	95ACC,100	WT	WT	43AGG,100
60	BG-60	Bangladesh	WT	315ACC,100	531TTG,100	31ATAsilent/AGC,12.79; 65TCTsilent,98.63; 131G-GG-TC,8.17	306ATC,100; 400AGC,4.9; 406AGC,8.51; 408ACC,2.1	90GTG,86.89; 94GGC,14.07; 95ACC,100	WT	WT	WT
61	BG-61	Bangladesh	WT	315ACC,100; 317ACC,100	531TTG,100	139GGG,18.78; 147GTGsilent,6.65; 148(ins-CG)CGC,93.07	306ATA,100; 371CTC,1.35; 372CAC,1.01	90GTG,100; 95ACC,100	WT	WT	WT
62	BG-62	Bangladesh	WT	WT	516GTC,97.39; 526AAC,2.38	65TCTsilent,100	375CTG,2.33; 377ATG,1.52; 386GTG,3.38; 404TCG,1.46; 409GTG,2.50	95ACC,100	WT	WT	WT
63	BG-63	Bangladesh	WT	315ACC,100	531TTG,100	31ATAsilent,10.45; <100 reads 46-187	306CTG,100; 371CTC,1.25; 372CAC,1.37; 411GTT,1.18	95ACC,100	WT	WT	43AGG,100
64	BG-64	Bangladesh	-47A,1.03	315ACC,100	516TAC,93.04	105GAC,100	306ATC,100; 371CTC,1.06; 372CAC,1.34; 387GTG,4.87; 404TCG,1.92; 409GTG,2.31; 411GTT,1.94	95ACC,100	WT	WT	88AGG,98.7
65	BG-65	Bangladesh	WT	315ACC,100	526GAC,100	76AAT,5.84; 85CGG,11.05; 99TA(del-C),100; 100-103DEL,100	306GTG,100; <100 reads, cd357-439	WT	1445T,1.55	WT	WT
66	BG-66	Bangladesh	WT	315ACC,100	526CTC,100	WT	WT; <100 reads, cd357-439	95ACC,100	WT	WT	WT
67	BG-67	Bangladesh	-15T,100	315ACC,100	531TTG,100	WT	306GTG,100; <100 reads, cd357-439	94TCC,1.09; 95ACC,100	WT	WT	WT
68	BG-68	Bangladesh	WT	315ACC,100	531TTG,100	31ATAsilent,10.80; <100 reads 46-187	306CTG,100; <100 reads, cd357-439	95ACC,100	WT	WT	43AGG,100
69	BG-69	Bangladesh	-15T,1.16	315ACC,100	526TAC,100	WT	306GTG,100; <100 reads, cd357-439	95ACC,100	WT	WT	WT
70	BG-70	Bangladesh	-17T,1.69-15T,100	315ACC,100	531TTG,100	WT	306GTG,100; <100 reads, cd357-439	95ACC,100	WT	WT	WT
71	BG-71	Bangladesh	WT	315ACC,100	531TTG,100	104AGG,100	306CTG,100	<100 reads	WT	WT	WT
72	BG-72	Bangladesh	WT	315ACC,100	516GTC,100	WT	WT	WT	WT	WT	WT
73	BG-73	Bangladesh	WT	315ACC,100	516GTC,3.9; 531TGG,95.75	WT	WT	95ACC,100	WT	WT	WT
74	TZ-01	Tanzania	WT	315ACC,100	516GTC,100	179ATC,98.77	306GTG,100	94TCC,1.18; 95ACC,100	WT	WT	WT
75	TZ-02	Tanzania	WT	315ACC,100	531TTG,100	65TCTsilent,100; 128GGC,100	WT	94TCC,1.2; 95ACC,100	WT	WT	88AGG,98.79
76	TZ-03	Tanzania	WT	315ACC,100	531TTG,100	4TGG,1.56; 65TCTsilent,97.61	306ATA,100	<100 reads	1431G,11.38; 1456C,11.72	WT	WT
77	TZ-04	Tanzania	WT	315ACC,100	531TTG,100	<100 reads	WT; <100 reads, cd357-439	<100 reads	WT	WT	WT
78	TZ-05	Tanzania	WT	315ACC,100	531TTG,100	65TCTsilent,98.75	WT; <100 reads, cd388-439	<100 reads	WT	WT	WT
79	TZ-06	Tanzania	WT	315ACC,100	531TTG,100	46GTA,98.23	306GTG,100; <100 reads, cd357-439	<100 reads	WT	WT	WT
80	TZ-07	Tanzania	WT	315ACC,100	513GAA,100	31ATAsilent, 10.56; 46GTA,1.55	WT; <100 reads, cd357-439	<100 reads	WT	WT	88ATG,98.56
81	TZ-08	Tanzania	-15T,98.31	315ACC,1.06	531TTG,100	<100 reads 128-187	WT; <100 reads, cd357-439	<100 reads	1456C,1.06	WT	WT
82	TZ-09	Tanzania	WT	WT	531TTG,100	nt -13T,1.54; 7ATC,1.54; 65TCTsilent,100; <100 reads 128-187	306GTG,100; <100 reads, cd357-439	<100 reads	WT	WT	WT
83	TZ-10	Tanzania	WT	315ACC,100	531TTG,100	49GGC,100	WT	<100 reads	1401G,4.28; 1456C,1.17	WT	WT
84	TZ-11	Tanzania	WT	315ACC,100	526TCG,100	28ACC,1.36; 85CCG,100; 100CCC,1.32; 154GGG,2.7	306ATC,100; <100 reads, cd357-439	<100 reads	1401G,1.16	WT	WT
85	TZ-12	Tanzania	WT	315ACC,100	WT	65TCTsilent,99; 154GGG,2.26	WT; <100 reads, cd357-439	94TCC,1.22; 95ACC,100	WT	WT	WT
86	TZ-13	Tanzania	WT	315ACC,100	531TTG,100	65TCTsilent,100; 128GGC,100	WT; <100 reads, cd357-439	94AAC,2.7; 95ACC,100	WT	WT	88AGG,98.52
87	TZ-14	Tanzania	WT	315ACC,100	513GAA,90.92; 531TTG,8.63	48CAG,14.38; 65TCTsilent,55.27; 128GGC,7.4	306CTG/ATT,92.86; <100 reads, cd357-439	94TCC,2.56; 95ACC,100	1456C,1.68	WT	88ATG,91.49
88	TZ-15	Tanzania	WT	315ACC,100	513GAA,100	65GCC,1.56; <100 reads 46-54,85	306CTG,100; <100 reads, cd357-439	95ACC,100	WT	WT	88ATG,98.16
89	TZ-16	Tanzania	WT	315ACC,100	531TTG,99.46	65TCTsilent,100; 128GGC,100; 147GTGsilent,2.63	WT; <100 reads, cd357-439	<100 reads	WT	WT	88AGG,98.48
90	TZ-17	Tanzania	WT	WT	WT	65TCTsilent,100	WT; <100 reads, cd357-439	95ACC,100	1407C,2.7; 1431G,1.13	WT	WT
91	TZ-18	Tanzania	<100 reads	315ACC,100	513GAA,100	31ATAsilent,11.22; 65GCC/TCTsilent,4.65; <100 reads 46-54, 85	WT; <100 reads, cd357-439	<100 reads	1401G,1.42	WT	88ATG,98.79
92	TH-01	Thailand	<100 reads	<100 reads	<100 reads	139GGG,70.66, <100 reads nt-80-cd85	WT; <100 reads	<100 reads	WT; <100 reads,nt1354-1482	<100 reads	43AGG,100
93	TH-02	Thailand	<100 reads	315ACC,99.19; 317AGC,1.16	516GTC,100	105GTC,100; <100 reads nt-80-cd54, 85	306CTG/ATA/ATC,5.19; 318ACC,7.52; <100 reads, cd357-439	<100 reads	WT	WT	WT
94	TH-03	Thailand	<100 reads	<100 reads	526TAC,97.77; 531TTG,1.8	142ATG,1.05; <100 reads nt-80-cd85	<100 reads	<100 reads	WT	WT	WT
95	TH-04	Thailand	WT	315ACC,100	512AAC/ACC,97.95; 526CCC,100; 527CAG,100	WT	306GTG,100; <100 reads, cd357-439	95ACC,100	1484T,100	WT	43AGG,100
96	TH-05	Thailand	-15T,100	WT	516GTC,100	175GTG,1.09; 179ATC,1.09	WT; <100 reads, cd357-439	94GGC,1.52; 95ACC,100	WT	WT	WT
97	TH-06	Thailand	WT	315ACC,100	531TTG,100	100CCC,94.45	306ATC,100; <100 reads, cd357-439	94GGC,98.26; 95ACC,100	1401G,100	WT	43AGG,100
98	TH-07	Thailand	WT	315ACC,100	531TTG,100	4TCG,100; 175GTG,1.4; 179ATC,1.4	306GTG,100; <100 reads, cd357-439	95ACC,100	WT	WT	43AGG,100
99	TH-08	Thailand	<100 reads	<100 reads	<100 reads	<100 reads nt-80-cd85	<100 reads	<100 reads	WT	WT	WT
100	TH-09	Thailand	<100 reads	<100 reads	<100 reads	<100 reads	406GAC,96.62; <100 reads, cd278-356	<100 reads	WT	<100 reads	<100 reads
101	TH-10	Thailand	<100 reads	<100 reads	<100 reads	142ATG,1.89; <100 reads nt-80-cd85	377GTAsilent,5.44; 386GCAsilent,76.83; 387ACG,77.68; <100 reads, cd278-356	<100 reads	WT	WT	WT
102	TH-11	Thailand	<100 reads	<100 reads	<100 reads	<100 reads	WT; <100 reads	<100 reads	1407C,1.99; 1414T,1.2; 1431G,1.2; 1456C,2.05	-10T,6.93	WT
103	TH-12	Thailand	<100 reads	<100 reads	<100 reads	139GCG,2.03; <100 reads	WT; <100 reads	<100 reads	1407C,1.01; 1431G,1.01	WT	43AGG,100
104	TH-13	Thailand	<100 reads	<100 reads	<100 reads	<100 reads	WT; <100 reads	<100 reads	WT	-14T,1.64; -10T,8.2	WT
105	TH-14	Thailand	<100 reads	<100 reads	<100 reads	<100 reads nt-80-cd85	WT; <100 reads	<100 reads	1407C,1.87; 1414T,1.87; 1431G,2.24; 1456C,1.98	WT	43AGG,100
106	TH-15	Thailand	<100 reads	315ACC,100	531TTG,100	12AAC,100	306GTG,85.38; 372CAC,2.61; 406GAC/GCC,5.51	95ACC,100	WT	WT	WT
107	TH-16	Thailand	<100 reads	WT	<100 reads	WT	372TGC/CAC,2.10	95ACC,100	WT	WT	43AGG,100
108	TH-17	Thailand	<100 reads	315ACC,100	526GAC,100	WT	372CAC,1.75; 375TCG,8.33; 387GCAsilent/ACG,7.28; 406GGTsilent,3.31	95ACC,100	WT	WT	WT
109	TH-18	Thailand	<100 reads	WT	WT	WT	WT; <100 reads, cd357-439	94TCC,1.5; 95ACC,100	1407C,1.2	WT	WT
110	TH-19	Thailand	<100 reads	315ACC,99	531TTG,100	nt -16G,1.96; nt -15C,1.96; 1ACG,1.96; 5ACC,1.96; 12AAC,98.02; 100CCC,2.33; <100 reads 28, 46-54, 85, 128-133, 142-187	306GTG,98.69; 328GGT,1; <100 reads, cd357-439	<100 reads	WT	<100 reads	WT
111	TH-20	Thailand	<100 reads	315ACC,100	526GAC,100	WT	306ATA,100; <100 reads, cd357-439	95ACC,100	WT	WT	WT
112	TH-21	Thailand	<100 reads	315ACC,100	526GAC,100	WT	WT; <100 reads, cd357-439	94TCC,2.96; 95ACC,100	WT	WT	WT
113	TH-22	Thailand	<100 reads	315ACC,100	531TTG,100	4TGG,2.01; 7ATC,1.01; 172CCG,1.92	WT; <100 reads, cd357-439	<100 reads	WT	WT	43AGG,100
114	TH-23	Thailand	<100 reads	315ACC,97.06	526GAC,96.72; 531TTG,1.72	<100 reads	WT	<100 reads	1484T,1.43; <100 reads,nt1354-1482	<100 reads	WT
115	TH-24	Thailand	<100 reads	315ACC,96.41	526GAC,1.7; 531TTG,96.54	48CAG,12.97; 65TCAsilent,2.75; 100CCC,1.32; 139GCG,1.75; 154GGG,1; <100 reads 131-133, 142, 147-148, 169-187	306GTG,65.89; <100 reads, cd357-439	<100 reads	WT	<100 reads	43AGG,92.64
116	TH-25	Thailand	<100 reads	315ACC,96.42	526GAC,1.29; 531TTG,97.03	nt -11C,81.61; 18TCTsilent,5.67; 4TGG,1.46	306GTG,95.73; <100 reads, cd357-439	90GTG,97.37; 95ACC,100	WT	WT	43AGG,94.37
117	TH-26	Thailand	<100 reads	315ACC,96.55	526GAC/TAC,92.42; 531TTG,6.11	nt -11G,1.44; 47CCC,2.41; 103TAA,18.85; <100 reads 128-187	306GTG,91.54; 371CTC,1.12; 406GAC,3.13; 412TCAsilent,3.58	<100 reads	1401G,1.05; 1431G,1.05	<100 reads	43AGG,93.19
118	TH-27	Thailand	<100 reads	315ACC,100	531TTG,99.08	66CCG,98.15; 100CCC,1; <100 reads 128-133, 142-187	306GTG,97.48	<100 reads	WT	<100 reads	43AGG,98.59
119	TH-28	Thailand	-47A,1.14	315ACC,100	513CTA,98.75	128GGC,1; 147GTGsilent,2.53	372CAC,1	95ACC,100	WT	WT	WT
120	TH-29	Thailand	<100 reads	315ACC,100	526GAC,97.51; 531TTG,1.61	<100 reads	306GTG,98.94; <100 reads, cd357-439	<100 reads	WT	WT	WT
121	TH-30	Thailand	WT	315ACC,100	531TTG,99.52	4TGG,1.51; 142ATG,98.57	306ATA,98.38; <100 reads, cd357-439	<100 reads	WT	WT	WT
122	TH-31	Thailand	<100 reads	315ACC,98.66	531TTG,99.13	nt -11G,1.16; 12AAC,1.17; <100 reads 28, 128-187	306ATA,94.9; <100 reads, cd357-439	<100 reads	WT	<100 reads	43AGG,92.87
123	TH-32	Thailand	<100 reads	315ACC,100	526TAC,98.74; 531TTG,1.51	48CAG,12.87; 103TAA,54.75; <100 reads nt-80-cd28, 128-179	306GTG,100; <100 reads, cd357-439	<100 reads	WT	<100 reads	43AGG,100
124	TH-33	Thailand	<100 reads	315ACC,90.26	<100 reads	142ATG,75.07; 169-170 DEL,2.58; 71(del-GC)G,2.58, <100 reads nt-80-cd85	406GAC,96.16; <100 reads, cd278-356	<100 reads	WT; <100 reads,nt1354-1482	<100 reads	43AGG,86.17
125	TH-34	Thailand	<100 reads	<100 reads	<100 reads	146GAG,1.09; <100 reads nt-80-cd85	372CAC,2.93; 377ATG,1.3; 409ACG,8.76; <100 reads, cd278-356	<100 reads	WT; <100 reads,nt1354-1482	<100 reads	43AGG,100
126	TH-35	Thailand	<100 reads	<100 reads	<100 reads	100CCC,1.06; <100 reads nt-80-cd85	WT; <100 reads	<100 reads	WT; <100 reads,nt1354-1482	<100 reads	WT
127	TH-36	Thailand	WT	315ACC,100	531TTG,100	1ACG,100	306ATA,100; <100 reads, cd357-439	95ACC,100	WT	WT	43AGG,100
128	TH-37	Thailand	WT	315ACC,100	531TTG,100	31ACA,ACC,80.148,8.33	372TGC,1.15; 406GAC,100	95ACC,100	WT	<100 reads	43AGG,100
129	TH-38	Thailand	WT	315ACC,100	531TTG,100	nt -12G,100; 10CGG,1.36; 48CAG,12.2; 102GAG,10.71; <100 reads 128-187	371CTC,1.38; 372TGC,1.39; 375TCG/CCAsilent,5.54; 404TCG,100	95ACC,100	WT	WT	WT
130	TH-39	Thailand	-15T,100	WT	531TTG,100	WT	WT; <100 reads, cd357-439	95ACC,100	WT	WT	43AGG,100
131	TH-40	Thailand	WT	315ACC,100	531TTG,100	31ACA/ACC,94.37; 65GCC,1.82; 154GGG,2.25	375CCAsilent,2.15; 406GAC,100	<100 reads	WT	WT	43AGG,100
132	TH-41	Thailand	WT	315ACC,100	531TTG,100	31ACA/ACC,86.31	372CAC,1.79; 373TTC,2.22; 375CTG,2.26; 406GAC,100	<100 reads	WT	WT	43AGG,100
133	TH-42	Thailand	WT	315ACC,100	531TTG,100	<100 reads	306GTG,100; <100 reads, cd357-439	<100 reads	WT	<100 reads	43AGG,100
134	TH-43	Thailand	-47A,1.19	315ACC,100	531TTG,100	<100 reads 128-187	306GTG,100; <100 reads, cd357-439	<100 reads	WT	<100 reads	43AGG,100
135	TH-44	Thailand	<100 reads	WT	531TTG,100	175GTG,1.21 79ATC,1.2; <100 reads nt-80-cd85	WT; <100 reads	<100 reads	WT	WT	43AGG,100
136	TH-45	Thailand	<100 reads	<100 reads	531TTG,1.24	<100 reads nt-80-cd85	WT; <100 reads	<100 reads	WT	WT	WT
137	TH-46	Thailand	<100 reads	<100 reads	511CCG,93.2; 526GAC,1.23; 531TTG,1.27	<100 reads nt-80-cd85	WT; <100 reads	<100 reads	1456C,1.02	WT	43AGG,100
138	TH-47	Thailand	<100 reads	<100 reads	531TTG,97.86	154GGG,2.3; <100 reads nt-80-85	306GTG/ATA/ATC,12.61; 318ACC,7.27; 328GGT,1.92; 386GTG,11.54; <100 reads, cd354-376 and 400-439	<100 reads	WT	WT	43AGG,100
139	TH-48	Thailand	<100 reads	<100 reads	511CCG,1.76; 531TTG,98.69	<100 reads nt-80-cd85	371CTC,1.38; 372CAC,1.66; 377ATG,1.38; 406GAC,100; <100 reads, cd278-356	<100 reads	WT	WT	43AGG,100
140	TH-49	Thailand	<100 reads	<100 reads	531TTG,95.12	<100 reads nt-80-cd85	375CTG,3.13; 376GCTsilent,4.47; 377ATG,1.36; 387GTG,6.51; 406GAC,100; <100 reads, cd278-356	<100 reads	WT	WT	43AGG,100
141	TH-50	Thailand	<100 reads	<100 reads	531TTG,97.73	<100 reads nt-80-cd85	WT; <100 reads	<100 reads	WT	WT	43AGG,100
142	TH-51	Thailand	<100 reads	WT	531TTG,98.65	<100 reads nt-80-cd85	WT; <100 reads	<100 reads	WT	WT	WT
143	TH-52	Thailand	<100 reads	<100 reads	<100 reads	<100 reads nt-80-cd85	WT; <100 reads	<100 reads	WT	WT	43AGG,100
144	TH-53	Thailand	<100 reads	<100 reads	<100 reads	<100 reads nt-80-cd85	WT; <100 reads	<100 reads	1414T,1.19; 1431G,1.63; 1456C,1.49	WT	43AGG,100
145	TH-54	Thailand	<100 reads	<100 reads	<100 reads	175GTG,100; 179ATC,100; <100 reads nt-80-cd85	WT; <100 reads	<100 reads	WT	WT	43AGG,100
146	TH-55	Thailand	<100 reads	<100 reads	<100 reads	<100 reads	WT; <100 reads	<100 reads	WT	WT	WT
147	TH-56	Thailand	<100 reads	WT	526TAC,64.75	nt -11G,1.67; 4TGG,1.67; 10AAG,2.52; <100 reads 28	328GGT,96.94; <100 reads, cd357-439	<100 reads	WT	-14T,1.59	WT
148	RF-01	Russian Federation	WT	315ACC,100	531TTG,98.39	WT	306ATT,98.39	94GGC,2.19; 95ACC,100	1407C,62.97; 1414T,62.27; 1425A,57.39; 1431G,63.82; 1443T,4.2; 1444TT/TTT,61.80; 1445T,7.69; 1446T/GG,55.65; 1456C,63.35; 1460T,61.79; 1484T,28.01	WT	43AGG,2.53; 88AGG,1.05
149	RF-02	Russian Federation	WT	315ACC,100	531TTG,100	133AGT,100	WT	95ACC,100	WT	WT	43AGG,100
150	RF-03	Russian Federation	WT	315ACC,100	531TTG,100	WT	306GTG,100	95ACC,100	1407C,20.83; 1414T,20.68; 1425A,17.71; 1431G,19.84; 1443T,3.49; 1444TT/TTT,18.67; 1445T,18.9; 1446T,3.49; 1456C,20; 1460T,19.04; 1484T,6.94	WT	88AGG,98.68
151	RF-04	Russian Federation	WT	315ACC,100	513CTA,100	WT	WT	95ACC,100	WT	-12T,100	WT
152	RF-05	Russian Federation	WT	315ACC,100	513CTA,41.21; 531TTG,58.25	154GGG,100	354GCC,55.25	95ACC,100	WT	-37T,57.46; -12T,42.16	WT
153	RF-06	Russian Federation	-15T,98.87	315ACC,100	516GTC,100	142ATG,100	306ATA,98.9	94AAC,100; 95ACC,100	1401G,96.92	WT	WT
154	RF-07	Russian Federation	-15T,100	315ACC,100	516GTC,100	142ATG,100	306ATA,100	94AAC,CAC,100; 95ACC,100	1401G,100	WT	WT
155	RF-08	Russian Federation	WT	315ACC,98.6	531TTG,98.07	10CGG,1.49	406GCC,97.61	94GGC,2.17; 95ACC,100	1407C,55.8; 1414T,55.84; 1425A,52.35; 1431G,54.69; 1444TTT,53.8; 1445T,53.84; 1456C,54.51; 1460T,53.64; 1484T,16.91	WT	43AGG,98.16
156	RF-09	Russian Federation	WT	315ACC,100	531TTG,100	10CGG,1.04	406GCC,100	95ACC,100	1407C,54.13; 1414T,53.34; 1425A,51.47; 1431G,53.43; 1444TTT,51.85; 1445T,51.74; 1456C,53.2; 1460T,52.42; 1484T,20.01	WT	43AGG,100
157	RF-10	Russian Federation	WT	315ACC,100	531TTG,100	7ATC,100	406GCC,100	94GGC,100; 95ACC,100	WT	WT	43AGG,100
158	RF-11	Russian Federation	WT	315ACC,100	531TTG,100	nt -13T,100; 18TCCG,100	306ATC,100	95ACC,100	1401G,100	WT	43AGG,100

## Sheet: inhA
	Sample ID	Country of Origin	Overall Sanger	INH conventional	-162	-161	-160	-159	-158	-157	-156	-155	-154	-153	-152	-151	-150	-149	-148	-147	-146	-145	-144	-143	-142	-141	-140	-139	-138	-137	-136	-135	-134	-133	-132	-131	-130	-129	-128	-127	-126	-125	-124	-123	-122	-121	-120	-119	-118
1	BG-01	Bangladesh	G(-47)A	R	WT	WT	WT	WT	WT	WT	WT	WT	WT	WT	WT	WT	WT	WT	WT	WT	WT	WT	WT	WT	WT	WT	WT	WT	WT	WT	WT	WT	WT	WT	WT	WT	WT	WT	WT	WT	WT	WT	WT	WT	WT	WT	WT	WT	WT
2	BG-02	Bangladesh	no mutation	R	WT	WT	WT	WT	WT	WT	WT	WT	WT	WT	WT	WT	WT	WT	WT	WT	WT	WT	WT	WT	WT	WT	WT	WT	WT	WT	WT	WT	WT	WT	WT	WT	WT	WT	WT	WT	WT	WT	WT	WT	WT	WT	WT	WT	WT
3	BG-03	Bangladesh	no mutation	R	WT	WT	WT	WT	WT	WT	WT	WT	WT	WT	WT	WT	WT	WT	WT	WT	WT	WT	WT	WT	WT	WT	WT	WT	WT	WT	WT	WT	WT	WT	WT	WT	WT	WT	WT	WT	WT	WT	WT	WT	WT	WT	WT	WT	WT
4	BG-04	Bangladesh	no mutation	R	WT	WT	WT	WT	WT	WT	WT	WT	WT	WT	WT	WT	WT	WT	WT	WT	WT	WT	WT	WT	WT	WT	WT	WT	WT	WT	WT	WT	WT	WT	WT	WT	WT	WT	WT	WT	WT	WT	WT	WT	WT	WT	WT	WT	WT
5	BG-05	Bangladesh	no mutation	R	WT	WT	WT	WT	WT	WT	WT	WT	WT	WT	WT	WT	WT	WT	WT	WT	WT	WT	WT	WT	WT	WT	WT	WT	WT	WT	WT	WT	WT	WT	WT	WT	WT	WT	WT	WT	WT	WT	WT	WT	WT	WT	WT	WT	WT
6	BG-06	Bangladesh	no mutation	R	WT	WT	WT	WT	WT	WT	WT	WT	WT	WT	WT	WT	WT	WT	WT	WT	WT	WT	WT	WT	WT	WT	WT	WT	WT	WT	WT	WT	WT	WT	WT	WT	WT	WT	WT	WT	WT	WT	WT	WT	WT	WT	WT	WT	WT
7	BG-07	Bangladesh	no mutation	R	WT	WT	WT	WT	WT	WT	WT	WT	WT	WT	WT	WT	WT	WT	WT	WT	WT	WT	WT	WT	WT	WT	WT	WT	WT	WT	WT	WT	WT	WT	WT	WT	WT	WT	WT	WT	WT	WT	WT	WT	WT	WT	WT	WT	WT
8	BG-08	Bangladesh	no mutation	R	WT	WT	WT	WT	WT	WT	WT	WT	WT	WT	WT	WT	WT	WT	WT	WT	WT	WT	WT	WT	WT	WT	WT	WT	WT	WT	WT	WT	WT	WT	WT	WT	WT	WT	WT	WT	WT	WT	WT	WT	WT	WT	WT	WT	WT
9	BG-09	Bangladesh	C(-15)T	R	WT	WT	WT	WT	WT	WT	WT	WT	WT	WT	WT	WT	WT	WT	WT	WT	WT	WT	WT	WT	WT	WT	WT	WT	WT	WT	WT	WT	WT	WT	WT	WT	WT	WT	WT	WT	WT	WT	WT	WT	WT	WT	WT	WT	WT
10	BG-10	Bangladesh	G(-47)A	R	WT	WT	WT	WT	WT	WT	WT	WT	WT	WT	WT	WT	WT	WT	WT	WT	WT	WT	WT	WT	WT	WT	WT	WT	WT	WT	WT	WT	WT	WT	WT	WT	WT	WT	WT	WT	WT	WT	WT	WT	WT	WT	WT	WT	WT
11	BG-11	Bangladesh	no mutation	R	WT	WT	WT	WT	WT	WT	WT	WT	WT	WT	WT	WT	WT	WT	WT	WT	WT	WT	WT	WT	WT	WT	WT	WT	WT	WT	WT	WT	WT	WT	WT	WT	WT	WT	WT	WT	WT	WT	WT	WT	WT	WT	WT	WT	WT
12	BG-12	Bangladesh	no mutation	R	WT	WT	WT	WT	WT	WT	WT	WT	WT	WT	WT	WT	WT	WT	WT	WT	WT	WT	WT	WT	WT	WT	WT	WT	WT	WT	WT	WT	WT	WT	WT	WT	WT	WT	WT	WT	WT	WT	WT	WT	WT	WT	WT	WT	WT
13	BG-13	Bangladesh	no mutation	R	WT	WT	WT	WT	WT	WT	WT	WT	WT	WT	WT	WT	WT	WT	WT	WT	WT	WT	WT	WT	WT	WT	WT	WT	WT	WT	WT	WT	WT	WT	WT	WT	WT	WT	WT	WT	WT	WT	WT	WT	WT	WT	WT	WT	WT
14	BG-14	Bangladesh	no mutation	R	<100 reads	<100 reads	<100 reads	<100 reads	<100 reads	<100 reads	<100 reads	<100 reads	<100 reads	<100 reads	<100 reads	<100 reads	<100 reads	<100 reads	<100 reads	<100 reads	<100 reads	<100 reads	<100 reads	<100 reads	<100 reads	<100 reads	<100 reads	<100 reads	<100 reads	<100 reads	<100 reads	<100 reads	<100 reads	<100 reads	<100 reads	<100 reads	<100 reads	<100 reads	<100 reads	<100 reads	<100 reads	<100 reads	<100 reads	<100 reads	<100 reads	<100 reads	<100 reads	<100 reads	<100 reads
15	BG-15	Bangladesh	no mutation	R	WT	WT	WT	WT	WT	WT	WT	WT	WT	WT	WT	WT	WT	WT	WT	WT	WT	WT	WT	WT	WT	WT	WT	WT	WT	WT	WT	WT	WT	WT	WT	WT	WT	WT	WT	WT	WT	WT	WT	WT	WT	WT	WT	WT	WT
16	BG-16	Bangladesh	G(-47)A	R	WT	WT	WT	WT	WT	WT	WT	WT	WT	WT	WT	WT	WT	WT	WT	WT	WT	WT	WT	WT	WT	WT	WT	WT	WT	WT	WT	WT	WT	WT	WT	WT	WT	WT	WT	WT	WT	WT	WT	WT	WT	WT	WT	WT	WT
17	BG-17	Bangladesh	G(-47)A	R	WT	WT	WT	WT	WT	WT	WT	WT	WT	WT	WT	WT	WT	WT	WT	WT	WT	WT	WT	WT	WT	WT	WT	WT	WT	WT	WT	WT	WT	WT	WT	WT	WT	WT	WT	WT	WT	WT	WT	WT	WT	WT	WT	WT	WT
18	BG-18	Bangladesh	no mutation	R	WT	WT	WT	WT	WT	WT	WT	WT	WT	WT	WT	WT	WT	WT	WT	WT	WT	WT	WT	WT	WT	WT	WT	WT	WT	WT	WT	WT	WT	WT	WT	WT	WT	WT	WT	WT	WT	WT	WT	WT	WT	WT	WT	WT	WT
19	BG-19	Bangladesh	no mutation	R	WT	WT	WT	WT	WT	WT	WT	WT	WT	WT	WT	WT	WT	WT	WT	WT	WT	WT	WT	WT	WT	WT	WT	WT	WT	WT	WT	WT	WT	WT	WT	WT	WT	WT	WT	WT	WT	WT	WT	WT	WT	WT	WT	WT	WT
20	BG-20	Bangladesh	C(-15)T	R	WT	WT	WT	WT	WT	WT	WT	WT	WT	WT	WT	WT	WT	WT	WT	WT	WT	WT	WT	WT	WT	WT	WT	WT	WT	WT	WT	WT	WT	WT	WT	WT	WT	WT	WT	WT	WT	WT	WT	WT	WT	WT	WT	WT	WT
21	BG-21	Bangladesh	C(-15)T	R	WT	WT	WT	WT	WT	WT	WT	WT	WT	WT	WT	WT	WT	WT	WT	WT	WT	WT	WT	WT	WT	WT	WT	WT	WT	WT	WT	WT	WT	WT	WT	WT	WT	WT	WT	WT	WT	WT	WT	WT	WT	WT	WT	WT	WT
22	BG-22	Bangladesh	no mutation	R	<100 reads	<100 reads	<100 reads	<100 reads	<100 reads	<100 reads	<100 reads	<100 reads	<100 reads	<100 reads	<100 reads	<100 reads	<100 reads	<100 reads	<100 reads	<100 reads	<100 reads	<100 reads	<100 reads	<100 reads	<100 reads	<100 reads	<100 reads	<100 reads	<100 reads	<100 reads	<100 reads	<100 reads	<100 reads	<100 reads	<100 reads	<100 reads	<100 reads	<100 reads	<100 reads	<100 reads	<100 reads	<100 reads	<100 reads	<100 reads	<100 reads	<100 reads	<100 reads	<100 reads	<100 reads
23	BG-23	Bangladesh	no mutation	R	WT	WT	WT	WT	WT	WT	WT	WT	WT	WT	WT	WT	WT	WT	WT	WT	WT	WT	WT	WT	WT	WT	WT	WT	WT	WT	WT	WT	WT	WT	WT	WT	WT	WT	WT	WT	WT	WT	WT	WT	WT	WT	WT	WT	WT
24	BG-24	Bangladesh	no mutation	R	WT	WT	WT	WT	WT	WT	WT	WT	WT	WT	WT	WT	WT	WT	WT	WT	WT	WT	WT	WT	WT	WT	WT	WT	WT	WT	WT	WT	WT	WT	WT	WT	WT	WT	WT	WT	WT	WT	WT	WT	WT	WT	WT	WT	WT
25	BG-25	Bangladesh	no mutation	R	WT	WT	WT	WT	WT	WT	WT	WT	WT	WT	WT	WT	WT	WT	WT	WT	WT	WT	WT	WT	WT	WT	WT	WT	WT	WT	WT	WT	WT	WT	WT	WT	WT	WT	WT	WT	WT	WT	WT	WT	WT	WT	WT	WT	WT
26	BG-26	Bangladesh	no mutation	R	WT	WT	WT	WT	WT	WT	WT	WT	WT	WT	WT	WT	WT	WT	WT	WT	WT	WT	WT	WT	WT	WT	WT	WT	WT	WT	WT	WT	WT	WT	WT	WT	WT	WT	WT	WT	WT	WT	WT	WT	WT	WT	WT	WT	WT
27	BG-27	Bangladesh	no mutation	R	WT	WT	WT	WT	WT	WT	WT	WT	WT	WT	WT	WT	WT	WT	WT	WT	WT	WT	WT	WT	WT	WT	WT	WT	WT	WT	WT	WT	WT	WT	WT	WT	WT	WT	WT	WT	WT	WT	WT	WT	WT	WT	WT	WT	WT
28	BG-28	Bangladesh	no mutation	R	WT	WT	WT	WT	WT	WT	WT	WT	WT	WT	WT	WT	WT	WT	WT	WT	WT	WT	WT	WT	WT	WT	WT	WT	WT	WT	WT	WT	WT	WT	WT	WT	WT	WT	WT	WT	WT	WT	WT	WT	WT	WT	WT	WT	WT
29	BG-29	Bangladesh	C(-15)T	R	WT	WT	WT	WT	WT	WT	WT	WT	WT	WT	WT	WT	WT	WT	WT	WT	WT	WT	WT	WT	WT	WT	WT	WT	WT	WT	WT	WT	WT	WT	WT	WT	WT	WT	WT	WT	WT	WT	WT	WT	WT	WT	WT	WT	WT
30	BG-30	Bangladesh	no mutation	R	WT	WT	WT	WT	WT	WT	WT	WT	WT	WT	WT	WT	WT	WT	WT	WT	WT	WT	WT	WT	WT	WT	WT	WT	WT	WT	WT	WT	WT	WT	WT	WT	WT	WT	WT	WT	WT	WT	WT	WT	WT	WT	WT	WT	WT
31	BG-31	Bangladesh	C(-15)T	R	WT	WT	WT	WT	WT	WT	WT	WT	WT	WT	WT	WT	WT	WT	WT	WT	WT	WT	WT	WT	WT	WT	WT	WT	WT	WT	WT	WT	WT	WT	WT	WT	WT	WT	WT	WT	WT	WT	WT	WT	WT	WT	WT	WT	WT
32	BG-32	Bangladesh	no mutation	R	WT	WT	WT	WT	WT	WT	WT	WT	WT	WT	WT	WT	WT	WT	WT	WT	WT	WT	WT	WT	WT	WT	WT	WT	WT	WT	WT	WT	WT	WT	WT	WT	WT	WT	WT	WT	WT	WT	WT	WT	WT	WT	WT	WT	WT
33	BG-33	Bangladesh	no mutation	R	WT	WT	WT	WT	WT	WT	WT	WT	WT	WT	WT	WT	WT	WT	WT	WT	WT	WT	WT	WT	WT	WT	WT	WT	WT	WT	WT	WT	WT	WT	WT	WT	WT	WT	WT	WT	WT	WT	WT	WT	WT	WT	WT	WT	WT
34	BG-34	Bangladesh	no mutation	R	WT	WT	WT	WT	WT	WT	WT	WT	WT	WT	WT	WT	WT	WT	WT	WT	WT	WT	WT	WT	WT	WT	WT	WT	WT	WT	WT	WT	WT	WT	WT	WT	WT	WT	WT	WT	WT	WT	WT	WT	WT	WT	WT	WT	WT
35	BG-35	Bangladesh	no mutation	R	WT	WT	WT	WT	WT	WT	WT	WT	WT	WT	WT	WT	WT	WT	WT	WT	WT	WT	WT	WT	WT	WT	WT	WT	WT	WT	WT	WT	WT	WT	WT	WT	WT	WT	WT	WT	WT	WT	WT	WT	WT	WT	WT	WT	WT
36	BG-36	Bangladesh	no mutation	R	WT	WT	WT	WT	WT	WT	WT	WT	WT	WT	WT	WT	WT	WT	WT	WT	WT	WT	WT	WT	WT	WT	WT	WT	WT	WT	WT	WT	WT	WT	WT	WT	WT	WT	WT	WT	WT	WT	WT	WT	WT	WT	WT	WT	WT
37	BG-37	Bangladesh	no mutation	R	WT	WT	WT	WT	WT	WT	WT	WT	WT	WT	WT	WT	WT	WT	WT	WT	WT	WT	WT	WT	WT	WT	WT	WT	WT	WT	WT	WT	WT	WT	WT	WT	WT	WT	WT	WT	WT	WT	WT	WT	WT	WT	WT	WT	WT
38	BG-38	Bangladesh	no mutation	R	WT	WT	WT	WT	WT	WT	WT	WT	WT	WT	WT	WT	WT	WT	WT	WT	WT	WT	WT	WT	WT	WT	WT	WT	WT	WT	WT	WT	WT	WT	WT	WT	WT	WT	WT	WT	WT	WT	WT	WT	WT	WT	WT	WT	WT
39	BG-39	Bangladesh	no mutation	R	WT	WT	WT	WT	WT	WT	WT	WT	WT	WT	WT	WT	WT	WT	WT	WT	WT	WT	WT	WT	WT	WT	WT	WT	WT	WT	WT	WT	WT	WT	WT	WT	WT	WT	WT	WT	WT	WT	WT	WT	WT	WT	WT	WT	WT
40	BG-40	Bangladesh	C(-15)T	R	WT	WT	WT	WT	WT	WT	WT	WT	WT	WT	WT	WT	WT	WT	WT	WT	WT	WT	WT	WT	WT	WT	WT	WT	WT	WT	WT	WT	WT	WT	WT	WT	WT	WT	WT	WT	WT	WT	WT	WT	WT	WT	WT	WT	WT
41	BG-41	Bangladesh	no mutation	R	WT	WT	WT	WT	WT	WT	WT	WT	WT	WT	WT	WT	WT	WT	WT	WT	WT	WT	WT	WT	WT	WT	WT	WT	WT	WT	WT	WT	WT	WT	WT	WT	WT	WT	WT	WT	WT	WT	WT	WT	WT	WT	WT	WT	WT
42	BG-42	Bangladesh	no mutation	R	WT	WT	WT	WT	WT	WT	WT	WT	WT	WT	WT	WT	WT	WT	WT	WT	WT	WT	WT	WT	WT	WT	WT	WT	WT	WT	WT	WT	WT	WT	WT	WT	WT	WT	WT	WT	WT	WT	WT	WT	WT	WT	WT	WT	WT
43	BG-43	Bangladesh	C(-15)T	R	WT	WT	WT	WT	WT	WT	WT	WT	WT	WT	WT	WT	WT	WT	WT	WT	WT	WT	WT	WT	WT	WT	WT	WT	WT	WT	WT	WT	WT	WT	WT	WT	WT	WT	WT	WT	WT	WT	WT	WT	WT	WT	WT	WT	WT
44	BG-44	Bangladesh	C(-15)T	R	WT	WT	WT	WT	WT	WT	WT	WT	WT	WT	WT	WT	WT	WT	WT	WT	WT	WT	WT	WT	WT	WT	WT	WT	WT	WT	WT	WT	WT	WT	WT	WT	WT	WT	WT	WT	WT	WT	WT	WT	WT	WT	WT	WT	WT
45	BG-45	Bangladesh	no mutation	R	WT	WT	WT	WT	WT	WT	WT	WT	WT	WT	WT	WT	WT	WT	WT	WT	WT	WT	WT	WT	WT	WT	WT	WT	WT	WT	WT	WT	WT	WT	WT	WT	WT	WT	WT	WT	WT	WT	WT	WT	WT	WT	WT	WT	WT
46	BG-46	Bangladesh	no mutation	R	WT	WT	WT	WT	WT	WT	WT	WT	WT	WT	WT	WT	WT	WT	WT	WT	WT	WT	WT	WT	WT	WT	WT	WT	WT	WT	WT	WT	WT	WT	WT	WT	WT	WT	WT	WT	WT	WT	WT	WT	WT	WT	WT	WT	WT
47	BG-47	Bangladesh	no mutation	R	WT	WT	WT	WT	WT	WT	WT	WT	WT	WT	WT	WT	WT	WT	WT	WT	WT	WT	WT	WT	WT	WT	WT	WT	WT	WT	WT	WT	WT	WT	WT	WT	WT	WT	WT	WT	WT	WT	WT	WT	WT	WT	WT	WT	WT
48	BG-48	Bangladesh	no mutation	R	WT	WT	WT	WT	WT	WT	WT	WT	WT	WT	WT	WT	WT	WT	WT	WT	WT	WT	WT	WT	WT	WT	WT	WT	WT	WT	WT	WT	WT	WT	WT	WT	WT	WT	WT	WT	WT	WT	WT	WT	WT	WT	WT	WT	WT
49	BG-49	Bangladesh	no mutation	R	WT	WT	WT	WT	WT	WT	WT	WT	WT	WT	WT	WT	WT	WT	WT	WT	WT	WT	WT	WT	WT	WT	WT	WT	WT	WT	WT	WT	WT	WT	WT	WT	WT	WT	WT	WT	WT	WT	WT	WT	WT	WT	WT	WT	WT
50	BG-50	Bangladesh	no mutation	R	WT	WT	WT	WT	WT	WT	WT	WT	WT	WT	WT	WT	WT	WT	WT	WT	WT	WT	WT	WT	WT	WT	WT	WT	WT	WT	WT	WT	WT	WT	WT	WT	WT	WT	WT	WT	WT	WT	WT	WT	WT	WT	WT	WT	WT
51	BG-51	Bangladesh	no mutation	R	WT	WT	WT	WT	WT	WT	WT	WT	WT	WT	WT	WT	WT	WT	WT	WT	WT	WT	WT	WT	WT	WT	WT	WT	WT	WT	WT	WT	WT	WT	WT	WT	WT	WT	WT	WT	WT	WT	WT	WT	WT	WT	WT	WT	WT
52	BG-52	Bangladesh	no mutation	R	WT	WT	WT	WT	WT	WT	WT	WT	WT	WT	WT	WT	WT	WT	WT	WT	WT	WT	WT	WT	WT	WT	WT	WT	WT	WT	WT	WT	WT	WT	WT	WT	WT	WT	WT	WT	WT	WT	WT	WT	WT	WT	WT	WT	WT
53	BG-53	Bangladesh	no mutation	R	WT	WT	WT	WT	WT	WT	WT	WT	WT	WT	WT	WT	WT	WT	WT	WT	WT	WT	WT	WT	WT	WT	WT	WT	WT	WT	WT	WT	WT	WT	WT	WT	WT	WT	WT	WT	WT	WT	WT	WT	WT	WT	WT	WT	WT
54	BG-54	Bangladesh	C(-15)T	R	WT	WT	WT	WT	WT	WT	WT	WT	WT	WT	WT	WT	WT	WT	WT	WT	WT	WT	WT	WT	WT	WT	WT	WT	WT	WT	WT	WT	WT	WT	WT	WT	WT	WT	WT	WT	WT	WT	WT	WT	WT	WT	WT	WT	WT
55	BG-55	Bangladesh	no mutation	R	WT	WT	WT	WT	WT	WT	WT	WT	WT	WT	WT	WT	WT	WT	WT	WT	WT	WT	WT	WT	WT	WT	WT	WT	WT	WT	WT	WT	WT	WT	WT	WT	WT	WT	WT	WT	WT	WT	WT	WT	WT	WT	WT	WT	WT
56	BG-56	Bangladesh	C(-15)T	R	WT	WT	WT	WT	WT	WT	WT	WT	WT	WT	WT	WT	WT	WT	WT	WT	WT	WT	WT	WT	WT	WT	WT	WT	WT	WT	WT	WT	WT	WT	WT	WT	WT	WT	WT	WT	WT	WT	WT	WT	WT	WT	WT	WT	WT
57	BG-57	Bangladesh	no mutation	R	WT	WT	WT	WT	WT	WT	WT	WT	WT	WT	WT	WT	WT	WT	WT	WT	WT	WT	WT	WT	WT	WT	WT	WT	WT	WT	WT	WT	WT	WT	WT	WT	WT	WT	WT	WT	WT	WT	WT	WT	WT	WT	WT	WT	WT
58	BG-58	Bangladesh	G(-47)A	R	WT	WT	WT	WT	WT	WT	WT	WT	WT	WT	WT	WT	WT	WT	WT	WT	WT	WT	WT	WT	WT	WT	WT	WT	WT	WT	WT	WT	WT	WT	WT	WT	WT	WT	WT	WT	WT	WT	WT	WT	WT	WT	WT	WT	WT
59	BG-59	Bangladesh	no mutation	R	WT	WT	WT	WT	WT	WT	WT	WT	WT	WT	WT	WT	WT	WT	WT	WT	WT	WT	WT	WT	WT	WT	WT	WT	WT	WT	WT	WT	WT	WT	WT	WT	WT	WT	WT	WT	WT	WT	WT	WT	WT	WT	WT	WT	WT
60	BG-60	Bangladesh	no mutation	R	WT	WT	WT	WT	WT	WT	WT	WT	WT	WT	WT	WT	WT	WT	WT	WT	WT	WT	WT	WT	WT	WT	WT	WT	WT	WT	WT	WT	WT	WT	WT	WT	WT	WT	WT	WT	WT	WT	WT	WT	WT	WT	WT	WT	WT
61	BG-61	Bangladesh	no mutation	R	WT	WT	WT	WT	WT	WT	WT	WT	WT	WT	WT	WT	WT	WT	WT	WT	WT	WT	WT	WT	WT	WT	WT	WT	WT	WT	WT	WT	WT	WT	WT	WT	WT	WT	WT	WT	WT	WT	WT	WT	WT	WT	WT	WT	WT
62	BG-62	Bangladesh	no mutation	R	WT	WT	WT	WT	WT	WT	WT	WT	WT	WT	WT	WT	WT	WT	WT	WT	WT	WT	WT	WT	WT	WT	WT	WT	WT	WT	WT	WT	WT	WT	WT	WT	WT	WT	WT	WT	WT	WT	WT	WT	WT	WT	WT	WT	WT
63	BG-63	Bangladesh	no mutation	R	WT	WT	WT	WT	WT	WT	WT	WT	WT	WT	WT	WT	WT	WT	WT	WT	WT	WT	WT	WT	WT	WT	WT	WT	WT	WT	WT	WT	WT	WT	WT	WT	WT	WT	WT	WT	WT	WT	WT	WT	WT	WT	WT	WT	WT
64	BG-64	Bangladesh	no mutation	R	WT	WT	WT	WT	WT	WT	WT	WT	WT	WT	WT	WT	WT	WT	WT	WT	WT	WT	WT	WT	WT	WT	WT	WT	WT	WT	WT	WT	WT	WT	WT	WT	WT	WT	WT	WT	WT	WT	WT	WT	WT	WT	WT	WT	WT
65	BG-65	Bangladesh	no mutation	R	WT	WT	WT	WT	WT	WT	WT	WT	WT	WT	WT	WT	WT	WT	WT	WT	WT	WT	WT	WT	WT	WT	WT	WT	WT	WT	WT	WT	WT	WT	WT	WT	WT	WT	WT	WT	WT	WT	WT	WT	WT	WT	WT	WT	WT
66	BG-66	Bangladesh	no mutation	R	WT	WT	WT	WT	WT	WT	WT	WT	WT	WT	WT	WT	WT	WT	WT	WT	WT	WT	WT	WT	WT	WT	WT	WT	WT	WT	WT	WT	WT	WT	WT	WT	WT	WT	WT	WT	WT	WT	WT	WT	WT	WT	WT	WT	WT
67	BG-67	Bangladesh	C(-15)T	R	WT	WT	WT	WT	WT	WT	WT	WT	WT	WT	WT	WT	WT	WT	WT	WT	WT	WT	WT	WT	WT	WT	WT	WT	WT	WT	WT	WT	WT	WT	WT	WT	WT	WT	WT	WT	WT	WT	WT	WT	WT	WT	WT	WT	WT
68	BG-68	Bangladesh	no mutation	R	WT	WT	WT	WT	WT	WT	WT	WT	WT	WT	WT	WT	WT	WT	WT	WT	WT	WT	WT	WT	WT	WT	WT	WT	WT	WT	WT	WT	WT	WT	WT	WT	WT	WT	WT	WT	WT	WT	WT	WT	WT	WT	WT	WT	WT
69	BG-69	Bangladesh	no mutation	R	WT	WT	WT	WT	WT	WT	WT	WT	WT	WT	WT	WT	WT	WT	WT	WT	WT	WT	WT	WT	WT	WT	WT	WT	WT	WT	WT	WT	WT	WT	WT	WT	WT	WT	WT	WT	WT	WT	WT	WT	WT	WT	WT	WT	WT
70	BG-70	Bangladesh	C(-15)T	R	WT	WT	WT	WT	WT	WT	WT	WT	WT	WT	WT	WT	WT	WT	WT	WT	WT	WT	WT	WT	WT	WT	WT	WT	WT	WT	WT	WT	WT	WT	WT	WT	WT	WT	WT	WT	WT	WT	WT	WT	WT	WT	WT	WT	WT
71	BG-71	Bangladesh	no mutation	R	WT	WT	WT	WT	WT	WT	WT	WT	WT	WT	WT	WT	WT	WT	WT	WT	WT	WT	WT	WT	WT	WT	WT	WT	WT	WT	WT	WT	WT	WT	WT	WT	WT	WT	WT	WT	WT	WT	WT	WT	WT	WT	WT	WT	WT
72	BG-72	Bangladesh	no mutation	R	WT	WT	WT	WT	WT	WT	WT	WT	WT	WT	WT	WT	WT	WT	WT	WT	WT	WT	WT	WT	WT	WT	WT	WT	WT	WT	WT	WT	WT	WT	WT	WT	WT	WT	WT	WT	WT	WT	WT	WT	WT	WT	WT	WT	WT
73	BG-73	Bangladesh	no mutation	R	WT	WT	WT	WT	WT	WT	WT	WT	WT	WT	WT	WT	WT	WT	WT	WT	WT	WT	WT	WT	WT	WT	WT	WT	WT	WT	WT	WT	WT	WT	WT	WT	WT	WT	WT	WT	WT	WT	WT	WT	WT	WT	WT	WT	WT
74	TZ-01	Tanzania	no mutation	R	WT	WT	WT	WT	WT	WT	WT	WT	WT	WT	WT	WT	WT	WT	WT	WT	WT	WT	WT	WT	WT	WT	WT	WT	WT	WT	WT	WT	WT	WT	WT	WT	WT	WT	WT	WT	WT	WT	WT	WT	WT	WT	WT	WT	WT
75	TZ-02	Tanzania	no mutation	R	WT	WT	WT	WT	WT	WT	WT	WT	WT	WT	WT	WT	WT	WT	WT	WT	WT	WT	WT	WT	WT	WT	WT	WT	WT	WT	WT	WT	WT	WT	WT	WT	WT	WT	WT	WT	WT	WT	WT	WT	WT	WT	WT	WT	WT
76	TZ-03	Tanzania	no mutation	R	WT	WT	WT	WT	WT	WT	WT	WT	WT	WT	WT	WT	WT	WT	WT	WT	WT	WT	WT	WT	WT	WT	WT	WT	WT	WT	WT	WT	WT	WT	WT	WT	WT	WT	WT	WT	WT	WT	WT	WT	WT	WT	WT	WT	WT
77	TZ-04	Tanzania	no mutation	R	WT	WT	WT	WT	WT	WT	WT	WT	WT	WT	WT	WT	WT	WT	WT	WT	WT	WT	WT	WT	WT	WT	WT	WT	WT	WT	WT	WT	WT	WT	WT	WT	WT	WT	WT	WT	WT	WT	WT	WT	WT	WT	WT	WT	WT
78	TZ-05	Tanzania	no mutation	R	WT	WT	WT	WT	WT	WT	WT	WT	WT	WT	WT	WT	WT	WT	WT	WT	WT	WT	WT	WT	WT	WT	WT	WT	WT	WT	WT	WT	WT	WT	WT	WT	WT	WT	WT	WT	WT	WT	WT	WT	WT	WT	WT	WT	WT
79	TZ-06	Tanzania	no mutation	R	WT	WT	WT	WT	WT	WT	WT	WT	WT	WT	WT	WT	WT	WT	WT	WT	WT	WT	WT	WT	WT	WT	WT	WT	WT	WT	WT	WT	WT	WT	WT	WT	WT	WT	WT	WT	WT	WT	WT	WT	WT	WT	WT	WT	WT
80	TZ-07	Tanzania	no mutation	R	WT	WT	WT	WT	WT	WT	WT	WT	WT	WT	WT	WT	WT	WT	WT	WT	WT	WT	WT	WT	WT	WT	WT	WT	WT	WT	WT	WT	WT	WT	WT	WT	WT	WT	WT	WT	WT	WT	WT	WT	WT	WT	WT	WT	WT
81	TZ-08	Tanzania	C(-15)T	R	WT	WT	WT	WT	WT	WT	WT	WT	WT	WT	WT	WT	WT	WT	WT	WT	WT	WT	WT	WT	WT	WT	WT	WT	WT	WT	WT	WT	WT	WT	WT	WT	WT	WT	WT	WT	WT	WT	WT	WT	WT	WT	WT	WT	WT
82	TZ-09	Tanzania	no mutation	R	WT	WT	WT	WT	WT	WT	WT	WT	WT	WT	WT	WT	WT	WT	WT	WT	WT	WT	WT	WT	WT	WT	WT	WT	WT	WT	WT	WT	WT	WT	WT	WT	WT	WT	WT	WT	WT	WT	WT	WT	WT	WT	WT	WT	WT
83	TZ-10	Tanzania	T(-8)C (mix)	R	WT	WT	WT	WT	WT	WT	WT	WT	WT	WT	WT	WT	WT	WT	WT	WT	WT	WT	WT	WT	WT	WT	WT	WT	WT	WT	WT	WT	WT	WT	WT	WT	WT	WT	WT	WT	WT	WT	WT	WT	WT	WT	WT	WT	WT
84	TZ-11	Tanzania	no mutation	R	WT	WT	WT	WT	WT	WT	WT	WT	WT	WT	WT	WT	WT	WT	WT	WT	WT	WT	WT	WT	WT	WT	WT	WT	WT	WT	WT	WT	WT	WT	WT	WT	WT	WT	WT	WT	WT	WT	WT	WT	WT	WT	WT	WT	WT
85	TZ-12	Tanzania	no mutation	R	WT	WT	WT	WT	WT	WT	WT	WT	WT	WT	WT	WT	WT	WT	WT	WT	WT	WT	WT	WT	WT	WT	WT	WT	WT	WT	WT	WT	WT	WT	WT	WT	WT	WT	WT	WT	WT	WT	WT	WT	WT	WT	WT	WT	WT
86	TZ-13	Tanzania	no mutation	R	WT	WT	WT	WT	WT	WT	WT	WT	WT	WT	WT	WT	WT	WT	WT	WT	WT	WT	WT	WT	WT	WT	WT	WT	WT	WT	WT	WT	WT	WT	WT	WT	WT	WT	WT	WT	WT	WT	WT	WT	WT	WT	WT	WT	WT
87	TZ-14	Tanzania	no mutation	R	WT	WT	WT	WT	WT	WT	WT	WT	WT	WT	WT	WT	WT	WT	WT	WT	WT	WT	WT	WT	WT	WT	WT	WT	WT	WT	WT	WT	WT	WT	WT	WT	WT	WT	WT	WT	WT	WT	WT	WT	WT	WT	WT	WT	WT
88	TZ-15	Tanzania	no mutation	R	WT	WT	WT	WT	WT	WT	WT	WT	WT	WT	WT	WT	WT	WT	WT	WT	WT	WT	WT	WT	WT	WT	WT	WT	WT	WT	WT	WT	WT	WT	WT	WT	WT	WT	WT	WT	WT	WT	WT	WT	WT	WT	WT	WT	WT
89	TZ-16	Tanzania	no mutation	R	WT	WT	WT	WT	WT	WT	WT	WT	WT	WT	WT	WT	WT	WT	WT	WT	WT	WT	WT	WT	WT	WT	WT	WT	WT	WT	WT	WT	WT	WT	WT	WT	WT	WT	WT	WT	WT	WT	WT	WT	WT	WT	WT	WT	WT
90	TZ-17	Tanzania	no mutation	R	WT	WT	WT	WT	WT	WT	WT	WT	WT	WT	WT	WT	WT	WT	WT	WT	WT	WT	WT	WT	WT	WT	WT	WT	WT	WT	WT	WT	WT	WT	WT	WT	WT	WT	WT	WT	WT	WT	WT	WT	WT	WT	WT	WT	WT
91	TZ-18	Tanzania	no mutation	R	<100 reads	<100 reads	<100 reads	<100 reads	<100 reads	<100 reads	<100 reads	<100 reads	<100 reads	<100 reads	<100 reads	<100 reads	<100 reads	<100 reads	<100 reads	<100 reads	<100 reads	<100 reads	<100 reads	<100 reads	<100 reads	<100 reads	<100 reads	<100 reads	<100 reads	<100 reads	<100 reads	<100 reads	<100 reads	<100 reads	<100 reads	<100 reads	<100 reads	<100 reads	<100 reads	<100 reads	<100 reads	<100 reads	<100 reads	<100 reads	<100 reads	<100 reads	<100 reads	<100 reads	<100 reads
92	TH-01	Thailand	no mutation	R	<100 reads	<100 reads	<100 reads	<100 reads	<100 reads	<100 reads	<100 reads	<100 reads	<100 reads	<100 reads	<100 reads	<100 reads	<100 reads	<100 reads	<100 reads	<100 reads	<100 reads	<100 reads	<100 reads	<100 reads	<100 reads	<100 reads	<100 reads	<100 reads	<100 reads	<100 reads	<100 reads	<100 reads	<100 reads	<100 reads	<100 reads	<100 reads	<100 reads	<100 reads	<100 reads	<100 reads	<100 reads	<100 reads	<100 reads	<100 reads	<100 reads	<100 reads	<100 reads	<100 reads	<100 reads
93	TH-02	Thailand	no mutation	R	<100 reads	<100 reads	<100 reads	<100 reads	<100 reads	<100 reads	<100 reads	<100 reads	<100 reads	<100 reads	<100 reads	<100 reads	<100 reads	<100 reads	<100 reads	<100 reads	<100 reads	<100 reads	<100 reads	<100 reads	<100 reads	<100 reads	<100 reads	<100 reads	<100 reads	<100 reads	<100 reads	<100 reads	<100 reads	<100 reads	<100 reads	<100 reads	<100 reads	<100 reads	<100 reads	<100 reads	<100 reads	<100 reads	<100 reads	<100 reads	<100 reads	<100 reads	<100 reads	<100 reads	<100 reads
94	TH-03	Thailand	no mutation	R	<100 reads	<100 reads	<100 reads	<100 reads	<100 reads	<100 reads	<100 reads	<100 reads	<100 reads	<100 reads	<100 reads	<100 reads	<100 reads	<100 reads	<100 reads	<100 reads	<100 reads	<100 reads	<100 reads	<100 reads	<100 reads	<100 reads	<100 reads	<100 reads	<100 reads	<100 reads	<100 reads	<100 reads	<100 reads	<100 reads	<100 reads	<100 reads	<100 reads	<100 reads	<100 reads	<100 reads	<100 reads	<100 reads	<100 reads	<100 reads	<100 reads	<100 reads	<100 reads	<100 reads	<100 reads
95	TH-04	Thailand	no mutation	R	WT	WT	WT	WT	WT	WT	WT	WT	WT	WT	WT	WT	WT	WT	WT	WT	WT	WT	WT	WT	WT	WT	WT	WT	WT	WT	WT	WT	WT	WT	WT	WT	WT	WT	WT	WT	WT	WT	WT	WT	WT	WT	WT	WT	WT
96	TH-05	Thailand	C(-15)T	R	WT	WT	WT	WT	WT	WT	WT	WT	WT	WT	WT	WT	WT	WT	WT	WT	WT	WT	WT	WT	WT	WT	WT	WT	WT	WT	WT	WT	WT	WT	WT	WT	WT	WT	WT	WT	WT	WT	WT	WT	WT	WT	WT	WT	WT
97	TH-06	Thailand	no mutation	R	WT	WT	WT	WT	WT	WT	WT	WT	WT	WT	WT	WT	WT	WT	WT	WT	WT	WT	WT	WT	WT	WT	WT	WT	WT	WT	WT	WT	WT	WT	WT	WT	WT	WT	WT	WT	WT	WT	WT	WT	WT	WT	WT	WT	WT
98	TH-07	Thailand	no mutation	R	WT	WT	WT	WT	WT	WT	WT	WT	WT	WT	WT	WT	WT	WT	WT	WT	WT	WT	WT	WT	WT	WT	WT	WT	WT	WT	WT	WT	WT	WT	WT	WT	WT	WT	WT	WT	WT	WT	WT	WT	WT	WT	WT	WT	WT
99	TH-08	Thailand	no mutation	R	<100 reads	<100 reads	<100 reads	<100 reads	<100 reads	<100 reads	<100 reads	<100 reads	<100 reads	<100 reads	<100 reads	<100 reads	<100 reads	<100 reads	<100 reads	<100 reads	<100 reads	<100 reads	<100 reads	<100 reads	<100 reads	<100 reads	<100 reads	<100 reads	<100 reads	<100 reads	<100 reads	<100 reads	<100 reads	<100 reads	<100 reads	<100 reads	<100 reads	<100 reads	<100 reads	<100 reads	<100 reads	<100 reads	<100 reads	<100 reads	<100 reads	<100 reads	<100 reads	<100 reads	<100 reads
100	TH-09	Thailand	no mutation	R	<100 reads	<100 reads	<100 reads	<100 reads	<100 reads	<100 reads	<100 reads	<100 reads	<100 reads	<100 reads	<100 reads	<100 reads	<100 reads	<100 reads	<100 reads	<100 reads	<100 reads	<100 reads	<100 reads	<100 reads	<100 reads	<100 reads	<100 reads	<100 reads	<100 reads	<100 reads	<100 reads	<100 reads	<100 reads	<100 reads	<100 reads	<100 reads	<100 reads	<100 reads	<100 reads	<100 reads	<100 reads	<100 reads	<100 reads	<100 reads	<100 reads	<100 reads	<100 reads	<100 reads	<100 reads
101	TH-10	Thailand	C(-15)T	R	<100 reads	<100 reads	<100 reads	<100 reads	<100 reads	<100 reads	<100 reads	<100 reads	<100 reads	<100 reads	<100 reads	<100 reads	<100 reads	<100 reads	<100 reads	<100 reads	<100 reads	<100 reads	<100 reads	<100 reads	<100 reads	<100 reads	<100 reads	<100 reads	<100 reads	<100 reads	<100 reads	<100 reads	<100 reads	<100 reads	<100 reads	<100 reads	<100 reads	<100 reads	<100 reads	<100 reads	<100 reads	<100 reads	<100 reads	<100 reads	<100 reads	<100 reads	<100 reads	<100 reads	<100 reads
102	TH-11	Thailand	no mutation	R	<100 reads	<100 reads	<100 reads	<100 reads	<100 reads	<100 reads	<100 reads	<100 reads	<100 reads	<100 reads	<100 reads	<100 reads	<100 reads	<100 reads	<100 reads	<100 reads	<100 reads	<100 reads	<100 reads	<100 reads	<100 reads	<100 reads	<100 reads	<100 reads	<100 reads	<100 reads	<100 reads	<100 reads	<100 reads	<100 reads	<100 reads	<100 reads	<100 reads	<100 reads	<100 reads	<100 reads	<100 reads	<100 reads	<100 reads	<100 reads	<100 reads	<100 reads	<100 reads	<100 reads	<100 reads
103	TH-12	Thailand	no mutation	R	<100 reads	<100 reads	<100 reads	<100 reads	<100 reads	<100 reads	<100 reads	<100 reads	<100 reads	<100 reads	<100 reads	<100 reads	<100 reads	<100 reads	<100 reads	<100 reads	<100 reads	<100 reads	<100 reads	<100 reads	<100 reads	<100 reads	<100 reads	<100 reads	<100 reads	<100 reads	<100 reads	<100 reads	<100 reads	<100 reads	<100 reads	<100 reads	<100 reads	<100 reads	<100 reads	<100 reads	<100 reads	<100 reads	<100 reads	<100 reads	<100 reads	<100 reads	<100 reads	<100 reads	<100 reads
104	TH-13	Thailand	no mutation	R	<100 reads	<100 reads	<100 reads	<100 reads	<100 reads	<100 reads	<100 reads	<100 reads	<100 reads	<100 reads	<100 reads	<100 reads	<100 reads	<100 reads	<100 reads	<100 reads	<100 reads	<100 reads	<100 reads	<100 reads	<100 reads	<100 reads	<100 reads	<100 reads	<100 reads	<100 reads	<100 reads	<100 reads	<100 reads	<100 reads	<100 reads	<100 reads	<100 reads	<100 reads	<100 reads	<100 reads	<100 reads	<100 reads	<100 reads	<100 reads	<100 reads	<100 reads	<100 reads	<100 reads	<100 reads
105	TH-14	Thailand	no mutation	R	<100 reads	<100 reads	<100 reads	<100 reads	<100 reads	<100 reads	<100 reads	<100 reads	<100 reads	<100 reads	<100 reads	<100 reads	<100 reads	<100 reads	<100 reads	<100 reads	<100 reads	<100 reads	<100 reads	<100 reads	<100 reads	<100 reads	<100 reads	<100 reads	<100 reads	<100 reads	<100 reads	<100 reads	<100 reads	<100 reads	<100 reads	<100 reads	<100 reads	<100 reads	<100 reads	<100 reads	<100 reads	<100 reads	<100 reads	<100 reads	<100 reads	<100 reads	<100 reads	<100 reads	<100 reads
106	TH-15	Thailand	no mutation	R	<100 reads	<100 reads	<100 reads	<100 reads	<100 reads	<100 reads	<100 reads	<100 reads	<100 reads	<100 reads	<100 reads	<100 reads	<100 reads	<100 reads	<100 reads	<100 reads	<100 reads	<100 reads	<100 reads	<100 reads	<100 reads	<100 reads	<100 reads	<100 reads	<100 reads	<100 reads	<100 reads	<100 reads	<100 reads	<100 reads	<100 reads	<100 reads	<100 reads	<100 reads	<100 reads	<100 reads	<100 reads	<100 reads	<100 reads	<100 reads	<100 reads	<100 reads	<100 reads	<100 reads	<100 reads
107	TH-16	Thailand	no mutation	R	<100 reads	<100 reads	<100 reads	<100 reads	<100 reads	<100 reads	<100 reads	<100 reads	<100 reads	<100 reads	<100 reads	<100 reads	<100 reads	<100 reads	<100 reads	<100 reads	<100 reads	<100 reads	<100 reads	<100 reads	<100 reads	<100 reads	<100 reads	<100 reads	<100 reads	<100 reads	<100 reads	<100 reads	<100 reads	<100 reads	<100 reads	<100 reads	<100 reads	<100 reads	<100 reads	<100 reads	<100 reads	<100 reads	<100 reads	<100 reads	<100 reads	<100 reads	<100 reads	<100 reads	<100 reads
108	TH-17	Thailand	no mutation	R	<100 reads	<100 reads	<100 reads	<100 reads	<100 reads	<100 reads	<100 reads	<100 reads	<100 reads	<100 reads	<100 reads	<100 reads	<100 reads	<100 reads	<100 reads	<100 reads	<100 reads	<100 reads	<100 reads	<100 reads	<100 reads	<100 reads	<100 reads	<100 reads	<100 reads	<100 reads	<100 reads	<100 reads	<100 reads	<100 reads	<100 reads	<100 reads	<100 reads	<100 reads	<100 reads	<100 reads	<100 reads	<100 reads	<100 reads	<100 reads	<100 reads	<100 reads	<100 reads	<100 reads	<100 reads
109	TH-18	Thailand	C(-15)T	R	<100 reads	<100 reads	<100 reads	<100 reads	<100 reads	<100 reads	<100 reads	<100 reads	<100 reads	<100 reads	<100 reads	<100 reads	<100 reads	<100 reads	<100 reads	<100 reads	<100 reads	<100 reads	<100 reads	<100 reads	<100 reads	<100 reads	<100 reads	<100 reads	<100 reads	<100 reads	<100 reads	<100 reads	<100 reads	<100 reads	<100 reads	<100 reads	<100 reads	<100 reads	<100 reads	<100 reads	<100 reads	<100 reads	<100 reads	<100 reads	<100 reads	<100 reads	<100 reads	<100 reads	<100 reads
110	TH-19	Thailand	no mutation	R	<100 reads	<100 reads	<100 reads	<100 reads	<100 reads	<100 reads	<100 reads	<100 reads	<100 reads	<100 reads	<100 reads	<100 reads	<100 reads	<100 reads	<100 reads	<100 reads	<100 reads	<100 reads	<100 reads	<100 reads	<100 reads	<100 reads	<100 reads	<100 reads	<100 reads	<100 reads	<100 reads	<100 reads	<100 reads	<100 reads	<100 reads	<100 reads	<100 reads	<100 reads	<100 reads	<100 reads	<100 reads	<100 reads	<100 reads	<100 reads	<100 reads	<100 reads	<100 reads	<100 reads	<100 reads
111	TH-20	Thailand	no mutation	R	<100 reads	<100 reads	<100 reads	<100 reads	<100 reads	<100 reads	<100 reads	<100 reads	<100 reads	<100 reads	<100 reads	<100 reads	<100 reads	<100 reads	<100 reads	<100 reads	<100 reads	<100 reads	<100 reads	<100 reads	<100 reads	<100 reads	<100 reads	<100 reads	<100 reads	<100 reads	<100 reads	<100 reads	<100 reads	<100 reads	<100 reads	<100 reads	<100 reads	<100 reads	<100 reads	<100 reads	<100 reads	<100 reads	<100 reads	<100 reads	<100 reads	<100 reads	<100 reads	<100 reads	<100 reads
112	TH-21	Thailand	no mutation	R	<100 reads	<100 reads	<100 reads	<100 reads	<100 reads	<100 reads	<100 reads	<100 reads	<100 reads	<100 reads	<100 reads	<100 reads	<100 reads	<100 reads	<100 reads	<100 reads	<100 reads	<100 reads	<100 reads	<100 reads	<100 reads	<100 reads	<100 reads	<100 reads	<100 reads	<100 reads	<100 reads	<100 reads	<100 reads	<100 reads	<100 reads	<100 reads	<100 reads	<100 reads	<100 reads	<100 reads	<100 reads	<100 reads	<100 reads	<100 reads	<100 reads	<100 reads	<100 reads	<100 reads	<100 reads
113	TH-22	Thailand	no mutation	R	<100 reads	<100 reads	<100 reads	<100 reads	<100 reads	<100 reads	<100 reads	<100 reads	<100 reads	<100 reads	<100 reads	<100 reads	<100 reads	<100 reads	<100 reads	<100 reads	<100 reads	<100 reads	<100 reads	<100 reads	<100 reads	<100 reads	<100 reads	<100 reads	<100 reads	<100 reads	<100 reads	<100 reads	<100 reads	<100 reads	<100 reads	<100 reads	<100 reads	<100 reads	<100 reads	<100 reads	<100 reads	<100 reads	<100 reads	<100 reads	<100 reads	<100 reads	<100 reads	<100 reads	<100 reads
114	TH-23	Thailand	no mutation	R	<100 reads	<100 reads	<100 reads	<100 reads	<100 reads	<100 reads	<100 reads	<100 reads	<100 reads	<100 reads	<100 reads	<100 reads	<100 reads	<100 reads	<100 reads	<100 reads	<100 reads	<100 reads	<100 reads	<100 reads	<100 reads	<100 reads	<100 reads	<100 reads	<100 reads	<100 reads	<100 reads	<100 reads	<100 reads	<100 reads	<100 reads	<100 reads	<100 reads	<100 reads	<100 reads	<100 reads	<100 reads	<100 reads	<100 reads	<100 reads	<100 reads	<100 reads	<100 reads	<100 reads	<100 reads
115	TH-24	Thailand	T(-8)C (mix)	R	<100 reads	<100 reads	<100 reads	<100 reads	<100 reads	<100 reads	<100 reads	<100 reads	<100 reads	<100 reads	<100 reads	<100 reads	<100 reads	<100 reads	<100 reads	<100 reads	<100 reads	<100 reads	<100 reads	<100 reads	<100 reads	<100 reads	<100 reads	<100 reads	<100 reads	<100 reads	<100 reads	<100 reads	<100 reads	<100 reads	<100 reads	<100 reads	<100 reads	<100 reads	<100 reads	<100 reads	<100 reads	<100 reads	<100 reads	<100 reads	<100 reads	<100 reads	<100 reads	<100 reads	<100 reads
116	TH-25	Thailand	no mutation	R	<100 reads	<100 reads	<100 reads	<100 reads	<100 reads	<100 reads	<100 reads	<100 reads	<100 reads	<100 reads	<100 reads	<100 reads	<100 reads	<100 reads	<100 reads	<100 reads	<100 reads	<100 reads	<100 reads	<100 reads	<100 reads	<100 reads	<100 reads	<100 reads	<100 reads	<100 reads	<100 reads	<100 reads	<100 reads	<100 reads	<100 reads	<100 reads	<100 reads	<100 reads	<100 reads	<100 reads	<100 reads	<100 reads	<100 reads	<100 reads	<100 reads	<100 reads	<100 reads	<100 reads	<100 reads
117	TH-26	Thailand	no mutation	R	<100 reads	<100 reads	<100 reads	<100 reads	<100 reads	<100 reads	<100 reads	<100 reads	<100 reads	<100 reads	<100 reads	<100 reads	<100 reads	<100 reads	<100 reads	<100 reads	<100 reads	<100 reads	<100 reads	<100 reads	<100 reads	<100 reads	<100 reads	<100 reads	<100 reads	<100 reads	<100 reads	<100 reads	<100 reads	<100 reads	<100 reads	<100 reads	<100 reads	<100 reads	<100 reads	<100 reads	<100 reads	<100 reads	<100 reads	<100 reads	<100 reads	<100 reads	<100 reads	<100 reads	<100 reads
118	TH-27	Thailand	no mutation	R	<100 reads	<100 reads	<100 reads	<100 reads	<100 reads	<100 reads	<100 reads	<100 reads	<100 reads	<100 reads	<100 reads	<100 reads	<100 reads	<100 reads	<100 reads	<100 reads	<100 reads	<100 reads	<100 reads	<100 reads	<100 reads	<100 reads	<100 reads	<100 reads	<100 reads	<100 reads	<100 reads	<100 reads	<100 reads	<100 reads	<100 reads	<100 reads	<100 reads	<100 reads	<100 reads	<100 reads	<100 reads	<100 reads	<100 reads	<100 reads	<100 reads	<100 reads	<100 reads	<100 reads	<100 reads
119	TH-28	Thailand	no mutation	R	WT	WT	WT	WT	WT	WT	WT	WT	WT	WT	WT	WT	WT	WT	WT	WT	WT	WT	WT	WT	WT	WT	WT	WT	WT	WT	WT	WT	WT	WT	WT	WT	WT	WT	WT	WT	WT	WT	WT	WT	WT	WT	WT	WT	WT
120	TH-29	Thailand	no mutation	R	<100 reads	<100 reads	<100 reads	<100 reads	<100 reads	<100 reads	<100 reads	<100 reads	<100 reads	<100 reads	<100 reads	<100 reads	<100 reads	<100 reads	<100 reads	<100 reads	<100 reads	<100 reads	<100 reads	<100 reads	<100 reads	<100 reads	<100 reads	<100 reads	<100 reads	<100 reads	<100 reads	<100 reads	<100 reads	<100 reads	<100 reads	<100 reads	<100 reads	<100 reads	<100 reads	<100 reads	<100 reads	<100 reads	<100 reads	<100 reads	<100 reads	<100 reads	<100 reads	<100 reads	<100 reads
121	TH-30	Thailand	no mutation	R	WT	WT	WT	WT	WT	WT	WT	WT	WT	WT	WT	WT	WT	WT	WT	WT	WT	WT	WT	WT	WT	WT	WT	WT	WT	WT	WT	WT	WT	WT	WT	WT	WT	WT	WT	WT	WT	WT	WT	WT	WT	WT	WT	WT	WT
122	TH-31	Thailand	no mutation	R	<100 reads	<100 reads	<100 reads	<100 reads	<100 reads	<100 reads	<100 reads	<100 reads	<100 reads	<100 reads	<100 reads	<100 reads	<100 reads	<100 reads	<100 reads	<100 reads	<100 reads	<100 reads	<100 reads	<100 reads	<100 reads	<100 reads	<100 reads	<100 reads	<100 reads	<100 reads	<100 reads	<100 reads	<100 reads	<100 reads	<100 reads	<100 reads	<100 reads	<100 reads	<100 reads	<100 reads	<100 reads	<100 reads	<100 reads	<100 reads	<100 reads	<100 reads	<100 reads	<100 reads	<100 reads
123	TH-32	Thailand	no mutation	R	<100 reads	<100 reads	<100 reads	<100 reads	<100 reads	<100 reads	<100 reads	<100 reads	<100 reads	<100 reads	<100 reads	<100 reads	<100 reads	<100 reads	<100 reads	<100 reads	<100 reads	<100 reads	<100 reads	<100 reads	<100 reads	<100 reads	<100 reads	<100 reads	<100 reads	<100 reads	<100 reads	<100 reads	<100 reads	<100 reads	<100 reads	<100 reads	<100 reads	<100 reads	<100 reads	<100 reads	<100 reads	<100 reads	<100 reads	<100 reads	<100 reads	<100 reads	<100 reads	<100 reads	<100 reads
124	TH-33	Thailand	no mutation	R	<100 reads	<100 reads	<100 reads	<100 reads	<100 reads	<100 reads	<100 reads	<100 reads	<100 reads	<100 reads	<100 reads	<100 reads	<100 reads	<100 reads	<100 reads	<100 reads	<100 reads	<100 reads	<100 reads	<100 reads	<100 reads	<100 reads	<100 reads	<100 reads	<100 reads	<100 reads	<100 reads	<100 reads	<100 reads	<100 reads	<100 reads	<100 reads	<100 reads	<100 reads	<100 reads	<100 reads	<100 reads	<100 reads	<100 reads	<100 reads	<100 reads	<100 reads	<100 reads	<100 reads	<100 reads
125	TH-34	Thailand	no mutation	R	<100 reads	<100 reads	<100 reads	<100 reads	<100 reads	<100 reads	<100 reads	<100 reads	<100 reads	<100 reads	<100 reads	<100 reads	<100 reads	<100 reads	<100 reads	<100 reads	<100 reads	<100 reads	<100 reads	<100 reads	<100 reads	<100 reads	<100 reads	<100 reads	<100 reads	<100 reads	<100 reads	<100 reads	<100 reads	<100 reads	<100 reads	<100 reads	<100 reads	<100 reads	<100 reads	<100 reads	<100 reads	<100 reads	<100 reads	<100 reads	<100 reads	<100 reads	<100 reads	<100 reads	<100 reads
126	TH-35	Thailand	no mutation	R	<100 reads	<100 reads	<100 reads	<100 reads	<100 reads	<100 reads	<100 reads	<100 reads	<100 reads	<100 reads	<100 reads	<100 reads	<100 reads	<100 reads	<100 reads	<100 reads	<100 reads	<100 reads	<100 reads	<100 reads	<100 reads	<100 reads	<100 reads	<100 reads	<100 reads	<100 reads	<100 reads	<100 reads	<100 reads	<100 reads	<100 reads	<100 reads	<100 reads	<100 reads	<100 reads	<100 reads	<100 reads	<100 reads	<100 reads	<100 reads	<100 reads	<100 reads	<100 reads	<100 reads	<100 reads
127	TH-36	Thailand	no mutation	R	WT	WT	WT	WT	WT	WT	WT	WT	WT	WT	WT	WT	WT	WT	WT	WT	WT	WT	WT	WT	WT	WT	WT	WT	WT	WT	WT	WT	WT	WT	WT	WT	WT	WT	WT	WT	WT	WT	WT	WT	WT	WT	WT	WT	WT
128	TH-37	Thailand	no mutation	R	WT	WT	WT	WT	WT	WT	WT	WT	WT	WT	WT	WT	WT	WT	WT	WT	WT	WT	WT	WT	WT	WT	WT	WT	WT	WT	WT	WT	WT	WT	WT	WT	WT	WT	WT	WT	WT	WT	WT	WT	WT	WT	WT	WT	WT
129	TH-38	Thailand	no mutation	R	WT	WT	WT	WT	WT	WT	WT	WT	WT	WT	WT	WT	WT	WT	WT	WT	WT	WT	WT	WT	WT	WT	WT	WT	WT	WT	WT	WT	WT	WT	WT	WT	WT	WT	WT	WT	WT	WT	WT	WT	WT	WT	WT	WT	WT
130	TH-39	Thailand	C(-15)T	R	WT	WT	WT	WT	WT	WT	WT	WT	WT	WT	WT	WT	WT	WT	WT	WT	WT	WT	WT	WT	WT	WT	WT	WT	WT	WT	WT	WT	WT	WT	WT	WT	WT	WT	WT	WT	WT	WT	WT	WT	WT	WT	WT	WT	WT
131	TH-40	Thailand	no mutation	R	WT	WT	WT	WT	WT	WT	WT	WT	WT	WT	WT	WT	WT	WT	WT	WT	WT	WT	WT	WT	WT	WT	WT	WT	WT	WT	WT	WT	WT	WT	WT	WT	WT	WT	WT	WT	WT	WT	WT	WT	WT	WT	WT	WT	WT
132	TH-41	Thailand	no mutation	R	WT	WT	WT	WT	WT	WT	WT	WT	WT	WT	WT	WT	WT	WT	WT	WT	WT	WT	WT	WT	WT	WT	WT	WT	WT	WT	WT	WT	WT	WT	WT	WT	WT	WT	WT	WT	WT	WT	WT	WT	WT	WT	WT	WT	WT
133	TH-42	Thailand	no mutation	R	WT	WT	WT	WT	WT	WT	WT	WT	WT	WT	WT	WT	WT	WT	WT	WT	WT	WT	WT	WT	WT	WT	WT	WT	WT	WT	WT	WT	WT	WT	WT	WT	WT	WT	WT	WT	WT	WT	WT	WT	WT	WT	WT	WT	WT
134	TH-43	Thailand	no mutation	R	WT	WT	WT	WT	WT	WT	WT	WT	WT	WT	WT	WT	WT	WT	WT	WT	WT	WT	WT	WT	WT	WT	WT	WT	WT	WT	WT	WT	WT	WT	WT	WT	WT	WT	WT	WT	WT	WT	WT	WT	WT	WT	WT	WT	WT
135	TH-44	Thailand	no mutation	R	<100 reads	<100 reads	<100 reads	<100 reads	<100 reads	<100 reads	<100 reads	<100 reads	<100 reads	<100 reads	<100 reads	<100 reads	<100 reads	<100 reads	<100 reads	<100 reads	<100 reads	<100 reads	<100 reads	<100 reads	<100 reads	<100 reads	<100 reads	<100 reads	<100 reads	<100 reads	<100 reads	<100 reads	<100 reads	<100 reads	<100 reads	<100 reads	<100 reads	<100 reads	<100 reads	<100 reads	<100 reads	<100 reads	<100 reads	<100 reads	<100 reads	<100 reads	<100 reads	<100 reads	<100 reads
136	TH-45	Thailand	no mutation	R	<100 reads	<100 reads	<100 reads	<100 reads	<100 reads	<100 reads	<100 reads	<100 reads	<100 reads	<100 reads	<100 reads	<100 reads	<100 reads	<100 reads	<100 reads	<100 reads	<100 reads	<100 reads	<100 reads	<100 reads	<100 reads	<100 reads	<100 reads	<100 reads	<100 reads	<100 reads	<100 reads	<100 reads	<100 reads	<100 reads	<100 reads	<100 reads	<100 reads	<100 reads	<100 reads	<100 reads	<100 reads	<100 reads	<100 reads	<100 reads	<100 reads	<100 reads	<100 reads	<100 reads	<100 reads
137	TH-46	Thailand	no mutation	R	<100 reads	<100 reads	<100 reads	<100 reads	<100 reads	<100 reads	<100 reads	<100 reads	<100 reads	<100 reads	<100 reads	<100 reads	<100 reads	<100 reads	<100 reads	<100 reads	<100 reads	<100 reads	<100 reads	<100 reads	<100 reads	<100 reads	<100 reads	<100 reads	<100 reads	<100 reads	<100 reads	<100 reads	<100 reads	<100 reads	<100 reads	<100 reads	<100 reads	<100 reads	<100 reads	<100 reads	<100 reads	<100 reads	<100 reads	<100 reads	<100 reads	<100 reads	<100 reads	<100 reads	<100 reads
138	TH-47	Thailand	no mutation	R	<100 reads	<100 reads	<100 reads	<100 reads	<100 reads	<100 reads	<100 reads	<100 reads	<100 reads	<100 reads	<100 reads	<100 reads	<100 reads	<100 reads	<100 reads	<100 reads	<100 reads	<100 reads	<100 reads	<100 reads	<100 reads	<100 reads	<100 reads	<100 reads	<100 reads	<100 reads	<100 reads	<100 reads	<100 reads	<100 reads	<100 reads	<100 reads	<100 reads	<100 reads	<100 reads	<100 reads	<100 reads	<100 reads	<100 reads	<100 reads	<100 reads	<100 reads	<100 reads	<100 reads	<100 reads
139	TH-48	Thailand	no mutation	R	<100 reads	<100 reads	<100 reads	<100 reads	<100 reads	<100 reads	<100 reads	<100 reads	<100 reads	<100 reads	<100 reads	<100 reads	<100 reads	<100 reads	<100 reads	<100 reads	<100 reads	<100 reads	<100 reads	<100 reads	<100 reads	<100 reads	<100 reads	<100 reads	<100 reads	<100 reads	<100 reads	<100 reads	<100 reads	<100 reads	<100 reads	<100 reads	<100 reads	<100 reads	<100 reads	<100 reads	<100 reads	<100 reads	<100 reads	<100 reads	<100 reads	<100 reads	<100 reads	<100 reads	<100 reads
140	TH-49	Thailand	no mutation	R	<100 reads	<100 reads	<100 reads	<100 reads	<100 reads	<100 reads	<100 reads	<100 reads	<100 reads	<100 reads	<100 reads	<100 reads	<100 reads	<100 reads	<100 reads	<100 reads	<100 reads	<100 reads	<100 reads	<100 reads	<100 reads	<100 reads	<100 reads	<100 reads	<100 reads	<100 reads	<100 reads	<100 reads	<100 reads	<100 reads	<100 reads	<100 reads	<100 reads	<100 reads	<100 reads	<100 reads	<100 reads	<100 reads	<100 reads	<100 reads	<100 reads	<100 reads	<100 reads	<100 reads	<100 reads
141	TH-50	Thailand	no mutation	R	<100 reads	<100 reads	<100 reads	<100 reads	<100 reads	<100 reads	<100 reads	<100 reads	<100 reads	<100 reads	<100 reads	<100 reads	<100 reads	<100 reads	<100 reads	<100 reads	<100 reads	<100 reads	<100 reads	<100 reads	<100 reads	<100 reads	<100 reads	<100 reads	<100 reads	<100 reads	<100 reads	<100 reads	<100 reads	<100 reads	<100 reads	<100 reads	<100 reads	<100 reads	<100 reads	<100 reads	<100 reads	<100 reads	<100 reads	<100 reads	<100 reads	<100 reads	<100 reads	<100 reads	<100 reads
142	TH-51	Thailand	T(-8)C	R	<100 reads	<100 reads	<100 reads	<100 reads	<100 reads	<100 reads	<100 reads	<100 reads	<100 reads	<100 reads	<100 reads	<100 reads	<100 reads	<100 reads	<100 reads	<100 reads	<100 reads	<100 reads	<100 reads	<100 reads	<100 reads	<100 reads	<100 reads	<100 reads	<100 reads	<100 reads	<100 reads	<100 reads	<100 reads	<100 reads	<100 reads	<100 reads	<100 reads	<100 reads	<100 reads	<100 reads	<100 reads	<100 reads	<100 reads	<100 reads	<100 reads	<100 reads	<100 reads	<100 reads	<100 reads
143	TH-52	Thailand	no mutation	R	<100 reads	<100 reads	<100 reads	<100 reads	<100 reads	<100 reads	<100 reads	<100 reads	<100 reads	<100 reads	<100 reads	<100 reads	<100 reads	<100 reads	<100 reads	<100 reads	<100 reads	<100 reads	<100 reads	<100 reads	<100 reads	<100 reads	<100 reads	<100 reads	<100 reads	<100 reads	<100 reads	<100 reads	<100 reads	<100 reads	<100 reads	<100 reads	<100 reads	<100 reads	<100 reads	<100 reads	<100 reads	<100 reads	<100 reads	<100 reads	<100 reads	<100 reads	<100 reads	<100 reads	<100 reads
144	TH-53	Thailand	no mutation	R	<100 reads	<100 reads	<100 reads	<100 reads	<100 reads	<100 reads	<100 reads	<100 reads	<100 reads	<100 reads	<100 reads	<100 reads	<100 reads	<100 reads	<100 reads	<100 reads	<100 reads	<100 reads	<100 reads	<100 reads	<100 reads	<100 reads	<100 reads	<100 reads	<100 reads	<100 reads	<100 reads	<100 reads	<100 reads	<100 reads	<100 reads	<100 reads	<100 reads	<100 reads	<100 reads	<100 reads	<100 reads	<100 reads	<100 reads	<100 reads	<100 reads	<100 reads	<100 reads	<100 reads	<100 reads
145	TH-54	Thailand	no mutation	R	<100 reads	<100 reads	<100 reads	<100 reads	<100 reads	<100 reads	<100 reads	<100 reads	<100 reads	<100 reads	<100 reads	<100 reads	<100 reads	<100 reads	<100 reads	<100 reads	<100 reads	<100 reads	<100 reads	<100 reads	<100 reads	<100 reads	<100 reads	<100 reads	<100 reads	<100 reads	<100 reads	<100 reads	<100 reads	<100 reads	<100 reads	<100 reads	<100 reads	<100 reads	<100 reads	<100 reads	<100 reads	<100 reads	<100 reads	<100 reads	<100 reads	<100 reads	<100 reads	<100 reads	<100 reads
146	TH-55	Thailand	C(-15)T	R	<100 reads	<100 reads	<100 reads	<100 reads	<100 reads	<100 reads	<100 reads	<100 reads	<100 reads	<100 reads	<100 reads	<100 reads	<100 reads	<100 reads	<100 reads	<100 reads	<100 reads	<100 reads	<100 reads	<100 reads	<100 reads	<100 reads	<100 reads	<100 reads	<100 reads	<100 reads	<100 reads	<100 reads	<100 reads	<100 reads	<100 reads	<100 reads	<100 reads	<100 reads	<100 reads	<100 reads	<100 reads	<100 reads	<100 reads	<100 reads	<100 reads	<100 reads	<100 reads	<100 reads	<100 reads
147	TH-56	Thailand	C(-15)T	R	<100 reads	<100 reads	<100 reads	<100 reads	<100 reads	<100 reads	<100 reads	<100 reads	<100 reads	<100 reads	<100 reads	<100 reads	<100 reads	<100 reads	<100 reads	<100 reads	<100 reads	<100 reads	<100 reads	<100 reads	<100 reads	<100 reads	<100 reads	<100 reads	<100 reads	<100 reads	<100 reads	<100 reads	<100 reads	<100 reads	<100 reads	<100 reads	<100 reads	<100 reads	<100 reads	<100 reads	<100 reads	<100 reads	<100 reads	<100 reads	<100 reads	<100 reads	<100 reads	<100 reads	<100 reads
148	RF-01	Russian Federation	no mutation	R	WT	WT	WT	WT	WT	WT	WT	WT	WT	WT	WT	WT	WT	WT	WT	WT	WT	WT	WT	WT	WT	WT	WT	WT	WT	WT	WT	WT	WT	WT	WT	WT	WT	WT	WT	WT	WT	WT	WT	WT	WT	WT	WT	WT	WT
149	RF-02	Russian Federation	no mutation	R	WT	WT	WT	WT	WT	WT	WT	WT	WT	WT	WT	WT	WT	WT	WT	WT	WT	WT	WT	WT	WT	WT	WT	WT	WT	WT	WT	WT	WT	WT	WT	WT	WT	WT	WT	WT	WT	WT	WT	WT	WT	WT	WT	WT	WT
150	RF-03	Russian Federation	no mutation	R	WT	WT	WT	WT	WT	WT	WT	WT	WT	WT	WT	WT	WT	WT	WT	WT	WT	WT	WT	WT	WT	WT	WT	WT	WT	WT	WT	WT	WT	WT	WT	WT	WT	WT	WT	WT	WT	WT	WT	WT	WT	WT	WT	WT	WT
151	RF-04	Russian Federation	no mutation	R	WT	WT	WT	WT	WT	WT	WT	WT	WT	WT	WT	WT	WT	WT	WT	WT	WT	WT	WT	WT	WT	WT	WT	WT	WT	WT	WT	WT	WT	WT	WT	WT	WT	WT	WT	WT	WT	WT	WT	WT	WT	WT	WT	WT	WT
152	RF-05	Russian Federation	no mutation	R	WT	WT	WT	WT	WT	WT	WT	WT	WT	WT	WT	WT	WT	WT	WT	WT	WT	WT	WT	WT	WT	WT	WT	WT	WT	WT	WT	WT	WT	WT	WT	WT	WT	WT	WT	WT	WT	WT	WT	WT	WT	WT	WT	WT	WT
153	RF-06	Russian Federation	C(-15)T	R	WT	WT	WT	WT	WT	WT	WT	WT	WT	WT	WT	WT	WT	WT	WT	WT	WT	WT	WT	WT	WT	WT	WT	WT	WT	WT	WT	WT	WT	WT	WT	WT	WT	WT	WT	WT	WT	WT	WT	WT	WT	WT	WT	WT	WT
154	RF-07	Russian Federation	C(-15)T	R	WT	WT	WT	WT	WT	WT	WT	WT	WT	WT	WT	WT	WT	WT	WT	WT	WT	WT	WT	WT	WT	WT	WT	WT	WT	WT	WT	WT	WT	WT	WT	WT	WT	WT	WT	WT	WT	WT	WT	WT	WT	WT	WT	WT	WT
155	RF-08	Russian Federation	no mutation	R	WT	WT	WT	WT	WT	WT	WT	WT	WT	WT	WT	WT	WT	WT	WT	WT	WT	WT	WT	WT	WT	WT	WT	WT	WT	WT	WT	WT	WT	WT	WT	WT	WT	WT	WT	WT	WT	WT	WT	WT	WT	WT	WT	WT	WT
156	RF-09	Russian Federation	no mutation	R	WT	WT	WT	WT	WT	WT	WT	WT	WT	WT	WT	WT	WT	WT	WT	WT	WT	WT	WT	WT	WT	WT	WT	WT	WT	WT	WT	WT	WT	WT	WT	WT	WT	WT	WT	WT	WT	WT	WT	WT	WT	WT	WT	WT	WT
157	RF-10	Russian Federation	no mutation	R	WT	WT	WT	WT	WT	WT	WT	WT	WT	WT	WT	WT	WT	WT	WT	WT	WT	WT	WT	WT	WT	WT	WT	WT	WT	WT	WT	WT	WT	WT	WT	WT	WT	WT	WT	WT	WT	WT	WT	WT	WT	WT	WT	WT	WT
158	RF-11	Russian Federation	no mutation	R	WT	WT	WT	WT	WT	WT	WT	WT	WT	WT	WT	WT	WT	WT	WT	WT	WT	WT	WT	WT	WT	WT	WT	WT	WT	WT	WT	WT	WT	WT	WT	WT	WT	WT	WT	WT	WT	WT	WT	WT	WT	WT	WT	WT	WT
[truncated: 117 more columns]

## Sheet: katG
	Sample ID	Country of Origin	Overall Sanger	INH conventional	258	259	260	261	262	263	264	265	266	267	268	269	270	271	272	273	274	275	276	277	278	279	280	281	282	283	284	285	286	287	288	289	290	291	292	293	294	295	296	297	298	299	300	301	302
1	BG-01	Bangladesh	AGC-ACC, Ser315Thr	R	WT	WT	WT	WT	WT	WT	WT	WT	WT	WT	WT	WT	WT	WT	WT	WT	WT	WT	WT	WT	WT	WT	WT	WT	WT	WT	WT	WT	WT	WT	WT	WT	WT	WT	WT	WT	WT	WT	WT	WT	WT	WT	WT	WT	WT
2	BG-02	Bangladesh	AGC-ACC, Ser315Thr	R	WT	WT	WT	WT	WT	WT	WT	WT	WT	WT	WT	WT	WT	WT	WT	WT	WT	WT	WT	WT	WT	WT	WT	WT	WT	WT	WT	WT	WT	WT	WT	WT	WT	WT	WT	WT	WT	WT	WT	WT	WT	WT	WT	WT	WT
3	BG-03	Bangladesh	AGC-ACC, Ser315Thr	R	WT	WT	WT	WT	WT	WT	WT	WT	WT	WT	WT	WT	WT	WT	WT	WT	WT	WT	WT	WT	WT	WT	WT	WT	WT	WT	WT	WT	WT	WT	WT	WT	WT	WT	WT	WT	WT	WT	WT	WT	WT	WT	WT	WT	WT
4	BG-04	Bangladesh	AGC-ACC, Ser315Thr	R	WT	WT	WT	WT	WT	WT	WT	WT	WT	WT	WT	WT	WT	WT	WT	WT	WT	WT	WT	WT	WT	WT	WT	WT	WT	WT	WT	WT	WT	WT	WT	WT	WT	WT	WT	WT	WT	WT	WT	WT	WT	WT	WT	WT	WT
5	BG-05	Bangladesh	AGC-ACC, Ser315Thr	R	WT	WT	WT	WT	WT	WT	WT	WT	WT	WT	WT	WT	WT	WT	WT	WT	WT	WT	WT	WT	WT	WT	WT	WT	WT	WT	WT	WT	WT	WT	WT	WT	WT	WT	WT	WT	WT	WT	WT	WT	WT	WT	WT	WT	WT
6	BG-06	Bangladesh	AGC-ACC, Ser315Thr	R	WT	WT	WT	WT	WT	WT	WT	WT	WT	WT	WT	WT	WT	WT	WT	WT	WT	WT	WT	WT	WT	WT	WT	WT	WT	WT	WT	WT	WT	WT	WT	WT	WT	WT	WT	WT	WT	WT	WT	WT	WT	WT	WT	WT	WT
7	BG-07	Bangladesh	AGC-ACC, Ser315Thr	R	WT	WT	WT	WT	WT	WT	WT	WT	WT	WT	WT	WT	WT	WT	WT	WT	WT	WT	WT	WT	WT	WT	WT	WT	WT	WT	WT	WT	WT	WT	WT	WT	WT	WT	WT	WT	WT	WT	WT	WT	WT	WT	WT	WT	WT
8	BG-08	Bangladesh	AGC-ACC, Ser315Thr	R	WT	WT	WT	WT	WT	WT	WT	WT	WT	WT	WT	WT	WT	WT	WT	WT	WT	WT	WT	WT	WT	WT	WT	WT	WT	WT	WT	WT	WT	WT	WT	WT	WT	WT	WT	WT	WT	WT	WT	WT	WT	WT	WT	WT	WT
9	BG-09	Bangladesh	WT	R	WT	WT	WT	WT	WT	WT	WT	WT	WT	WT	WT	WT	WT	WT	WT	WT	WT	WT	WT	WT	WT	WT	WT	WT	WT	WT	WT	WT	WT	WT	WT	WT	WT	WT	WT	WT	WT	WT	WT	WT	WT	WT	WT	WT	WT
10	BG-10	Bangladesh	AGC-ACC, Ser315Thr	R	WT	WT	WT	WT	WT	WT	WT	WT	WT	WT	WT	WT	WT	WT	WT	WT	WT	WT	WT	WT	WT	WT	WT	WT	WT	WT	WT	WT	WT	WT	WT	WT	WT	WT	WT	WT	WT	WT	WT	WT	WT	WT	WT	WT	WT
11	BG-11	Bangladesh	AGC-ACC, Ser315Thr	R	WT	WT	WT	WT	WT	WT	WT	WT	WT	WT	WT	WT	WT	WT	WT	WT	WT	WT	WT	WT	WT	WT	WT	WT	WT	WT	WT	WT	WT	WT	WT	WT	WT	WT	WT	WT	WT	WT	WT	WT	WT	WT	WT	WT	WT
12	BG-12	Bangladesh	AGC-ACC, Ser315Thr	R	WT	WT	WT	WT	WT	WT	WT	WT	WT	WT	WT	WT	WT	WT	WT	WT	WT	WT	WT	WT	WT	WT	WT	WT	WT	WT	WT	WT	WT	WT	WT	WT	WT	WT	WT	WT	WT	WT	WT	WT	WT	WT	WT	WT	WT
13	BG-13	Bangladesh	WT	R	WT	WT	WT	WT	WT	WT	WT	WT	WT	WT	WT	WT	WT	WT	WT	WT	WT	WT	WT	WT	WT	WT	WT	WT	WT	WT	WT	WT	WT	WT	WT	WT	WT	WT	WT	WT	WT	WT	WT	WT	WT	WT	WT	WT	WT
14	BG-14	Bangladesh	AGC-ACC, ATC-ACC, Ser315Thr, Ile317Thr	R	WT	WT	WT	WT	WT	WT	WT	WT	WT	WT	WT	WT	WT	WT	WT	WT	WT	WT	WT	WT	WT	WT	WT	WT	WT	WT	WT	WT	WT	WT	WT	WT	WT	WT	WT	WT	WT	WT	WT	WT	WT	WT	WT	WT	WT
15	BG-15	Bangladesh	WT	R	WT	WT	WT	WT	WT	WT	WT	WT	WT	WT	WT	WT	WT	WT	WT	WT	WT	WT	WT	WT	WT	WT	WT	WT	WT	WT	WT	WT	WT	WT	WT	WT	WT	WT	WT	WT	WT	WT	WT	WT	WT	WT	WT	WT	WT
16	BG-16	Bangladesh	AGC-ACC, Ser315Thr	R	WT	WT	WT	WT	WT	WT	WT	WT	WT	WT	WT	WT	WT	WT	WT	WT	WT	WT	WT	WT	WT	WT	WT	WT	WT	WT	WT	WT	WT	WT	WT	WT	WT	WT	WT	WT	WT	WT	WT	WT	WT	WT	WT	WT	WT
17	BG-17	Bangladesh	AGC-ACC, Ser315Thr	R	WT	WT	WT	WT	WT	WT	WT	WT	WT	WT	WT	WT	WT	WT	WT	WT	WT	WT	WT	WT	WT	WT	WT	WT	WT	WT	WT	WT	WT	WT	WT	WT	WT	WT	WT	WT	WT	WT	WT	WT	WT	WT	WT	WT	WT
18	BG-18	Bangladesh	AGC-ACC, Ser315Thr	R	WT	WT	WT	WT	WT	WT	WT	WT	WT	WT	WT	WT	WT	WT	WT	WT	WT	WT	WT	WT	WT	WT	WT	WT	WT	WT	WT	WT	WT	WT	WT	WT	WT	WT	WT	WT	WT	WT	WT	WT	WT	WT	WT	WT	WT
19	BG-19	Bangladesh	AGC-ACC, ATC-ACC, Ser315Thr, Ile317Thr	R	WT	WT	WT	WT	WT	WT	WT	WT	WT	WT	WT	WT	WT	WT	WT	WT	WT	WT	WT	WT	WT	WT	WT	WT	WT	WT	WT	WT	WT	WT	WT	WT	WT	WT	WT	WT	WT	WT	WT	WT	WT	WT	WT	WT	WT
20	BG-20	Bangladesh	WT	R	WT	WT	WT	WT	WT	WT	WT	WT	WT	WT	WT	WT	WT	WT	WT	WT	WT	WT	WT	WT	WT	WT	WT	WT	WT	WT	WT	WT	WT	WT	WT	WT	WT	WT	WT	WT	WT	WT	WT	WT	WT	WT	WT	WT	WT
21	BG-21	Bangladesh	WT	R	WT	WT	WT	WT	WT	WT	WT	WT	WT	WT	WT	WT	WT	WT	WT	WT	WT	WT	WT	WT	WT	WT	WT	WT	WT	WT	WT	WT	WT	WT	WT	WT	WT	WT	WT	WT	WT	WT	WT	WT	WT	WT	WT	WT	WT
22	BG-22	Bangladesh	AGC-ACC, Ser315Thr	R	WT	WT	WT	WT	WT	WT	WT	WT	WT	WT	WT	WT	WT	WT	WT	WT	WT	WT	WT	WT	WT	WT	WT	WT	WT	WT	WT	WT	WT	WT	WT	WT	WT	WT	WT	WT	WT	WT	WT	WT	WT	WT	WT	WT	WT
23	BG-23	Bangladesh	AGC-ACC, Ser315Thr	R	WT	WT	WT	WT	WT	WT	WT	WT	WT	WT	WT	WT	WT	WT	WT	WT	WT	WT	WT	WT	WT	WT	WT	WT	WT	WT	WT	WT	WT	WT	WT	WT	WT	WT	WT	WT	WT	WT	WT	WT	WT	WT	WT	WT	WT
24	BG-24	Bangladesh	GGC-GGA, Gly362Gly	R	WT	WT	WT	WT	WT	WT	WT	WT	WT	WT	WT	WT	WT	WT	WT	WT	WT	WT	WT	WT	WT	WT	WT	WT	WT	WT	WT	WT	WT	WT	WT	WT	WT	WT	WT	WT	WT	WT	WT	WT	WT	WT	GGG,6.27	WT	WT
25	BG-25	Bangladesh	AGC-ACC, Ser315Thr	R	WT	WT	WT	WT	WT	WT	WT	WT	WT	WT	WT	WT	WT	WT	WT	WT	WT	WT	WT	WT	WT	WT	WT	WT	WT	WT	WT	WT	WT	WT	WT	WT	WT	WT	WT	WT	WT	WT	WT	WT	WT	WT	WT	WT	WT
26	BG-26	Bangladesh	AGC-ACC, Ser315Thr	R	WT	WT	WT	WT	WT	WT	WT	WT	WT	WT	WT	WT	WT	WT	WT	WT	WT	WT	WT	WT	WT	WT	WT	WT	WT	WT	WT	WT	WT	WT	WT	WT	WT	WT	WT	WT	WT	WT	WT	WT	WT	WT	WT	WT	WT
27	BG-27	Bangladesh	AGC-ACC, Ser315Thr	R	WT	WT	WT	WT	WT	WT	WT	WT	WT	WT	WT	WT	WT	WT	WT	WT	WT	WT	WT	WT	WT	WT	WT	WT	WT	WT	WT	WT	WT	WT	WT	WT	WT	WT	WT	WT	WT	WT	WT	WT	WT	WT	WT	WT	WT
28	BG-28	Bangladesh	TAT-TAC, AGC-ACC, Tyr304Tyr, Ser315Thr	R	WT	WT	WT	WT	WT	WT	WT	WT	WT	WT	WT	WT	WT	WT	WT	WT	WT	WT	WT	WT	WT	WT	WT	WT	WT	WT	WT	WT	WT	WT	WT	WT	WT	WT	WT	WT	WT	WT	WT	WT	WT	WT	WT	WT	WT
29	BG-29	Bangladesh	WT	R	WT	WT	WT	WT	WT	WT	WT	WT	WT	WT	WT	WT	WT	WT	WT	WT	WT	WT	WT	WT	WT	WT	WT	WT	WT	WT	WT	WT	WT	WT	WT	WT	WT	WT	WT	WT	WT	WT	WT	WT	WT	WT	WT	WT	WT
30	BG-30	Bangladesh	WT	R	WT	WT	WT	WT	WT	WT	WT	WT	WT	WT	WT	WT	WT	WT	WT	WT	WT	WT	WT	WT	WT	WT	WT	WT	WT	WT	WT	WT	WT	WT	WT	WT	WT	WT	WT	WT	WT	WT	WT	WT	WT	WT	WT	WT	WT
31	BG-31	Bangladesh	AGC-ACC, Ser315Thr	R	WT	WT	WT	WT	WT	WT	WT	WT	WT	WT	WT	WT	WT	WT	WT	WT	WT	WT	WT	WT	WT	WT	WT	WT	WT	WT	WT	WT	WT	WT	WT	WT	WT	WT	WT	WT	WT	WT	WT	WT	WT	WT	WT	WT	WT
32	BG-32	Bangladesh	AGC-ACC, Ser315Thr	R	WT	WT	WT	WT	WT	WT	WT	WT	WT	WT	WT	WT	WT	WT	WT	WT	WT	WT	WT	WT	WT	WT	WT	WT	WT	WT	WT	WT	WT	WT	WT	WT	WT	WT	WT	WT	WT	WT	WT	WT	WT	WT	WT	WT	WT
33	BG-33	Bangladesh	WT	R	WT	WT	WT	WT	WT	WT	WT	WT	WT	WT	WT	WT	WT	WT	WT	WT	WT	WT	WT	WT	WT	WT	WT	WT	WT	WT	WT	WT	WT	WT	WT	WT	WT	WT	WT	WT	WT	WT	WT	WT	WT	WT	WT	WT	WT
34	BG-34	Bangladesh	AGC-ACC, Ser315Thr	R	WT	WT	WT	WT	WT	WT	WT	WT	WT	WT	WT	WT	WT	WT	WT	WT	WT	WT	WT	WT	WT	WT	WT	WT	WT	WT	WT	WT	WT	WT	WT	WT	WT	WT	WT	WT	WT	WT	WT	WT	WT	WT	WT	WT	WT
35	BG-35	Bangladesh	AGC-ACC, Ser315Thr	R	WT	WT	WT	WT	WT	WT	WT	WT	WT	WT	WT	WT	WT	WT	WT	WT	WT	WT	WT	WT	WT	WT	WT	WT	WT	WT	WT	WT	WT	WT	WT	WT	WT	WT	WT	WT	WT	WT	WT	WT	WT	WT	WT	WT	WT
36	BG-36	Bangladesh	AGC-ACC, Ser315Thr	R	WT	WT	WT	WT	WT	WT	WT	WT	WT	WT	WT	WT	WT	WT	WT	WT	WT	WT	WT	WT	WT	WT	WT	WT	WT	WT	WT	WT	WT	WT	WT	WT	WT	WT	WT	WT	WT	WT	WT	WT	WT	WT	WT	WT	WT
37	BG-37	Bangladesh	AGC-ACC, Ser315Thr	R	WT	WT	WT	WT	WT	WT	WT	WT	WT	WT	WT	WT	WT	WT	WT	WT	WT	WT	WT	WT	WT	WT	WT	WT	WT	WT	WT	WT	WT	WT	WT	WT	WT	WT	WT	WT	WT	WT	WT	WT	WT	WT	WT	WT	WT
38	BG-38	Bangladesh	AGC-ACC, Ser315Thr	R	WT	WT	WT	WT	WT	WT	WT	WT	WT	WT	WT	WT	WT	WT	WT	WT	WT	WT	WT	WT	WT	WT	WT	WT	WT	WT	WT	WT	WT	WT	WT	WT	WT	WT	WT	WT	WT	WT	WT	WT	WT	WT	WT	WT	WT
39	BG-39	Bangladesh	TGG-GGG, Trp300Gly	R	WT	WT	WT	WT	WT	WT	WT	WT	WT	WT	WT	WT	WT	WT	WT	WT	WT	WT	WT	WT	WT	WT	WT	WT	WT	WT	WT	WT	WT	WT	WT	WT	WT	WT	WT	WT	WT	WT	WT	WT	WT	WT	GGG,100	WT	WT
40	BG-40	Bangladesh	AGC-ACC, Ser315Thr	R	WT	WT	WT	WT	WT	WT	WT	WT	WT	WT	WT	WT	WT	WT	WT	WT	WT	WT	WT	WT	WT	WT	WT	WT	WT	WT	WT	WT	WT	WT	WT	WT	WT	WT	WT	WT	WT	WT	WT	WT	WT	WT	WT	WT	WT
41	BG-41	Bangladesh	AGC-ACC, Ser315Thr	R	WT	WT	WT	WT	WT	WT	WT	WT	WT	WT	WT	WT	WT	WT	WT	WT	WT	WT	WT	WT	WT	WT	WT	WT	WT	WT	WT	WT	WT	WT	WT	WT	WT	WT	WT	WT	WT	WT	WT	WT	WT	WT	WT	WT	WT
42	BG-42	Bangladesh	AGC-ACC, Ser315Thr	R	WT	WT	WT	WT	WT	WT	WT	WT	WT	WT	WT	WT	WT	WT	WT	WT	WT	WT	WT	WT	WT	WT	WT	WT	WT	WT	WT	WT	WT	WT	WT	WT	WT	WT	WT	WT	WT	WT	WT	WT	WT	WT	WT	WT	WT
43	BG-43	Bangladesh	AGC-ACC, Ser315Thr	R	WT	WT	WT	WT	WT	WT	WT	WT	WT	WT	WT	WT	WT	WT	WT	WT	WT	WT	WT	WT	WT	WT	WT	WT	WT	WT	WT	WT	WT	WT	WT	WT	WT	WT	WT	WT	WT	WT	WT	WT	WT	WT	WT	WT	WT
44	BG-44	Bangladesh	AGC-ACC, Ser315Thr	R	WT	WT	WT	WT	WT	WT	WT	WT	WT	WT	WT	WT	WT	WT	WT	WT	WT	WT	WT	WT	WT	WT	WT	WT	WT	WT	WT	WT	WT	WT	WT	WT	WT	WT	WT	WT	WT	WT	WT	WT	WT	WT	WT	WT	WT
45	BG-45	Bangladesh	AGC-ACC, Ser315Thr	R	WT	WT	WT	WT	WT	WT	WT	WT	WT	WT	WT	WT	WT	WT	WT	WT	WT	WT	WT	WT	WT	WT	WT	WT	WT	WT	WT	WT	WT	WT	WT	WT	WT	WT	WT	WT	WT	WT	WT	WT	WT	WT	WT	WT	WT
46	BG-46	Bangladesh	AGC-ACC, Ser315Thr	R	WT	WT	WT	WT	WT	WT	WT	WT	WT	WT	WT	WT	WT	WT	WT	WT	WT	WT	WT	WT	WT	WT	WT	WT	WT	WT	WT	WT	WT	WT	WT	WT	WT	WT	WT	WT	WT	WT	WT	WT	WT	WT	WT	WT	WT
47	BG-47	Bangladesh	AGC-ACC, Ser315Thr	R	WT	WT	WT	WT	WT	WT	WT	WT	WT	WT	WT	WT	WT	WT	WT	WT	WT	WT	WT	WT	WT	WT	WT	WT	WT	WT	WT	WT	WT	WT	WT	WT	WT	WT	WT	WT	WT	WT	WT	WT	WT	WT	WT	WT	WT
48	BG-48	Bangladesh	AGC-ACC, Ser315Thr	R	WT	WT	WT	WT	WT	WT	WT	WT	WT	WT	WT	WT	WT	WT	WT	WT	WT	WT	WT	WT	WT	WT	WT	WT	WT	WT	WT	WT	WT	WT	WT	WT	WT	WT	WT	WT	WT	WT	WT	WT	WT	WT	WT	WT	WT
49	BG-49	Bangladesh	AGC-ACC, Ser315Thr	R	WT	WT	WT	WT	WT	WT	WT	WT	WT	WT	WT	WT	WT	WT	WT	WT	WT	WT	WT	WT	WT	WT	WT	WT	WT	WT	WT	WT	WT	WT	WT	WT	WT	WT	WT	WT	WT	WT	WT	WT	WT	WT	WT	WT	WT
50	BG-50	Bangladesh	AGC-ACC, Ser315Thr	R	WT	WT	WT	WT	WT	WT	WT	WT	WT	WT	WT	WT	WT	WT	WT	WT	WT	WT	WT	WT	WT	WT	WT	WT	WT	WT	WT	WT	WT	WT	WT	WT	WT	WT	WT	WT	WT	WT	WT	WT	WT	WT	WT	WT	WT
51	BG-51	Bangladesh	AGC-ACC, Ser315Thr	R	WT	WT	WT	WT	WT	WT	WT	WT	WT	WT	WT	WT	WT	WT	WT	WT	WT	WT	WT	WT	WT	WT	WT	WT	WT	WT	WT	WT	WT	WT	WT	WT	WT	WT	WT	WT	WT	WT	WT	WT	WT	WT	WT	WT	WT
52	BG-52	Bangladesh	AGC-ACC, Ser315Thr	R	WT	WT	WT	WT	WT	WT	WT	WT	WT	WT	WT	WT	WT	WT	WT	WT	WT	WT	WT	WT	WT	WT	WT	WT	WT	WT	WT	WT	WT	WT	WT	WT	WT	WT	WT	WT	WT	WT	WT	WT	WT	WT	WT	WT	WT
53	BG-53	Bangladesh	WT	R	WT	WT	WT	WT	WT	WT	WT	WT	WT	WT	WT	WT	WT	WT	WT	WT	WT	WT	WT	WT	WT	WT	WT	WT	WT	WT	WT	WT	WT	WT	WT	WT	WT	WT	WT	WT	WT	WT	WT	WT	WT	WT	WT	WT	WT
54	BG-54	Bangladesh	WT	R	WT	WT	WT	WT	WT	WT	WT	WT	WT	WT	WT	WT	WT	WT	WT	WT	WT	WT	WT	WT	WT	WT	WT	WT	WT	WT	WT	WT	WT	WT	WT	WT	WT	WT	WT	WT	WT	WT	WT	WT	WT	WT	WT	WT	WT
55	BG-55	Bangladesh	AGC-ACC, Ser315Thr	R	WT	WT	WT	WT	WT	WT	WT	WT	WT	WT	WT	WT	WT	WT	WT	WT	WT	WT	WT	WT	WT	WT	WT	WT	WT	WT	WT	WT	WT	WT	WT	WT	WT	WT	WT	WT	WT	WT	WT	WT	WT	WT	WT	WT	WT
56	BG-56	Bangladesh	WT	R	WT	WT	WT	WT	WT	WT	WT	WT	WT	WT	WT	WT	WT	WT	WT	WT	WT	WT	WT	WT	WT	WT	WT	WT	WT	WT	WT	WT	WT	WT	WT	WT	WT	WT	WT	WT	WT	WT	WT	WT	WT	WT	WT	WT	WT
57	BG-57	Bangladesh	AGC-ACC, Ser315Thr	R	WT	WT	WT	WT	WT	WT	WT	WT	WT	WT	WT	WT	WT	WT	WT	WT	WT	WT	WT	WT	WT	WT	WT	WT	WT	WT	WT	WT	WT	WT	WT	WT	WT	WT	WT	WT	WT	WT	WT	WT	WT	WT	WT	WT	WT
58	BG-58	Bangladesh	AGC-ACC, Ser315Thr	R	WT	WT	WT	WT	WT	WT	WT	WT	WT	WT	WT	WT	WT	WT	WT	WT	WT	WT	WT	WT	WT	WT	WT	WT	WT	WT	WT	WT	WT	WT	WT	WT	WT	WT	WT	WT	WT	WT	WT	WT	WT	WT	WT	WT	WT
59	BG-59	Bangladesh	AGC-ACC, Ser315Thr	R	WT	WT	WT	WT	WT	WT	WT	WT	WT	WT	WT	WT	WT	WT	WT	WT	WT	WT	WT	WT	WT	WT	WT	WT	WT	WT	WT	WT	WT	WT	WT	WT	WT	WT	WT	WT	WT	WT	WT	WT	WT	WT	WT	WT	WT
60	BG-60	Bangladesh	AGC-ACC, Ser315Thr	R	WT	WT	WT	WT	WT	WT	WT	WT	WT	WT	WT	WT	WT	WT	WT	WT	WT	WT	WT	WT	WT	WT	WT	WT	WT	WT	WT	WT	WT	WT	WT	WT	WT	WT	WT	WT	WT	WT	WT	WT	WT	WT	WT	WT	WT
61	BG-61	Bangladesh	AGC-ACC, ATC-ACC, Ser315Thr, Ile317Thr	R	WT	WT	WT	WT	WT	WT	WT	WT	WT	WT	WT	WT	WT	WT	WT	WT	WT	WT	WT	WT	WT	WT	WT	WT	WT	WT	WT	WT	WT	WT	WT	WT	WT	WT	WT	WT	WT	WT	WT	WT	WT	WT	WT	WT	WT
62	BG-62	Bangladesh	WT	R	WT	WT	WT	WT	WT	WT	WT	WT	WT	WT	WT	WT	WT	WT	WT	WT	WT	WT	WT	WT	WT	WT	WT	WT	WT	WT	WT	WT	WT	WT	WT	WT	WT	WT	WT	WT	WT	WT	WT	WT	WT	WT	WT	WT	WT
63	BG-63	Bangladesh	AGC-ACC, Ser315Thr	R	WT	WT	WT	WT	WT	WT	WT	WT	WT	WT	WT	WT	WT	WT	WT	WT	WT	WT	WT	WT	WT	WT	WT	WT	WT	WT	WT	WT	WT	WT	WT	WT	WT	WT	WT	WT	WT	WT	WT	WT	WT	WT	WT	WT	WT
64	BG-64	Bangladesh	AGC-ACC, Ser315Thr	R	WT	WT	WT	WT	WT	WT	WT	WT	WT	WT	WT	WT	WT	WT	WT	WT	WT	WT	WT	WT	WT	WT	WT	WT	WT	WT	WT	WT	WT	WT	WT	WT	WT	WT	WT	WT	WT	WT	WT	WT	WT	WT	WT	WT	WT
65	BG-65	Bangladesh	AGC-ACC, Ser315Thr	R	WT	WT	WT	WT	WT	WT	WT	WT	WT	WT	WT	WT	WT	WT	WT	WT	WT	WT	WT	WT	WT	WT	WT	WT	WT	WT	WT	WT	WT	WT	WT	WT	WT	WT	WT	WT	WT	WT	WT	WT	WT	WT	WT	WT	WT
66	BG-66	Bangladesh	AGC-ACC, Ser315Thr	R	WT	WT	WT	WT	WT	WT	WT	WT	WT	WT	WT	WT	WT	WT	WT	WT	WT	WT	WT	WT	WT	WT	WT	WT	WT	WT	WT	WT	WT	WT	WT	WT	WT	WT	WT	WT	WT	WT	WT	WT	WT	WT	WT	WT	WT
67	BG-67	Bangladesh	AGC-ACC, Ser315Thr	R	WT	WT	WT	WT	WT	WT	WT	WT	WT	WT	WT	WT	WT	WT	WT	WT	WT	WT	WT	WT	WT	WT	WT	WT	WT	WT	WT	WT	WT	WT	WT	WT	WT	WT	WT	WT	WT	WT	WT	WT	WT	WT	WT	WT	WT
68	BG-68	Bangladesh	AGC-ACC, Ser315Thr	R	WT	WT	WT	WT	WT	WT	WT	WT	WT	WT	WT	WT	WT	WT	WT	WT	WT	WT	WT	WT	WT	WT	WT	WT	WT	WT	WT	WT	WT	WT	WT	WT	WT	WT	WT	WT	WT	WT	WT	WT	WT	WT	WT	WT	WT
69	BG-69	Bangladesh	AGC-ACC, Ser315Thr	R	WT	WT	WT	WT	WT	WT	WT	WT	WT	WT	WT	WT	WT	WT	WT	WT	WT	WT	WT	WT	WT	WT	WT	WT	WT	WT	WT	WT	WT	WT	WT	WT	WT	WT	WT	WT	WT	WT	WT	WT	WT	WT	WT	WT	WT
70	BG-70	Bangladesh	AGC-ACC, Ser315Thr	R	WT	WT	WT	WT	WT	WT	WT	WT	WT	WT	WT	WT	WT	WT	WT	WT	WT	WT	WT	WT	WT	WT	WT	WT	WT	WT	WT	WT	WT	WT	WT	WT	WT	WT	WT	WT	WT	WT	WT	WT	WT	WT	WT	WT	WT
71	BG-71	Bangladesh	AGC-ACC, Ser315Thr	R	WT	WT	WT	WT	WT	WT	WT	WT	WT	WT	WT	WT	WT	WT	WT	WT	WT	WT	WT	WT	WT	WT	WT	WT	WT	WT	WT	WT	WT	WT	WT	WT	WT	WT	WT	WT	WT	WT	WT	WT	WT	WT	WT	WT	WT
72	BG-72	Bangladesh	AGC-ACC, Ser315Thr	R	WT	WT	WT	WT	WT	WT	WT	WT	WT	WT	WT	WT	WT	WT	WT	WT	WT	WT	WT	WT	WT	WT	WT	WT	WT	WT	WT	WT	WT	WT	WT	WT	WT	WT	WT	WT	WT	WT	WT	WT	WT	WT	WT	WT	WT
73	BG-73	Bangladesh	AGC-ACC, Ser315Thr	R	WT	WT	WT	WT	WT	WT	WT	WT	WT	WT	WT	WT	WT	WT	WT	WT	WT	WT	WT	WT	WT	WT	WT	WT	WT	WT	WT	WT	WT	WT	WT	WT	WT	WT	WT	WT	WT	WT	WT	WT	WT	WT	WT	WT	WT
74	TZ-01	Tanzania	AGC-ACC, Ser315Thr	R	WT	WT	WT	WT	WT	WT	WT	WT	WT	WT	WT	WT	WT	WT	WT	WT	WT	WT	WT	WT	WT	WT	WT	WT	WT	WT	WT	WT	WT	WT	WT	WT	WT	WT	WT	WT	WT	WT	WT	WT	WT	WT	WT	WT	WT
75	TZ-02	Tanzania	AGC-ACC, Ser315Thr	R	WT	WT	WT	WT	WT	WT	WT	WT	WT	WT	WT	WT	WT	WT	WT	WT	WT	WT	WT	WT	WT	WT	WT	WT	WT	WT	WT	WT	WT	WT	WT	WT	WT	WT	WT	WT	WT	WT	WT	WT	WT	WT	WT	WT	WT
76	TZ-03	Tanzania	AGC-ACC, Ser315Thr	R	WT	WT	WT	WT	WT	WT	WT	WT	WT	WT	WT	WT	WT	WT	WT	WT	WT	WT	WT	WT	WT	WT	WT	WT	WT	WT	WT	WT	WT	WT	WT	WT	WT	WT	WT	WT	WT	WT	WT	WT	WT	WT	WT	WT	WT
77	TZ-04	Tanzania	AGC-ACC, Ser315Thr	R	WT	WT	WT	WT	WT	WT	WT	WT	WT	WT	WT	WT	WT	WT	WT	WT	WT	WT	WT	WT	WT	WT	WT	WT	WT	WT	WT	WT	WT	WT	WT	WT	WT	WT	WT	WT	WT	WT	WT	WT	WT	WT	WT	WT	WT
78	TZ-05	Tanzania	AGC-ACC, Ser315Thr	R	WT	WT	WT	WT	WT	WT	WT	WT	WT	WT	WT	WT	WT	WT	WT	WT	WT	WT	WT	WT	WT	WT	WT	WT	WT	WT	WT	WT	WT	WT	WT	WT	WT	WT	WT	WT	WT	WT	WT	WT	WT	WT	WT	WT	WT
79	TZ-06	Tanzania	AGC-ACC, Ser315Thr	R	WT	WT	WT	WT	WT	WT	WT	WT	WT	WT	WT	WT	WT	WT	WT	WT	WT	WT	WT	WT	WT	WT	WT	WT	WT	WT	WT	WT	WT	WT	WT	WT	WT	WT	WT	WT	WT	WT	WT	WT	WT	WT	WT	WT	WT
80	TZ-07	Tanzania	AGC-ACC, Ser315Thr	R	WT	WT	WT	WT	WT	WT	WT	WT	WT	WT	WT	WT	WT	WT	WT	WT	WT	WT	WT	WT	WT	WT	WT	WT	WT	WT	WT	WT	WT	WT	WT	WT	WT	WT	WT	WT	WT	WT	WT	WT	WT	WT	WT	WT	WT
81	TZ-08	Tanzania	WT	R	WT	WT	WT	WT	WT	WT	WT	WT	WT	WT	WT	WT	WT	WT	WT	WT	WT	WT	WT	WT	WT	WT	WT	WT	WT	WT	WT	WT	WT	WT	WT	WT	WT	WT	WT	WT	WT	WT	WT	WT	WT	WT	WT	WT	WT
82	TZ-09	Tanzania	WT	R	WT	WT	WT	WT	WT	WT	WT	WT	WT	WT	WT	WT	WT	WT	WT	WT	WT	WT	WT	WT	WT	WT	WT	WT	WT	WT	WT	WT	WT	WT	WT	WT	WT	WT	WT	WT	WT	WT	WT	WT	WT	WT	WT	WT	WT
83	TZ-10	Tanzania	AGC-ACC, Ser315Thr	R	WT	WT	WT	WT	WT	WT	WT	WT	WT	WT	WT	WT	WT	WT	WT	WT	WT	WT	WT	WT	WT	WT	WT	WT	WT	WT	WT	WT	WT	WT	WT	WT	WT	WT	WT	WT	WT	WT	WT	WT	WT	WT	WT	WT	WT
84	TZ-11	Tanzania	AGC-ACC, Ser315Thr	R	WT	WT	WT	WT	WT	WT	WT	WT	WT	WT	WT	WT	WT	WT	WT	WT	WT	WT	WT	WT	WT	WT	WT	WT	WT	WT	WT	WT	WT	WT	WT	WT	WT	WT	WT	WT	WT	WT	WT	WT	WT	WT	WT	WT	WT
85	TZ-12	Tanzania	AGC-ACC, Ser315Thr	R	WT	WT	WT	WT	WT	WT	WT	WT	WT	WT	WT	WT	WT	WT	WT	WT	WT	WT	WT	WT	WT	WT	WT	WT	WT	WT	WT	WT	WT	WT	WT	WT	WT	WT	WT	WT	WT	WT	WT	WT	WT	WT	WT	WT	WT
86	TZ-13	Tanzania	AGC-ACC, Ser315Thr	R	WT	WT	WT	WT	WT	WT	WT	WT	WT	WT	WT	WT	WT	WT	WT	WT	WT	WT	WT	WT	WT	WT	WT	WT	WT	WT	WT	WT	WT	WT	WT	WT	WT	WT	WT	WT	WT	WT	WT	WT	WT	WT	WT	WT	WT
87	TZ-14	Tanzania	AGC-ACC, Ser315Thr	R	WT	WT	WT	WT	WT	WT	WT	WT	WT	WT	WT	WT	WT	WT	WT	WT	WT	WT	WT	WT	WT	WT	WT	WT	WT	WT	WT	WT	WT	WT	WT	WT	WT	WT	WT	WT	WT	WT	WT	WT	WT	WT	WT	WT	WT
88	TZ-15	Tanzania	AGC-ACC, Ser315Thr	R	WT	WT	WT	WT	WT	WT	WT	WT	WT	WT	WT	WT	WT	WT	WT	WT	WT	WT	WT	WT	WT	WT	WT	WT	WT	WT	WT	WT	WT	WT	WT	WT	WT	WT	WT	WT	WT	WT	WT	WT	WT	WT	WT	WT	WT
89	TZ-16	Tanzania	AGC-ACC, Ser315Thr	R	WT	WT	WT	WT	WT	WT	WT	WT	WT	WT	WT	WT	WT	WT	WT	WT	WT	WT	WT	WT	WT	WT	WT	WT	WT	WT	WT	WT	WT	WT	WT	WT	WT	WT	WT	WT	WT	WT	WT	WT	WT	WT	WT	WT	WT
90	TZ-17	Tanzania	WT	R	WT	WT	WT	WT	WT	WT	WT	WT	WT	WT	WT	WT	WT	WT	WT	WT	WT	WT	WT	WT	WT	WT	WT	WT	WT	WT	WT	WT	WT	WT	WT	WT	WT	WT	WT	WT	WT	WT	WT	WT	WT	WT	WT	WT	WT
91	TZ-18	Tanzania	AGC-ACC, Ser315Thr	R	WT	WT	WT	WT	WT	WT	WT	WT	WT	WT	WT	WT	WT	WT	WT	WT	WT	WT	WT	WT	WT	WT	WT	WT	WT	WT	WT	WT	WT	WT	WT	WT	WT	WT	WT	WT	WT	WT	WT	WT	WT	WT	WT	WT	WT
92	TH-01	Thailand	AGC-ACC, Ser315Thr	R	<100 reads	<100 reads	<100 reads	<100 reads	<100 reads	<100 reads	<100 reads	<100 reads	<100 reads	<100 reads	<100 reads	<100 reads	<100 reads	<100 reads	<100 reads	<100 reads	<100 reads	<100 reads	<100 reads	<100 reads	<100 reads	<100 reads	<100 reads	<100 reads	<100 reads	<100 reads	<100 reads	<100 reads	<100 reads	<100 reads	<100 reads	<100 reads	<100 reads	<100 reads	<100 reads	<100 reads	<100 reads	<100 reads	<100 reads	<100 reads	<100 reads	<100 reads	<100 reads	<100 reads	<100 reads
93	TH-02	Thailand	AGC-ACC, Ser315Thr	R	WT	WT	WT	WT	WT	WT	WT	WT	WT	WT	WT	WT	WT	WT	WT	WT	WT	WT	WT	WT	WT	WT	WT	WT	WT	WT	WT	WT	WT	WT	WT	WT	WT	WT	WT	WT	WT	WT	WT	WT	WT	WT	WT	WT	WT
94	TH-03	Thailand	AGC-ACC, Ser315Thr	R	<100 reads	<100 reads	<100 reads	<100 reads	<100 reads	<100 reads	<100 reads	<100 reads	<100 reads	<100 reads	<100 reads	<100 reads	<100 reads	<100 reads	<100 reads	<100 reads	<100 reads	<100 reads	<100 reads	<100 reads	<100 reads	<100 reads	<100 reads	<100 reads	<100 reads	<100 reads	<100 reads	<100 reads	<100 reads	<100 reads	<100 reads	<100 reads	<100 reads	<100 reads	<100 reads	<100 reads	<100 reads	<100 reads	<100 reads	<100 reads	<100 reads	<100 reads	<100 reads	<100 reads	<100 reads
95	TH-04	Thailand	AGC-ACC, Ser315Thr	R	WT	WT	WT	WT	WT	WT	WT	WT	WT	WT	WT	WT	WT	WT	WT	WT	WT	WT	WT	WT	WT	WT	WT	WT	WT	WT	WT	WT	WT	WT	WT	WT	WT	WT	WT	WT	WT	WT	WT	WT	WT	WT	WT	WT	WT
96	TH-05	Thailand	WT	R	WT	WT	WT	WT	WT	WT	WT	WT	WT	WT	WT	WT	WT	WT	WT	WT	WT	WT	WT	WT	WT	WT	WT	WT	WT	WT	WT	WT	WT	WT	WT	WT	WT	WT	WT	WT	WT	WT	WT	WT	WT	WT	WT	WT	WT
97	TH-06	Thailand	AGC-ACC, Ser315Thr	R	WT	WT	WT	WT	WT	WT	WT	WT	WT	WT	WT	WT	WT	WT	WT	WT	WT	WT	WT	WT	WT	WT	WT	WT	WT	WT	WT	WT	WT	WT	WT	WT	WT	WT	WT	WT	WT	WT	WT	WT	WT	WT	WT	WT	WT
98	TH-07	Thailand	AGC-ACC, Ser315Thr	R	WT	WT	WT	WT	WT	WT	WT	WT	WT	WT	WT	WT	WT	WT	WT	WT	WT	WT	WT	WT	WT	WT	WT	WT	WT	WT	WT	WT	WT	WT	WT	WT	WT	WT	WT	WT	WT	WT	WT	WT	WT	WT	WT	WT	WT
99	TH-08	Thailand	AGC-ACC, Ser315Thr	R	<100 reads	<100 reads	<100 reads	<100 reads	<100 reads	<100 reads	<100 reads	<100 reads	<100 reads	<100 reads	<100 reads	<100 reads	<100 reads	<100 reads	<100 reads	<100 reads	<100 reads	<100 reads	<100 reads	<100 reads	<100 reads	<100 reads	<100 reads	<100 reads	<100 reads	<100 reads	<100 reads	<100 reads	<100 reads	<100 reads	<100 reads	<100 reads	<100 reads	<100 reads	<100 reads	<100 reads	<100 reads	<100 reads	<100 reads	<100 reads	<100 reads	<100 reads	<100 reads	<100 reads	<100 reads
100	TH-09	Thailand	AGC-ACC, Ser315Thr	R	<100 reads	<100 reads	<100 reads	<100 reads	<100 reads	<100 reads	<100 reads	<100 reads	<100 reads	<100 reads	<100 reads	<100 reads	<100 reads	<100 reads	<100 reads	<100 reads	<100 reads	<100 reads	<100 reads	<100 reads	<100 reads	<100 reads	<100 reads	<100 reads	<100 reads	<100 reads	<100 reads	<100 reads	<100 reads	<100 reads	<100 reads	<100 reads	<100 reads	<100 reads	<100 reads	<100 reads	<100 reads	<100 reads	<100 reads	<100 reads	<100 reads	<100 reads	<100 reads	<100 reads	<100 reads
101	TH-10	Thailand	WT	R	<100 reads	<100 reads	<100 reads	<100 reads	<100 reads	<100 reads	<100 reads	<100 reads	<100 reads	<100 reads	<100 reads	<100 reads	<100 reads	<100 reads	<100 reads	<100 reads	<100 reads	<100 reads	<100 reads	<100 reads	<100 reads	<100 reads	<100 reads	<100 reads	<100 reads	<100 reads	<100 reads	<100 reads	<100 reads	<100 reads	<100 reads	<100 reads	<100 reads	<100 reads	<100 reads	<100 reads	<100 reads	<100 reads	<100 reads	<100 reads	<100 reads	<100 reads	<100 reads	<100 reads	<100 reads
102	TH-11	Thailand	AGC-ACC, Ser315Thr	R	<100 reads	<100 reads	<100 reads	<100 reads	<100 reads	<100 reads	<100 reads	<100 reads	<100 reads	<100 reads	<100 reads	<100 reads	<100 reads	<100 reads	<100 reads	<100 reads	<100 reads	<100 reads	<100 reads	<100 reads	<100 reads	<100 reads	<100 reads	<100 reads	<100 reads	<100 reads	<100 reads	<100 reads	<100 reads	<100 reads	<100 reads	<100 reads	<100 reads	<100 reads	<100 reads	<100 reads	<100 reads	<100 reads	<100 reads	<100 reads	<100 reads	<100 reads	<100 reads	<100 reads	<100 reads
103	TH-12	Thailand	AGC-ACC, Ser315Thr	R	<100 reads	<100 reads	<100 reads	<100 reads	<100 reads	<100 reads	<100 reads	<100 reads	<100 reads	<100 reads	<100 reads	<100 reads	<100 reads	<100 reads	<100 reads	<100 reads	<100 reads	<100 reads	<100 reads	<100 reads	<100 reads	<100 reads	<100 reads	<100 reads	<100 reads	<100 reads	<100 reads	<100 reads	<100 reads	<100 reads	<100 reads	<100 reads	<100 reads	<100 reads	<100 reads	<100 reads	<100 reads	<100 reads	<100 reads	<100 reads	<100 reads	<100 reads	<100 reads	<100 reads	<100 reads
104	TH-13	Thailand	AGC-ACC, Ser315Thr	R	<100 reads	<100 reads	<100 reads	<100 reads	<100 reads	<100 reads	<100 reads	<100 reads	<100 reads	<100 reads	<100 reads	<100 reads	<100 reads	<100 reads	<100 reads	<100 reads	<100 reads	<100 reads	<100 reads	<100 reads	<100 reads	<100 reads	<100 reads	<100 reads	<100 reads	<100 reads	<100 reads	<100 reads	<100 reads	<100 reads	<100 reads	<100 reads	<100 reads	<100 reads	<100 reads	<100 reads	<100 reads	<100 reads	<100 reads	<100 reads	<100 reads	<100 reads	<100 reads	<100 reads	<100 reads
105	TH-14	Thailand	AGC-ACC, Ser315Thr	R	<100 reads	<100 reads	<100 reads	<100 reads	<100 reads	<100 reads	<100 reads	<100 reads	<100 reads	<100 reads	<100 reads	<100 reads	<100 reads	<100 reads	<100 reads	<100 reads	<100 reads	<100 reads	<100 reads	<100 reads	<100 reads	<100 reads	<100 reads	<100 reads	<100 reads	<100 reads	<100 reads	<100 reads	<100 reads	<100 reads	<100 reads	<100 reads	<100 reads	<100 reads	<100 reads	<100 reads	<100 reads	<100 reads	<100 reads	<100 reads	<100 reads	<100 reads	<100 reads	<100 reads	<100 reads
106	TH-15	Thailand	AGC-ACC, Ser315Thr	R	WT	WT	WT	WT	WT	WT	WT	WT	WT	WT	WT	WT	WT	WT	WT	WT	WT	WT	WT	WT	WT	WT	WT	WT	WT	WT	WT	WT	WT	WT	WT	WT	WT	WT	WT	WT	WT	WT	WT	WT	WT	WT	WT	WT	WT
107	TH-16	Thailand	WT	R	WT	WT	WT	WT	WT	WT	WT	WT	WT	WT	WT	WT	WT	WT	WT	WT	WT	WT	WT	WT	WT	WT	WT	WT	WT	WT	WT	WT	WT	WT	WT	WT	WT	WT	WT	WT	WT	WT	WT	WT	WT	WT	WT	WT	WT
108	TH-17	Thailand	AGC-ACC, Ser315Thr	R	WT	WT	WT	WT	WT	WT	WT	WT	WT	WT	WT	WT	WT	WT	WT	WT	WT	WT	WT	WT	WT	WT	WT	WT	WT	WT	WT	WT	WT	WT	WT	WT	WT	WT	WT	WT	WT	WT	WT	WT	WT	WT	WT	WT	WT
109	TH-18	Thailand	WT	R	WT	WT	WT	WT	WT	WT	WT	WT	WT	WT	WT	WT	WT	WT	WT	WT	WT	WT	WT	WT	WT	WT	WT	WT	WT	WT	WT	WT	WT	WT	WT	WT	WT	WT	WT	WT	WT	WT	WT	WT	WT	WT	WT	WT	WT
110	TH-19	Thailand	AGC-ACC, Ser315Thr	R	WT	WT	WT	WT	WT	WT	WT	WT	WT	WT	WT	WT	WT	WT	WT	WT	WT	WT	WT	WT	WT	WT	WT	WT	WT	WT	WT	WT	WT	WT	WT	WT	WT	WT	WT	WT	WT	WT	WT	WT	WT	WT	WT	WT	WT
111	TH-20	Thailand	AGC-ACC, Ser315Thr	R	WT	WT	WT	WT	WT	WT	WT	WT	WT	WT	WT	WT	WT	WT	WT	WT	WT	WT	WT	WT	WT	WT	WT	WT	WT	WT	WT	WT	WT	WT	WT	WT	WT	WT	WT	WT	WT	WT	WT	WT	WT	WT	WT	WT	WT
112	TH-21	Thailand	AGC-ACC, Ser315Thr	R	WT	WT	WT	WT	WT	WT	WT	WT	WT	WT	WT	WT	WT	WT	WT	WT	WT	WT	WT	WT	WT	WT	WT	WT	WT	WT	WT	WT	WT	WT	WT	WT	WT	WT	WT	WT	WT	WT	WT	WT	WT	WT	WT	WT	WT
113	TH-22	Thailand	AGC-ACC, Ser315Thr	R	WT	WT	WT	WT	WT	WT	WT	WT	WT	WT	WT	WT	WT	WT	WT	WT	WT	WT	WT	WT	WT	WT	WT	WT	WT	WT	WT	WT	WT	WT	WT	WT	WT	WT	WT	WT	WT	WT	WT	WT	WT	WT	WT	WT	WT
114	TH-23	Thailand	AGC-ACC, Ser315Thr	R	WT	WT	WT	WT	WT	WT	WT	WT	WT	WT	WT	WT	WT	WT	WT	WT	WT	WT	WT	WT	WT	WT	WT	WT	WT	WT	WT	WT	WT	WT	WT	WT	WT	WT	WT	WT	WT	WT	WT	WT	WT	WT	WT	WT	WT
115	TH-24	Thailand	AGC-ACC, Ser315Thr	R	WT	WT	WT	WT	WT	WT	WT	WT	WT	WT	WT	WT	WT	WT	WT	WT	WT	WT	WT	WT	WT	WT	WT	WT	WT	WT	WT	WT	WT	WT	WT	WT	WT	WT	WT	WT	WT	WT	WT	WT	WT	WT	WT	WT	WT
116	TH-25	Thailand	AGC-ACC, Ser315Thr	R	WT	WT	WT	WT	WT	WT	WT	WT	WT	WT	WT	WT	WT	WT	WT	WT	WT	WT	WT	WT	WT	WT	WT	WT	WT	WT	WT	WT	WT	WT	WT	WT	WT	WT	WT	WT	WT	WT	WT	WT	WT	WT	WT	WT	WT
117	TH-26	Thailand	AGC-ACC, Ser315Thr	R	WT	WT	WT	WT	WT	WT	WT	WT	WT	WT	WT	WT	WT	WT	WT	WT	WT	WT	WT	WT	WT	WT	WT	WT	WT	WT	WT	WT	WT	WT	WT	WT	WT	WT	WT	WT	WT	WT	WT	WT	WT	WT	WT	WT	WT
118	TH-27	Thailand	AGC-ACC, Ser315Thr	R	WT	WT	WT	WT	WT	WT	WT	WT	WT	WT	WT	WT	WT	WT	WT	WT	WT	WT	WT	WT	WT	WT	WT	WT	WT	WT	WT	WT	WT	WT	WT	WT	WT	WT	WT	WT	WT	WT	WT	WT	WT	WT	WT	WT	WT
119	TH-28	Thailand	AGC-ACC, Ser315Thr	R	WT	WT	WT	WT	WT	WT	WT	WT	WT	WT	WT	WT	WT	WT	WT	WT	WT	WT	WT	WT	WT	WT	WT	WT	WT	WT	WT	WT	WT	WT	WT	WT	WT	WT	WT	WT	WT	WT	WT	WT	WT	WT	WT	WT	WT
120	TH-29	Thailand	AGC-ACC, Ser315Thr	R	WT	WT	WT	WT	WT	WT	WT	WT	WT	WT	WT	WT	WT	WT	WT	WT	WT	WT	WT	WT	WT	WT	WT	WT	WT	WT	WT	WT	WT	WT	WT	WT	WT	WT	WT	WT	WT	WT	WT	WT	WT	WT	WT	WT	WT
121	TH-30	Thailand	AGC-ACC, Ser315Thr	R	WT	WT	WT	WT	WT	WT	WT	WT	WT	WT	WT	WT	WT	WT	WT	WT	WT	WT	WT	WT	WT	WT	WT	WT	WT	WT	WT	WT	WT	WT	WT	WT	WT	WT	WT	WT	WT	WT	WT	WT	WT	WT	WT	WT	WT
122	TH-31	Thailand	AGC-ACC, Ser315Thr	R	WT	WT	WT	WT	WT	WT	WT	WT	WT	WT	WT	WT	WT	WT	WT	WT	WT	WT	WT	WT	WT	WT	WT	WT	WT	WT	WT	WT	WT	WT	WT	WT	WT	WT	WT	WT	WT	WT	WT	WT	WT	WT	WT	WT	WT
123	TH-32	Thailand	AGC-ACC, Ser315Thr	R	WT	WT	WT	WT	WT	WT	WT	WT	WT	WT	WT	WT	WT	WT	WT	WT	WT	WT	WT	WT	WT	WT	WT	WT	WT	WT	WT	WT	WT	WT	WT	WT	WT	WT	WT	WT	WT	WT	WT	WT	WT	WT	WT	WT	WT
124	TH-33	Thailand	AGC-ACC, Ser315Thr	R	WT	WT	WT	WT	WT	WT	WT	WT	WT	WT	WT	WT	WT	WT	WT	WT	WT	WT	WT	WT	WT	WT	WT	WT	WT	WT	WT	WT	WT	WT	WT	WT	WT	WT	WT	WT	WT	WT	WT	WT	WT	WT	WT	WT	WT
125	TH-34	Thailand	AGC-ACC, Ser315Thr	R	<100 reads	<100 reads	<100 reads	<100 reads	<100 reads	<100 reads	<100 reads	<100 reads	<100 reads	<100 reads	<100 reads	<100 reads	<100 reads	<100 reads	<100 reads	<100 reads	<100 reads	<100 reads	<100 reads	<100 reads	<100 reads	<100 reads	<100 reads	<100 reads	<100 reads	<100 reads	<100 reads	<100 reads	<100 reads	<100 reads	<100 reads	<100 reads	<100 reads	<100 reads	<100 reads	<100 reads	<100 reads	<100 reads	<100 reads	<100 reads	<100 reads	<100 reads	<100 reads	<100 reads	<100 reads
126	TH-35	Thailand	AGC-ACC, Ser315Thr	R	<100 reads	<100 reads	<100 reads	<100 reads	<100 reads	<100 reads	<100 reads	<100 reads	<100 reads	<100 reads	<100 reads	<100 reads	<100 reads	<100 reads	<100 reads	<100 reads	<100 reads	<100 reads	<100 reads	<100 reads	<100 reads	<100 reads	<100 reads	<100 reads	<100 reads	<100 reads	<100 reads	<100 reads	<100 reads	<100 reads	<100 reads	<100 reads	<100 reads	<100 reads	<100 reads	<100 reads	<100 reads	<100 reads	<100 reads	<100 reads	<100 reads	<100 reads	<100 reads	<100 reads	<100 reads
127	TH-36	Thailand	AGC-ACC, Ser315Thr	R	WT	WT	WT	WT	WT	WT	WT	WT	WT	WT	WT	WT	WT	WT	WT	WT	WT	WT	WT	WT	WT	WT	WT	WT	WT	WT	WT	WT	WT	WT	WT	WT	WT	WT	WT	WT	WT	WT	WT	WT	WT	WT	WT	WT	WT
128	TH-37	Thailand	AGC-ACC, Ser315Thr	R	WT	WT	WT	WT	WT	WT	WT	WT	WT	WT	WT	WT	WT	WT	WT	WT	WT	WT	WT	WT	WT	WT	WT	WT	WT	WT	WT	WT	WT	WT	WT	WT	WT	WT	WT	WT	WT	WT	WT	WT	WT	WT	WT	WT	WT
129	TH-38	Thailand	AGC-ACC, Ser315Thr	R	WT	WT	WT	WT	WT	WT	WT	WT	WT	WT	WT	WT	WT	WT	WT	WT	WT	WT	WT	WT	WT	WT	WT	WT	WT	WT	WT	WT	WT	WT	WT	WT	WT	WT	WT	WT	WT	WT	WT	WT	WT	WT	WT	WT	WT
130	TH-39	Thailand	WT	R	WT	WT	WT	WT	WT	WT	WT	WT	WT	WT	WT	WT	WT	WT	WT	WT	WT	WT	WT	WT	WT	WT	WT	WT	WT	WT	WT	WT	WT	WT	WT	WT	WT	WT	WT	WT	WT	WT	WT	WT	WT	WT	WT	WT	WT
131	TH-40	Thailand	AGC-ACC, Ser315Thr	R	WT	WT	WT	WT	WT	WT	WT	WT	WT	WT	WT	WT	WT	WT	WT	WT	WT	WT	WT	WT	WT	WT	WT	WT	WT	WT	WT	WT	WT	WT	WT	WT	WT	WT	WT	WT	WT	WT	WT	WT	WT	WT	WT	WT	WT
132	TH-41	Thailand	AGC-ACC, Ser315Thr	R	WT	WT	WT	WT	WT	WT	WT	WT	WT	WT	WT	WT	WT	WT	WT	WT	WT	WT	WT	WT	WT	WT	WT	WT	WT	WT	WT	WT	WT	WT	WT	WT	WT	WT	WT	WT	WT	WT	WT	WT	WT	WT	WT	WT	WT
133	TH-42	Thailand	AGC-ACC, Ser315Thr	R	WT	WT	WT	WT	WT	WT	WT	WT	WT	WT	WT	WT	WT	WT	WT	WT	WT	WT	WT	WT	WT	WT	WT	WT	WT	WT	WT	WT	WT	WT	WT	WT	WT	WT	WT	WT	WT	WT	WT	WT	WT	WT	WT	WT	WT
134	TH-43	Thailand	AGC-ACC, Ser315Thr	R	WT	WT	WT	WT	WT	WT	WT	WT	WT	WT	WT	WT	WT	WT	WT	WT	WT	WT	WT	WT	WT	WT	WT	WT	WT	WT	WT	WT	WT	WT	WT	WT	WT	WT	WT	WT	WT	WT	WT	WT	WT	WT	WT	WT	WT
135	TH-44	Thailand	AGC-ACC, Ser315Thr	R	WT	WT	WT	WT	WT	WT	WT	WT	WT	WT	WT	WT	WT	WT	WT	WT	WT	WT	WT	WT	WT	WT	WT	WT	WT	WT	WT	WT	WT	WT	WT	WT	WT	WT	WT	WT	WT	WT	WT	WT	WT	WT	WT	WT	WT
136	TH-45	Thailand	AGC-ACC, Ser315Thr	R	<100 reads	<100 reads	<100 reads	<100 reads	<100 reads	<100 reads	<100 reads	<100 reads	<100 reads	<100 reads	<100 reads	<100 reads	<100 reads	<100 reads	<100 reads	<100 reads	<100 reads	<100 reads	<100 reads	<100 reads	<100 reads	<100 reads	<100 reads	<100 reads	<100 reads	<100 reads	<100 reads	<100 reads	<100 reads	<100 reads	<100 reads	<100 reads	<100 reads	<100 reads	<100 reads	<100 reads	<100 reads	<100 reads	<100 reads	<100 reads	<100 reads	WT	WT	WT	WT
137	TH-46	Thailand	AGC-ACC, Ser315Thr	R	<100 reads	<100 reads	<100 reads	<100 reads	<100 reads	<100 reads	<100 reads	<100 reads	<100 reads	<100 reads	<100 reads	<100 reads	<100 reads	<100 reads	<100 reads	<100 reads	<100 reads	<100 reads	<100 reads	<100 reads	<100 reads	<100 reads	<100 reads	<100 reads	<100 reads	<100 reads	<100 reads	<100 reads	<100 reads	<100 reads	<100 reads	<100 reads	<100 reads	<100 reads	<100 reads	<100 reads	<100 reads	<100 reads	<100 reads	<100 reads	<100 reads	WT	WT	WT	WT
138	TH-47	Thailand	AGC-ACC, Ser315Thr	R	<100 reads	<100 reads	<100 reads	<100 reads	<100 reads	<100 reads	<100 reads	<100 reads	<100 reads	<100 reads	<100 reads	<100 reads	<100 reads	<100 reads	<100 reads	<100 reads	<100 reads	<100 reads	<100 reads	<100 reads	<100 reads	<100 reads	<100 reads	<100 reads	<100 reads	<100 reads	<100 reads	<100 reads	<100 reads	<100 reads	<100 reads	<100 reads	<100 reads	<100 reads	<100 reads	<100 reads	<100 reads	<100 reads	<100 reads	<100 reads	<100 reads	WT	WT	WT	WT
139	TH-48	Thailand	AGC-ACC, Ser315Thr	R	<100 reads	<100 reads	<100 reads	<100 reads	<100 reads	<100 reads	<100 reads	<100 reads	<100 reads	<100 reads	<100 reads	<100 reads	<100 reads	<100 reads	<100 reads	<100 reads	<100 reads	<100 reads	<100 reads	<100 reads	<100 reads	<100 reads	<100 reads	<100 reads	<100 reads	<100 reads	<100 reads	<100 reads	<100 reads	<100 reads	<100 reads	<100 reads	<100 reads	<100 reads	<100 reads	<100 reads	<100 reads	<100 reads	<100 reads	<100 reads	<100 reads	WT	WT	WT	WT
140	TH-49	Thailand	AGC-ACC, Ser315Thr	R	<100 reads	<100 reads	<100 reads	<100 reads	<100 reads	<100 reads	<100 reads	<100 reads	<100 reads	<100 reads	<100 reads	<100 reads	<100 reads	<100 reads	<100 reads	<100 reads	<100 reads	<100 reads	<100 reads	<100 reads	<100 reads	<100 reads	<100 reads	<100 reads	<100 reads	<100 reads	<100 reads	<100 reads	<100 reads	<100 reads	<100 reads	<100 reads	<100 reads	<100 reads	<100 reads	<100 reads	<100 reads	<100 reads	<100 reads	<100 reads	<100 reads	<100 reads	<100 reads	<100 reads	<100 reads
141	TH-50	Thailand	AGC-ACC, Ser315Thr	R	<100 reads	<100 reads	<100 reads	<100 reads	<100 reads	<100 reads	<100 reads	<100 reads	<100 reads	<100 reads	<100 reads	<100 reads	<100 reads	<100 reads	<100 reads	<100 reads	<100 reads	<100 reads	<100 reads	<100 reads	<100 reads	<100 reads	<100 reads	<100 reads	<100 reads	<100 reads	<100 reads	<100 reads	<100 reads	<100 reads	<100 reads	<100 reads	<100 reads	<100 reads	<100 reads	<100 reads	<100 reads	<100 reads	<100 reads	<100 reads	WT	WT	WT	WT	WT
142	TH-51	Thailand	WT	R	WT	WT	WT	WT	WT	WT	WT	WT	WT	WT	WT	WT	WT	WT	WT	WT	WT	WT	WT	WT	WT	WT	WT	WT	WT	WT	WT	WT	WT	WT	WT	WT	WT	WT	WT	WT	WT	WT	WT	WT	WT	WT	WT	WT	WT
143	TH-52	Thailand	AGC-ACC, Ser315Thr	R	<100 reads	<100 reads	<100 reads	<100 reads	<100 reads	<100 reads	<100 reads	<100 reads	<100 reads	<100 reads	<100 reads	<100 reads	<100 reads	<100 reads	<100 reads	<100 reads	<100 reads	<100 reads	<100 reads	<100 reads	<100 reads	<100 reads	<100 reads	<100 reads	<100 reads	<100 reads	<100 reads	<100 reads	<100 reads	<100 reads	<100 reads	<100 reads	<100 reads	<100 reads	<100 reads	<100 reads	<100 reads	<100 reads	<100 reads	<100 reads	<100 reads	<100 reads	<100 reads	<100 reads	<100 reads
144	TH-53	Thailand	AGC-ACC, Ser315Thr	R	<100 reads	<100 reads	<100 reads	<100 reads	<100 reads	<100 reads	<100 reads	<100 reads	<100 reads	<100 reads	<100 reads	<100 reads	<100 reads	<100 reads	<100 reads	<100 reads	<100 reads	<100 reads	<100 reads	<100 reads	<100 reads	<100 reads	<100 reads	<100 reads	<100 reads	<100 reads	<100 reads	<100 reads	<100 reads	<100 reads	<100 reads	<100 reads	<100 reads	<100 reads	<100 reads	<100 reads	<100 reads	<100 reads	<100 reads	<100 reads	<100 reads	<100 reads	<100 reads	<100 reads	<100 reads
145	TH-54	Thailand	AGC-ACC, Ser315Thr	R	<100 reads	<100 reads	<100 reads	<100 reads	<100 reads	<100 reads	<100 reads	<100 reads	<100 reads	<100 reads	<100 reads	<100 reads	<100 reads	<100 reads	<100 reads	<100 reads	<100 reads	<100 reads	<100 reads	<100 reads	<100 reads	<100 reads	<100 reads	<100 reads	<100 reads	<100 reads	<100 reads	<100 reads	<100 reads	<100 reads	<100 reads	<100 reads	<100 reads	<100 reads	<100 reads	<100 reads	<100 reads	<100 reads	<100 reads	<100 reads	<100 reads	<100 reads	<100 reads	<100 reads	<100 reads
146	TH-55	Thailand	WT	R	<100 reads	<100 reads	<100 reads	<100 reads	<100 reads	<100 reads	<100 reads	<100 reads	<100 reads	<100 reads	<100 reads	<100 reads	<100 reads	<100 reads	<100 reads	<100 reads	<100 reads	<100 reads	<100 reads	<100 reads	<100 reads	<100 reads	<100 reads	<100 reads	<100 reads	<100 reads	<100 reads	<100 reads	<100 reads	<100 reads	<100 reads	<100 reads	<100 reads	<100 reads	<100 reads	<100 reads	<100 reads	<100 reads	<100 reads	<100 reads	<100 reads	WT	WT	WT	WT
147	TH-56	Thailand	WT	R	WT	WT	WT	WT	WT	WT	WT	WT	WT	WT	WT	WT	WT	WT	WT	WT	WT	WT	WT	WT	WT	WT	WT	WT	WT	WT	WT	WT	WT	WT	WT	WT	WT	WT	WT	WT	WT	WT	WT	WT	WT	WT	WT	WT	WT
148	RF-01	Russian Federation	AGC-ACC, Ser315Thr	R	WT	WT	WT	WT	WT	WT	WT	WT	WT	WT	WT	WT	WT	WT	WT	WT	WT	WT	WT	WT	WT	WT	WT	WT	WT	WT	WT	WT	WT	WT	WT	WT	WT	WT	WT	WT	WT	WT	WT	WT	WT	WT	WT	WT	WT
149	RF-02	Russian Federation	AGC-ACC, Ser315Thr	R	WT	WT	WT	WT	WT	WT	WT	WT	WT	WT	WT	WT	WT	WT	WT	WT	WT	WT	WT	WT	WT	WT	WT	WT	WT	WT	WT	WT	WT	WT	WT	WT	WT	WT	WT	WT	WT	WT	WT	WT	WT	WT	WT	WT	WT
150	RF-03	Russian Federation	AGC-ACC, Ser315Thr	R	WT	WT	WT	WT	WT	WT	WT	WT	WT	WT	WT	WT	WT	WT	WT	WT	WT	WT	WT	WT	WT	WT	WT	WT	WT	WT	WT	WT	WT	WT	WT	WT	WT	WT	WT	WT	WT	WT	WT	WT	WT	WT	WT	WT	WT
151	RF-04	Russian Federation	AGC-ACC, Ser315Thr	R	WT	WT	WT	WT	WT	WT	WT	WT	WT	WT	WT	WT	WT	WT	WT	WT	WT	WT	WT	WT	WT	WT	WT	WT	WT	WT	WT	WT	WT	WT	WT	WT	WT	WT	WT	WT	WT	WT	WT	WT	WT	WT	WT	WT	WT
152	RF-05	Russian Federation	AGC-ACC, Ser315Thr	R	WT	WT	WT	WT	WT	WT	WT	WT	WT	WT	WT	WT	WT	WT	WT	WT	WT	WT	WT	WT	WT	WT	WT	WT	WT	WT	WT	WT	WT	WT	WT	WT	WT	WT	WT	WT	WT	WT	WT	WT	WT	WT	WT	WT	WT
153	RF-06	Russian Federation	AGC-ACC, Ser315Thr	R	WT	WT	WT	WT	WT	WT	WT	WT	WT	WT	WT	WT	WT	WT	WT	WT	WT	WT	WT	WT	WT	WT	WT	WT	WT	WT	WT	WT	WT	WT	WT	WT	WT	WT	WT	WT	WT	WT	WT	WT	WT	WT	WT	WT	WT
154	RF-07	Russian Federation	AGC-ACC, Ser315Thr	R	WT	WT	WT	WT	WT	WT	WT	WT	WT	WT	WT	WT	WT	WT	WT	WT	WT	WT	WT	WT	WT	WT	WT	WT	WT	WT	WT	WT	WT	WT	WT	WT	WT	WT	WT	WT	WT	WT	WT	WT	WT	WT	WT	WT	WT
155	RF-08	Russian Federation	AGC-ACC, Ser315Thr	R	WT	WT	WT	WT	WT	WT	WT	WT	WT	WT	WT	WT	WT	WT	WT	WT	WT	WT	WT	WT	WT	WT	WT	WT	WT	WT	WT	WT	WT	WT	WT	WT	WT	WT	WT	WT	WT	WT	WT	WT	WT	WT	WT	WT	WT
156	RF-09	Russian Federation	AGC-ACC, Ser315Thr	R	WT	WT	WT	WT	WT	WT	WT	WT	WT	WT	WT	WT	WT	WT	WT	WT	WT	WT	WT	WT	WT	WT	WT	WT	WT	WT	WT	WT	WT	WT	WT	WT	WT	WT	WT	WT	WT	WT	WT	WT	WT	WT	WT	WT	WT
157	RF-10	Russian Federation	AGC-ACC, Ser315Thr	R	WT	WT	WT	WT	WT	WT	WT	WT	WT	WT	WT	WT	WT	WT	WT	WT	WT	WT	WT	WT	WT	WT	WT	WT	WT	WT	WT	WT	WT	WT	WT	WT	WT	WT	WT	WT	WT	WT	WT	WT	WT	WT	WT	WT	WT
158	RF-11	Russian Federation	AGC-ACC, Ser315Thr	R	WT	WT	WT	WT	WT	WT	WT	WT	WT	WT	WT	WT	WT	WT	WT	WT	WT	WT	WT	WT	WT	WT	WT	WT	WT	WT	WT	WT	WT	WT	WT	WT	WT	WT	WT	WT	WT	WT	WT	WT	WT	WT	WT	WT	WT
[truncated: 45 more columns]

## Sheet: rpoB
	Sample ID	Country of Origin	Overall Sanger	RIF conventional	498	499	500	501	502	503	504	505	506	507	508	509	510	511	512	513	514	515	516	517	518	519	520	521	522	523	524	525	526	527	528	529	530	531	532	533	534	535	536	537	538	539	540	541	542
1	BG-01	Bangladesh	TCG-TTG, Ser531Leu	R	WT	WT	WT	WT	WT	WT	WT	WT	WT	WT	WT	WT	WT	WT	WT	WT	WT	WT	WT	WT	WT	WT	WT	WT	WT	WT	WT	WT	WT	WT	WT	WT	WT	TTG,100	WT	WT	WT	WT	WT	WT	WT	WT	WT	WT	WT
2	BG-02	Bangladesh	CAC-GAC, His526Asp	R	WT	WT	WT	WT	WT	WT	WT	WT	WT	WT	WT	WT	WT	WT	WT	WT	WT	WT	WT	WT	WT	WT	WT	WT	WT	WT	WT	WT	GAC,100	WT	WT	WT	WT	WT	WT	WT	WT	WT	WT	WT	WT	WT	WT	WT	WT
3	BG-03	Bangladesh	CAC-GAC, His526Asp	R	WT	WT	WT	WT	WT	WT	WT	WT	WT	WT	WT	WT	WT	CTCsilent,48.51	TCCsilent,47.69	CAGsilent,47.65	WT	WT	WT	WT	WT	WT	WT	WT	WT	WT	WT	WT	GAC,50.89	WT	WT	WT	WT	WT	WT	WT	WT	WT	WT	WT	WT	WT	WT	WT	WT
4	BG-04	Bangladesh	CTG-CGG, CTG-CCG, Leu459Arg, Leu511Pro	R	WT	WT	WT	WT	WT	WT	WT	WT	WT	WT	WT	WT	WT	CCG,98.6	WT	WT	WT	WT	WT	WT	WT	WT	WT	WT	WT	WT	WT	WT	WT	WT	WT	WT	WT	WT	WT	WT	WT	WT	WT	WT	WT	WT	WT	WT	WT
5	BG-05	Bangladesh	TCG-TTG, Ser531Leu	R	WT	WT	WT	WT	WT	WT	WT	WT	WT	WT	WT	WT	WT	WT	WT	WT	WT	WT	WT	WT	WT	WT	WT	WT	WT	WT	WT	WT	WT	WT	WT	WT	WT	TTG,100	WT	WT	WT	WT	WT	WT	WT	WT	WT	WT	WT
6	BG-06	Bangladesh	del. AAC (cd.519), frame shift	R	WT	WT	WT	WT	WT	WT	WT	WT	WT	WT	WT	WT	WT	WT	WT	WT	WT	WT	WT	WT	WT	WT	WT	WT	WT	WT	WT	CCC,7.35	WT	WT	WT	WT	WT	WT	WT	WT	WT	WT	WT	WT	WT	WT	WT	WT	WT
7	BG-07	Bangladesh	TCG-TTG, ins. GTCAAC (cd.583), Ser531Leu, frame shift	R	WT	WT	WT	WT	WT	WT	WT	WT	WT	WT	WT	WT	WT	WT	WT	WT	WT	WT	WT	WT	WT	WT	WT	WT	WT	WT	WT	WT	WT	WT	WT	WT	WT	TTG,100	WT	WT	WT	WT	WT	WT	WT	WT	WT	WT	WT
8	BG-08	Bangladesh	CAA-CCA, Gln513Pro	R	WT	WT	WT	WT	WT	WT	WT	WT	WT	WT	WT	WT	WT	WT	WT	CCA,100	WT	WT	WT	WT	WT	WT	WT	WT	WT	WT	WT	WT	WT	WT	WT	WT	WT	WT	WT	WT	WT	WT	WT	WT	WT	WT	WT	WT	WT
9	BG-09	Bangladesh	CAC-CTC, His526Leu	R	WT	WT	WT	WT	WT	WT	WT	WT	WT	WT	WT	WT	WT	WT	WT	WT	WT	WT	WT	WT	WT	WT	WT	WT	WT	WT	WT	WT	CTC,100	WT	WT	WT	WT	WT	WT	WT	WT	WT	WT	WT	WT	WT	WT	WT	WT
10	BG-10	Bangladesh	TCG-TTG, Ser531Leu	R	WT	WT	WT	WT	WT	WT	WT	WT	WT	WT	WT	WT	WT	WT	WT	WT	WT	WT	WT	WT	WT	WT	WT	WT	WT	WT	WT	WT	WT	WT	WT	WT	WT	TTG,100	WT	WT	WT	WT	WT	WT	WT	WT	WT	WT	WT
11	BG-11	Bangladesh	TCG-TTG, Ser531Leu	R	WT	WT	WT	WT	WT	WT	WT	WT	WT	WT	WT	WT	WT	WT	WT	WT	WT	WT	WT	WT	WT	WT	WT	WT	WT	WT	WT	WT	WT	WT	WT	WT	WT	TTG,100	WT	WT	WT	WT	WT	WT	WT	WT	WT	WT	WT
12	BG-12	Bangladesh	TCG-TTG, Ser531Leu	R	WT	WT	WT	WT	WT	WT	WT	WT	WT	WT	WT	WT	WT	WT	WT	WT	WT	WT	WT	WT	WT	WT	WT	WT	WT	WT	WT	WT	WT	WT	WT	WT	WT	TTG,100	WT	WT	WT	WT	WT	WT	WT	WT	WT	WT	WT
13	BG-13	Bangladesh	WT	R	WT	WT	WT	WT	WT	WT	WT	WT	WT	WT	WT	WT	WT	WT	WT	WT	WT	WT	WT	WT	WT	WT	WT	WT	WT	WT	WT	WT	WT	WT	WT	WT	WT	WT	WT	WT	WT	WT	WT	WT	WT	WT	WT	WT	WT
14	BG-14	Bangladesh	TCG-TTG, Ser531Leu	R	WT	WT	WT	WT	WT	WT	WT	WT	WT	WT	WT	WT	WT	WT	WT	WT	WT	WT	WT	WT	WT	WT	WT	WT	WT	WT	WT	WT	WT	WT	WT	WT	WT	TTG,100	WT	WT	WT	WT	WT	WT	WT	WT	WT	WT	WT
15	BG-15	Bangladesh	WT	R	WT	WT	WT	WT	WT	WT	WT	WT	WT	WT	WT	WT	WT	WT	WT	WT	WT	WT	WT	WT	WT	WT	WT	WT	WT	WT	WT	WT	WT	WT	WT	WT	WT	WT	WT	WT	WT	WT	WT	WT	WT	WT	WT	WT	WT
16	BG-16	Bangladesh	AGC-ACC, CAC-CTC, Ser509Thr, His526Leu	R	WT	WT	WT	WT	WT	WT	WT	WT	WT	WT	WT	ACC,67.09	WT	WT	WT	WT	WT	WT	WT	WT	WT	WT	WT	WT	WT	WT	WT	WT	CTC,68.15	WT	WT	WT	WT	TTG,31.53	WT	WT	WT	WT	WT	WT	WT	WT	WT	WT	WT
17	BG-17	Bangladesh	TCG-TTG, Ser531Leu	R	WT	WT	WT	WT	WT	WT	WT	WT	WT	WT	WT	WT	WT	WT	WT	WT	WT	WT	WT	WT	WT	WT	WT	WT	WT	WT	WT	WT	CCC,1.2	WT	WT	WT	WT	TTG,100	WT	WT	WT	WT	WT	WT	WT	WT	WT	WT	WT
18	BG-18	Bangladesh	GAC-GTC, Asp516Val	R	WT	WT	WT	WT	WT	WT	WT	WT	WT	WT	WT	WT	WT	WT	WT	WT	WT	WT	GTC,100	WT	WT	WT	WT	WT	WT	WT	WT	WT	WT	WT	WT	WT	WT	WT	WT	WT	WT	WT	WT	WT	WT	WT	WT	WT	WT
19	BG-19	Bangladesh	TCG-TTG, Ser531Leu	R	WT	WT	WT	WT	WT	WT	WT	WT	WT	WT	WT	WT	WT	WT	WT	WT	WT	WT	WT	WT	WT	WT	WT	WT	WT	WT	WT	WT	WT	WT	WT	WT	WT	TTG,100	WT	WT	WT	WT	WT	WT	WT	WT	WT	WT	WT
20	BG-20	Bangladesh	TCG-TTG, Ser531Leu	R	WT	WT	WT	WT	WT	WT	WT	WT	WT	WT	WT	WT	WT	WT	WT	WT	WT	WT	WT	WT	WT	WT	WT	WT	WT	WT	WT	WT	WT	WT	WT	WT	WT	TTG,100	WT	WT	WT	WT	WT	WT	WT	WT	WT	WT	WT
21	BG-21	Bangladesh	CAC-AAC, His526Asn	R	WT	WT	WT	WT	WT	WT	WT	WT	WT	WT	WT	WT	WT	WT	WT	WT	WT	WT	WT	WT	WT	WT	WT	WT	WT	WT	WT	WT	AAC,100	WT	WT	WT	WT	WT	WT	WT	WT	WT	WT	WT	WT	WT	WT	WT	WT
22	BG-22	Bangladesh	CAA-CGA, Gln513Arg	R	WT	WT	WT	WT	WT	WT	WT	WT	WT	WT	WT	WT	WT	WT	WT	CGA,100	WT	WT	WT	WT	WT	WT	WT	WT	WT	WT	WT	WT	WT	WT	WT	WT	WT	WT	WT	WT	WT	WT	WT	WT	WT	WT	WT	WT	WT
23	BG-23	Bangladesh	CAC-GAC, His526Asp	R	WT	WT	WT	WT	WT	WT	WT	WT	WT	WT	WT	WT	WT	WT	WT	WT	WT	WT	WT	WT	WT	WT	WT	WT	WT	WT	WT	WT	GAC,100	WT	WT	WT	WT	WT	WT	WT	WT	WT	WT	WT	WT	WT	WT	WT	WT
24	BG-24	Bangladesh	GAC-TAC, Asp516Tyr	R	WT	WT	WT	WT	WT	WT	WT	WT	WT	WT	WT	WT	WT	WT	WT	WT	WT	WT	TAC,93.07	WT	WT	WT	WT	WT	WT	WT	WT	WT	WT	WT	WT	WT	WT	WT	WT	WT	WT	WT	WT	WT	WT	WT	WT	WT	WT
25	BG-25	Bangladesh	TCG-TTG, Ser531Leu	R	WT	WT	WT	WT	WT	WT	WT	WT	WT	WT	WT	WT	WT	WT	WT	WT	WT	WT	WT	WT	WT	WT	WT	WT	WT	WT	WT	WT	WT	WT	WT	WT	WT	TTG,100	WT	WT	WT	WT	WT	WT	WT	WT	WT	WT	WT
26	BG-26	Bangladesh	TCG-TTG, Ser531Leu	R	WT	WT	WT	WT	WT	WT	WT	WT	WT	WT	WT	WT	WT	WT	WT	WT	WT	WT	WT	WT	WT	WT	WT	WT	WT	WT	WT	WT	WT	WT	WT	WT	WT	TTG,100	WT	WT	WT	WT	WT	WT	WT	WT	WT	WT	WT
27	BG-27	Bangladesh	TCG-TTG, Ser531Leu	R	WT	WT	WT	WT	WT	WT	WT	WT	WT	WT	WT	WT	WT	WT	WT	WT	WT	WT	WT	WT	WT	WT	WT	WT	WT	WT	WT	WT	WT	WT	WT	WT	WT	TTG,100	WT	WT	WT	WT	WT	WT	WT	WT	WT	WT	WT
28	BG-28	Bangladesh	TCG-TTG, Ser531Leu	R	WT	WT	WT	WT	WT	WT	WT	WT	WT	WT	WT	WT	WT	WT	WT	WT	WT	WT	WT	WT	WT	WT	WT	WT	WT	WT	WT	WT	WT	WT	WT	WT	WT	TTG,100	WT	WT	WT	WT	WT	WT	WT	WT	WT	WT	WT
29	BG-29	Bangladesh	TCG-TTG, Ser531Leu	R	WT	WT	WT	WT	WT	WT	WT	WT	WT	WT	WT	WT	WT	WT	WT	WT	WT	WT	WT	WT	WT	WT	WT	WT	WT	WT	WT	WT	WT	WT	WT	WT	WT	TTG,100	WT	WT	WT	WT	WT	WT	WT	WT	WT	WT	WT
30	BG-30	Bangladesh	TCG-TTG, Ser531Leu	R	WT	WT	WT	WT	WT	WT	WT	WT	WT	WT	WT	WT	WT	WT	WT	WT	WT	WT	WT	WT	WT	WT	WT	WT	WT	WT	WT	WT	WT	WT	WT	WT	WT	TTG,100	WT	WT	WT	WT	WT	WT	WT	WT	WT	WT	WT
31	BG-31	Bangladesh	TCG-TTG, Ser531Leu	R	WT	WT	WT	WT	WT	WT	WT	WT	WT	WT	WT	WT	WT	WT	WT	WT	WT	WT	WT	WT	WT	WT	WT	WT	WT	WT	WT	WT	WT	WT	WT	WT	WT	TTG,100	WT	WT	WT	WT	WT	WT	WT	WT	WT	WT	WT
32	BG-32	Bangladesh	CTG-CCG, Leu533Pro	R	WT	WT	WT	WT	WT	WT	WT	WT	WT	WT	WT	WT	WT	WT	WT	WT	WT	WT	WT	WT	WT	WT	WT	WT	WT	WT	WT	WT	WT	WT	WT	WT	WT	WT	WT	CCG,100	WT	WT	WT	WT	WT	WT	WT	WT	WT
33	BG-33	Bangladesh	WT	R	WT	WT	WT	WT	WT	WT	WT	WT	WT	WT	WT	WT	WT	WT	WT	WT	WT	WT	WT	WT	WT	WT	WT	WT	WT	WT	WT	WT	WT	WT	WT	WT	WT	WT	WT	WT	WT	WT	WT	WT	WT	WT	WT	WT	WT
34	BG-34	Bangladesh	TCG-TGG, Ser531Trp	R	WT	WT	WT	WT	WT	WT	WT	WT	WT	WT	WT	WT	WT	WT	WT	WT	WT	WT	WT	WT	WT	WT	WT	WT	WT	WT	WT	WT	WT	WT	WT	WT	WT	TGG,100	WT	WT	WT	WT	WT	WT	WT	WT	WT	WT	WT
35	BG-35	Bangladesh	TCG-TTG, Ser522Leu	R	WT	WT	WT	WT	WT	WT	WT	WT	WT	WT	WT	WT	WT	WT	WT	WT	WT	WT	WT	WT	WT	WT	WT	WT	TTG,99	WT	WT	WT	WT	WT	WT	WT	WT	WT	WT	WT	WT	WT	WT	WT	WT	WT	WT	WT	WT
36	BG-36	Bangladesh	CAC-TAC, His526Tyr	R	WT	WT	WT	WT	WT	WT	WT	WT	WT	WT	WT	WT	WT	WT	WT	WT	WT	WT	WT	WT	WT	WT	WT	WT	WT	WT	WT	WT	TAC,95.32	WT	WT	WT	WT	TTG,3.45	WT	WT	WT	WT	WT	WT	WT	WT	WT	WT	WT
37	BG-37	Bangladesh	TCG-TTG, Ser531Leu	R	WT	WT	WT	WT	WT	WT	WT	WT	WT	WT	WT	WT	WT	WT	WT	WT	WT	WT	WT	WT	WT	WT	WT	WT	WT	WT	WT	WT	WT	WT	WT	WT	WT	TTG,100	WT	WT	WT	WT	WT	WT	WT	WT	WT	WT	WT
38	BG-38	Bangladesh	TCG-TTG, Ser531Leu	R	WT	WT	WT	WT	WT	WT	WT	WT	WT	WT	WT	WT	WT	WT	WT	WT	WT	WT	WT	WT	WT	WT	WT	WT	WT	WT	WT	WT	WT	WT	WT	WT	WT	TTG,100	WT	WT	WT	WT	WT	WT	WT	WT	WT	WT	WT
39	BG-39	Bangladesh	GAC-GTC, Asp516Val	R	WT	WT	WT	WT	WT	WT	WT	WT	WT	WT	WT	WT	WT	WT	WT	WT	WT	WT	GTC,100	WT	WT	WT	WT	WT	WT	WT	WT	WT	WT	WT	WT	WT	WT	WT	WT	WT	WT	WT	WT	WT	WT	WT	WT	WT	WT
40	BG-40	Bangladesh	TCG-TTG, Ser531Leu	R	WT	WT	WT	WT	WT	WT	WT	WT	WT	WT	WT	WT	WT	WT	WT	WT	WT	WT	WT	WT	WT	WT	WT	WT	WT	WT	WT	WT	WT	WT	WT	WT	WT	TTG,100	WT	WT	WT	WT	WT	WT	WT	WT	WT	WT	WT
41	BG-41	Bangladesh	CAC-GAC, His526Asp	R	WT	WT	WT	WT	WT	WT	WT	WT	WT	WT	WT	WT	WT	WT	WT	WT	WT	WT	WT	WT	WT	WT	WT	WT	WT	WT	WT	WT	GAC,100	WT	WT	WT	WT	WT	WT	WT	WT	WT	WT	WT	WT	WT	WT	WT	WT
42	BG-42	Bangladesh	CAA-CCA, Gln513Pro	R	WT	WT	WT	WT	WT	WT	WT	WT	WT	WT	WT	WT	WT	CTCsilent,1.40	TCCsilent,1.40	CAGsilent,CCA,100	WT	WT	WT	WT	WT	WT	WT	WT	WT	WT	WT	WT	WT	WT	WT	WT	WT	WT	WT	WT	WT	WT	WT	WT	WT	WT	WT	WT	WT
43	BG-43	Bangladesh	TCG-TTG, Ser531Leu	R	WT	WT	WT	WT	WT	WT	WT	WT	WT	WT	WT	WT	WT	WT	WT	WT	WT	WT	WT	WT	WT	WT	WT	WT	WT	WT	WT	WT	WT	WT	WT	WT	WT	TTG,100	WT	WT	WT	WT	WT	WT	WT	WT	WT	WT	WT
44	BG-44	Bangladesh	TCG-TTG, Ser531Leu	R	WT	WT	WT	WT	WT	WT	WT	WT	WT	WT	WT	WT	WT	WT	WT	WT	WT	WT	WT	WT	WT	WT	WT	WT	WT	WT	WT	WT	WT	WT	WT	WT	WT	TTG,100	WT	WT	WT	WT	WT	WT	WT	WT	WT	WT	WT
45	BG-45	Bangladesh	TCG-TTG, Ser531Leu	R	WT	WT	WT	WT	WT	WT	WT	WT	WT	WT	WT	WT	WT	WT	WT	WT	WT	WT	WT	WT	WT	WT	WT	WT	WT	WT	WT	WT	WT	WT	WT	WT	WT	TTG,100	WT	WT	WT	WT	WT	WT	WT	WT	WT	WT	WT
46	BG-46	Bangladesh	TCG-TTG, Ser531Leu	R	WT	WT	WT	WT	WT	WT	WT	WT	WT	WT	WT	WT	WT	WT	WT	WT	WT	WT	WT	WT	WT	WT	WT	WT	WT	WT	WT	WT	WT	WT	WT	WT	WT	TTG,100	WT	WT	WT	WT	WT	WT	WT	WT	WT	WT	WT
47	BG-47	Bangladesh	CAC-CCC, His526Pro	R	WT	WT	WT	WT	WT	WT	WT	WT	WT	WT	WT	WT	WT	WT	WT	WT	WT	WT	WT	WT	WT	WT	WT	WT	WT	WT	WT	WT	CCC,CGC,95.11	WT	WT	WT	WT	WT	WT	WT	WT	WT	WT	WT	WT	WT	WT	WT	WT
48	BG-48	Bangladesh	TCG-TTG, Ser531Leu	R	WT	WT	WT	WT	WT	WT	WT	WT	WT	WT	WT	WT	WT	WT	WT	WT	WT	WT	WT	WT	WT	WT	WT	WT	WT	WT	WT	WT	WT	WT	WT	WT	WT	TTG,100	WT	WT	WT	WT	WT	WT	WT	WT	WT	WT	WT
49	BG-49	Bangladesh	WT	R	WT	WT	WT	WT	WT	WT	WT	WT	WT	WT	WT	WT	WT	WT	WT	WT	WT	WT	WT	WT	WT	WT	WT	WT	WT	WT	WT	WT	WT	WT	WT	WT	WT	WT	WT	WT	WT	WT	WT	WT	WT	WT	WT	WT	WT
50	BG-50	Bangladesh	GAC-GTC, Asp516Val	R	WT	WT	WT	WT	WT	WT	WT	WT	WT	WT	WT	WT	WT	WT	WT	WT	WT	WT	GTC,100	WT	WT	WT	WT	WT	WT	WT	WT	WT	WT	WT	WT	WT	WT	WT	WT	WT	WT	WT	WT	WT	WT	WT	WT	WT	WT
51	BG-51	Bangladesh	GAC-GTC, Asp516Val	R	WT	WT	WT	WT	WT	WT	WT	WT	WT	WT	WT	WT	WT	WT	WT	WT	WT	WT	GTC,100	WT	WT	WT	WT	WT	WT	WT	WT	WT	WT	WT	WT	WT	WT	WT	WT	WT	WT	WT	WT	WT	WT	WT	WT	WT	WT
52	BG-52	Bangladesh	TCG-TTG, Ser531Leu	R	WT	WT	WT	WT	WT	WT	WT	WT	WT	WT	WT	WT	WT	WT	WT	WT	WT	WT	WT	WT	WT	WT	WT	WT	WT	WT	WT	WT	WT	WT	WT	WT	WT	TTG,100	WT	WT	WT	WT	WT	WT	WT	WT	WT	WT	WT
53	BG-53	Bangladesh	TCG-TTG, Ser531Leu	R	WT	WT	WT	WT	WT	WT	WT	WT	WT	WT	WT	WT	WT	WT	WT	WT	WT	WT	WT	WT	WT	WT	WT	WT	WT	WT	WT	WT	WT	WT	WT	WT	WT	TTG,100	WT	WT	WT	WT	WT	WT	WT	WT	WT	WT	WT
54	BG-54	Bangladesh	TCG-TTG, Ser531Leu	R	WT	WT	WT	WT	WT	WT	WT	WT	WT	WT	WT	WT	WT	WT	WT	WT	WT	WT	WT	WT	WT	WT	WT	WT	WT	WT	WT	WT	WT	WT	WT	WT	WT	TTG,100	WT	WT	WT	WT	WT	WT	WT	WT	WT	WT	WT
55	BG-55	Bangladesh	TCG-TTG, Ser531Leu	R	WT	WT	WT	WT	WT	WT	WT	WT	WT	WT	WT	WT	WT	WT	WT	WT	WT	WT	WT	WT	WT	WT	WT	WT	WT	WT	WT	WT	WT	WT	WT	WT	WT	TTG,100	WT	WT	WT	WT	WT	WT	WT	WT	WT	WT	WT
56	BG-56	Bangladesh	CAC-AAC, His526Asn	R	WT	WT	WT	WT	WT	WT	WT	WT	WT	WT	WT	WT	WT	WT	WT	WT	WT	WT	WT	WT	WT	WT	WT	WT	WT	WT	WT	WT	AAC,91.22	WT	WT	WT	WT	TGG,8.05	WT	WT	WT	WT	WT	WT	WT	WT	WT	WT	WT
57	BG-57	Bangladesh	TCG-TGG, Ser531Trp	R	WT	WT	WT	WT	WT	WT	WT	WT	WT	WT	WT	WT	WT	WT	WT	WT	WT	WT	WT	WT	WT	WT	WT	WT	WT	WT	WT	WT	WT	WT	WT	WT	WT	TGG,100	WT	WT	WT	WT	WT	WT	WT	WT	WT	WT	WT
58	BG-58	Bangladesh	TCG-TTG, Ser531Leu	R	WT	WT	WT	WT	WT	WT	WT	WT	WT	WT	WT	WT	WT	WT	WT	WT	WT	WT	WT	WT	WT	WT	WT	WT	WT	WT	WT	WT	WT	WT	WT	WT	WT	TTG,100	WT	WT	WT	WT	WT	WT	WT	WT	WT	WT	WT
59	BG-59	Bangladesh	GGC-GTC, GAC-TTC, Gly499Val, Asp516Phe	R	WT	WT	WT	WT	WT	WT	WT	WT	WT	WT	WT	WT	WT	WT	WT	WT	WT	WT	TTC,GTC,100	WT	WT	WT	WT	WT	WT	WT	WT	WT	WT	WT	WT	WT	WT	WT	WT	WT	WT	WT	WT	WT	WT	WT	WT	WT	WT
60	BG-60	Bangladesh	TCG-TTG, Ser531Leu	R	WT	WT	WT	WT	WT	WT	WT	WT	WT	WT	WT	WT	WT	WT	WT	WT	WT	WT	WT	WT	WT	WT	WT	WT	WT	WT	WT	WT	WT	WT	WT	WT	WT	TTG,100	WT	WT	WT	WT	WT	WT	WT	WT	WT	WT	WT
61	BG-61	Bangladesh	TCG-TTG, Ser531Leu	R	WT	WT	WT	WT	WT	WT	WT	WT	WT	WT	WT	WT	WT	WT	WT	WT	WT	WT	WT	WT	WT	WT	WT	WT	WT	WT	WT	WT	WT	WT	WT	WT	WT	TTG,100	WT	WT	WT	WT	WT	WT	WT	WT	WT	WT	WT
62	BG-62	Bangladesh	GAC-GTC, Asp516Val	R	WT	WT	WT	WT	WT	WT	WT	WT	WT	WT	WT	WT	WT	WT	WT	WT	WT	WT	GTC,97.39	WT	WT	WT	WT	WT	WT	WT	WT	WT	AAC,2.38	WT	WT	WT	WT	WT	WT	WT	WT	WT	WT	WT	WT	WT	WT	WT	WT
63	BG-63	Bangladesh	TCG-TTG, Ser531Leu	R	WT	WT	WT	WT	WT	WT	WT	WT	WT	WT	WT	WT	WT	WT	WT	WT	WT	WT	WT	WT	WT	WT	WT	WT	WT	WT	WT	WT	WT	WT	WT	WT	WT	TTG,100	WT	WT	WT	WT	WT	WT	WT	WT	WT	WT	WT
64	BG-64	Bangladesh	CAG-CGG, GAC-TAC, Gln490Lys, Asp516Tyr	R	WT	WT	WT	WT	WT	WT	WT	WT	WT	WT	WT	WT	WT	WT	WT	WT	WT	WT	TAC,93.04	WT	WT	WT	WT	WT	WT	WT	WT	WT	WT	WT	WT	WT	WT	WT	WT	WT	WT	WT	WT	WT	WT	WT	WT	WT	WT
65	BG-65	Bangladesh	CAC-GAC, His526Asp	R	WT	WT	WT	WT	WT	WT	WT	WT	WT	WT	WT	WT	WT	WT	WT	WT	WT	WT	WT	WT	WT	WT	WT	WT	WT	WT	WT	WT	GAC,100	WT	WT	WT	WT	WT	WT	WT	WT	WT	WT	WT	WT	WT	WT	WT	WT
66	BG-66	Bangladesh	CAC-CTC, His526Leu	R	WT	WT	WT	WT	WT	WT	WT	WT	WT	WT	WT	WT	WT	WT	WT	WT	WT	WT	WT	WT	WT	WT	WT	WT	WT	WT	WT	WT	CTC,100	WT	WT	WT	WT	WT	WT	WT	WT	WT	WT	WT	WT	WT	WT	WT	WT
67	BG-67	Bangladesh	TCG-TTG, Ser531Leu	R	WT	WT	WT	WT	WT	WT	WT	WT	WT	WT	WT	WT	WT	WT	WT	WT	WT	WT	WT	WT	WT	WT	WT	WT	WT	WT	WT	WT	WT	WT	WT	WT	WT	TTG,100	WT	WT	WT	WT	WT	WT	WT	WT	WT	WT	WT
68	BG-68	Bangladesh	TCG-TTG, Ser531Leu	R	WT	WT	WT	WT	WT	WT	WT	WT	WT	WT	WT	WT	WT	WT	WT	WT	WT	WT	WT	WT	WT	WT	WT	WT	WT	WT	WT	WT	WT	WT	WT	WT	WT	TTG,100	WT	WT	WT	WT	WT	WT	WT	WT	WT	WT	WT
69	BG-69	Bangladesh	CAC-TAC, His526Tyr	R	WT	WT	WT	WT	WT	WT	WT	WT	WT	WT	WT	WT	WT	WT	WT	WT	WT	WT	WT	WT	WT	WT	WT	WT	WT	WT	WT	WT	TAC,100	WT	WT	WT	WT	WT	WT	WT	WT	WT	WT	WT	WT	WT	WT	WT	WT
70	BG-70	Bangladesh	TCG-TTG, Ser531Leu	R	WT	WT	WT	WT	WT	WT	WT	WT	WT	WT	WT	WT	WT	WT	WT	WT	WT	WT	WT	WT	WT	WT	WT	WT	WT	WT	WT	WT	WT	WT	WT	WT	WT	TTG,100	WT	WT	WT	WT	WT	WT	WT	WT	WT	WT	WT
71	BG-71	Bangladesh	TCG-TTG, Ser531Leu	R	WT	WT	WT	WT	WT	WT	WT	WT	WT	WT	WT	WT	WT	WT	WT	WT	WT	WT	WT	WT	WT	WT	WT	WT	WT	WT	WT	WT	WT	WT	WT	WT	WT	TTG,100	WT	WT	WT	WT	WT	WT	WT	WT	WT	WT	WT
72	BG-72	Bangladesh	GAC-GTC, Asp516Val	R	WT	WT	WT	WT	WT	WT	WT	WT	WT	WT	WT	WT	WT	WT	WT	WT	WT	WT	GTC,100	WT	WT	WT	WT	WT	WT	WT	WT	WT	WT	WT	WT	WT	WT	WT	WT	WT	WT	WT	WT	WT	WT	WT	WT	WT	WT
73	BG-73	Bangladesh	TCG-TGG, Ser531Trp	R	WT	WT	WT	WT	WT	WT	WT	WT	WT	WT	WT	WT	WT	WT	WT	WT	WT	WT	GTC,3.9	WT	WT	WT	WT	WT	WT	WT	WT	WT	WT	WT	WT	WT	WT	TGG,95.75	WT	WT	WT	WT	WT	WT	WT	WT	WT	WT	WT
74	TZ-01	Tanzania	GAC-GTC, Asp516Val	R	WT	WT	WT	WT	WT	WT	WT	WT	WT	WT	WT	WT	WT	WT	WT	WT	WT	WT	GTC,100	WT	WT	WT	WT	WT	WT	WT	WT	WT	WT	WT	WT	WT	WT	WT	WT	WT	WT	WT	WT	WT	WT	WT	WT	WT	WT
75	TZ-02	Tanzania	TCG-TTG, Ser531Leu	R	WT	WT	WT	WT	WT	WT	WT	WT	WT	WT	WT	WT	WT	WT	WT	WT	WT	WT	WT	WT	WT	WT	WT	WT	WT	WT	WT	WT	WT	WT	WT	WT	WT	TTG,100	WT	WT	WT	WT	WT	WT	WT	WT	WT	WT	WT
76	TZ-03	Tanzania	TCG-TTG, Ser531Leu	R	WT	WT	WT	WT	WT	WT	WT	WT	WT	WT	WT	WT	WT	WT	WT	WT	WT	WT	WT	WT	WT	WT	WT	WT	WT	WT	WT	WT	WT	WT	WT	WT	WT	TTG,100	WT	WT	WT	WT	WT	WT	WT	WT	WT	WT	WT
77	TZ-04	Tanzania	TCG-TTG, Ser531Leu	R	WT	WT	WT	WT	WT	WT	WT	WT	WT	WT	WT	WT	WT	WT	WT	WT	WT	WT	WT	WT	WT	WT	WT	WT	WT	WT	WT	WT	WT	WT	WT	WT	WT	TTG,100	WT	WT	WT	WT	WT	WT	WT	WT	WT	WT	WT
78	TZ-05	Tanzania	TCG-TTG, Ser531Leu	R	WT	WT	WT	WT	WT	WT	WT	WT	WT	WT	WT	WT	WT	WT	WT	WT	WT	WT	WT	WT	WT	WT	WT	WT	WT	WT	WT	WT	WT	WT	WT	WT	WT	TTG,100	WT	WT	WT	WT	WT	WT	WT	WT	WT	WT	WT
79	TZ-06	Tanzania	TCG-TTG, Ser531Leu	R	WT	WT	WT	WT	WT	WT	WT	WT	WT	WT	WT	WT	WT	WT	WT	WT	WT	WT	WT	WT	WT	WT	WT	WT	WT	WT	WT	WT	WT	WT	WT	WT	WT	TTG,100	WT	WT	WT	WT	WT	WT	WT	WT	WT	WT	WT
80	TZ-07	Tanzania	CAA-GAA, GAA-GCA, Gln513Glu, Glu562Ala	R	WT	WT	WT	WT	WT	WT	WT	WT	WT	WT	WT	WT	WT	WT	WT	GAA,100	WT	WT	WT	WT	WT	WT	WT	WT	WT	WT	WT	WT	WT	WT	WT	WT	WT	WT	WT	WT	WT	WT	WT	WT	WT	WT	WT	WT	WT
81	TZ-08	Tanzania	TCG-TTG, Ser531Leu	R	WT	WT	WT	WT	WT	WT	WT	WT	WT	WT	WT	WT	WT	WT	WT	WT	WT	WT	WT	WT	WT	WT	WT	WT	WT	WT	WT	WT	WT	WT	WT	WT	WT	TTG,100	WT	WT	WT	WT	WT	WT	WT	WT	WT	WT	WT
82	TZ-09	Tanzania	TCG-TTG, Ser531Leu	R	WT	WT	WT	WT	WT	WT	WT	WT	WT	WT	WT	WT	WT	WT	WT	WT	WT	WT	WT	WT	WT	WT	WT	WT	WT	WT	WT	WT	WT	WT	WT	WT	WT	TTG,100	WT	WT	WT	WT	WT	WT	WT	WT	WT	WT	WT
83	TZ-10	Tanzania	TCG-TTG, Ser531Leu	R	WT	WT	WT	WT	WT	WT	WT	WT	WT	WT	WT	WT	WT	WT	WT	WT	WT	WT	WT	WT	WT	WT	WT	WT	WT	WT	WT	WT	WT	WT	WT	WT	WT	TTG,100	WT	WT	WT	WT	WT	WT	WT	WT	WT	WT	WT
84	TZ-11	Tanzania	CAC-TGC, His526Cys	R	WT	WT	WT	WT	WT	WT	WT	WT	WT	WT	WT	WT	WT	WT	WT	WT	WT	WT	WT	WT	WT	WT	WT	WT	WT	WT	WT	WT	TCG,100	WT	WT	WT	WT	WT	WT	WT	WT	WT	WT	WT	WT	WT	WT	WT	WT
85	TZ-12	Tanzania	WT	R	WT	WT	WT	WT	WT	WT	WT	WT	WT	WT	WT	WT	WT	WT	WT	WT	WT	WT	WT	WT	WT	WT	WT	WT	WT	WT	WT	WT	WT	WT	WT	WT	WT	WT	WT	WT	WT	WT	WT	WT	WT	WT	WT	WT	WT
86	TZ-13	Tanzania	TCG-TTG, Ser531Leu	R	WT	WT	WT	WT	WT	WT	WT	WT	WT	WT	WT	WT	WT	WT	WT	WT	WT	WT	WT	WT	WT	WT	WT	WT	WT	WT	WT	WT	WT	WT	WT	WT	WT	TTG,100	WT	WT	WT	WT	WT	WT	WT	WT	WT	WT	WT
87	TZ-14	Tanzania	CAA-GAA, GAA-GCA, Gln513Glu, Glu562Ala	R	WT	WT	WT	WT	WT	WT	WT	WT	WT	WT	WT	WT	WT	WT	WT	GAA,90.92	WT	WT	WT	WT	WT	WT	WT	WT	WT	WT	WT	WT	WT	WT	WT	WT	WT	TTG,8.63	WT	WT	WT	WT	WT	WT	WT	WT	WT	WT	WT
88	TZ-15	Tanzania	CAA-GAA, GAA-GCA, Gln513Glu, Glu562Ala	R	WT	WT	WT	WT	WT	WT	WT	WT	WT	WT	WT	WT	WT	WT	WT	GAA,100	WT	WT	WT	WT	WT	WT	WT	WT	WT	WT	WT	WT	WT	WT	WT	WT	WT	WT	WT	WT	WT	WT	WT	WT	WT	WT	WT	WT	WT
89	TZ-16	Tanzania	TCG-TTG, Ser531Leu	R	WT	WT	WT	WT	WT	WT	WT	WT	WT	WT	WT	WT	WT	WT	WT	WT	WT	WT	WT	WT	WT	WT	WT	WT	WT	WT	WT	WT	WT	WT	WT	WT	WT	TTG,99.46	WT	WT	WT	WT	WT	WT	WT	WT	WT	WT	WT
90	TZ-17	Tanzania	WT	R	WT	WT	WT	WT	WT	WT	WT	WT	WT	WT	WT	WT	WT	WT	WT	WT	WT	WT	WT	WT	WT	WT	WT	WT	WT	WT	WT	WT	WT	WT	WT	WT	WT	WT	WT	WT	WT	WT	WT	WT	WT	WT	WT	WT	WT
91	TZ-18	Tanzania	CAA-GAA, GAA-GCA, Gln513Glu, Glu562Ala	R	WT	WT	WT	WT	WT	WT	WT	WT	WT	WT	WT	WT	WT	WT	WT	GAA,100	WT	WT	WT	WT	WT	WT	WT	WT	WT	WT	WT	WT	WT	WT	WT	WT	WT	WT	WT	WT	WT	WT	WT	WT	WT	WT	WT	WT	WT
92	TH-01	Thailand	CAC-GAC, His526Asp	R	<100 reads	<100 reads	<100 reads	<100 reads	<100 reads	<100 reads	<100 reads	<100 reads	<100 reads	<100 reads	<100 reads	<100 reads	<100 reads	<100 reads	<100 reads	<100 reads	<100 reads	<100 reads	<100 reads	<100 reads	<100 reads	<100 reads	<100 reads	<100 reads	<100 reads	<100 reads	<100 reads	<100 reads	<100 reads	<100 reads	<100 reads	<100 reads	<100 reads	<100 reads	<100 reads	<100 reads	<100 reads	<100 reads	<100 reads	<100 reads	<100 reads	<100 reads	<100 reads	<100 reads	<100 reads
93	TH-02	Thailand	GAC-GTC, Asp516Val	R	WT	WT	WT	WT	WT	WT	WT	WT	WT	WT	WT	WT	WT	WT	WT	WT	WT	WT	GTC,100	WT	WT	WT	WT	WT	WT	WT	WT	WT	WT	WT	WT	WT	WT	WT	WT	WT	WT	WT	WT	WT	WT	WT	WT	WT	WT
94	TH-03	Thailand	CAC-TAC, His526Tyr	R	WT	WT	WT	WT	WT	WT	WT	WT	WT	WT	WT	WT	WT	WT	WT	WT	WT	WT	WT	WT	WT	WT	WT	WT	WT	WT	WT	WT	TAC,97.77	WT	WT	WT	WT	TTG,1.8	WT	WT	WT	WT	WT	WT	WT	WT	WT	WT	WT
95	TH-04	Thailand	AGC-AAC, ACC-ACG, CAC-CCC, AAG-CAG, Ser512Asn, Thr525Thr, His526Pro, Lys527Gln	R	WT	WT	WT	WT	WT	WT	WT	WT	WT	WT	WT	WT	WT	WT	AAC,ACC,97.95	WT	WT	WT	WT	WT	WT	WT	WT	WT	WT	WT	WT	WT	CCC,100	CAG,100	WT	WT	WT	WT	WT	WT	WT	WT	WT	WT	WT	WT	WT	WT	WT
96	TH-05	Thailand	GAC-GTC, Asp516Val	R	WT	WT	WT	WT	WT	WT	WT	WT	WT	WT	WT	WT	WT	WT	WT	WT	WT	WT	GTC,100	WT	WT	WT	WT	WT	WT	WT	WT	WT	WT	WT	WT	WT	WT	WT	WT	WT	WT	WT	WT	WT	WT	WT	WT	WT	WT
97	TH-06	Thailand	TCG-TTG, Ser531Leu	R	WT	WT	WT	WT	WT	WT	WT	WT	WT	WT	WT	WT	WT	WT	WT	WT	WT	WT	WT	WT	WT	WT	WT	WT	WT	WT	WT	WT	WT	WT	WT	WT	WT	TTG,100	WT	WT	WT	WT	WT	WT	WT	WT	WT	WT	WT
98	TH-07	Thailand	TCG-TTG, Ser531Leu	R	WT	WT	WT	WT	WT	WT	WT	WT	WT	WT	WT	WT	WT	WT	WT	WT	WT	WT	WT	WT	WT	WT	WT	WT	WT	WT	WT	WT	WT	WT	WT	WT	WT	TTG,100	WT	WT	WT	WT	WT	WT	WT	WT	WT	WT	WT
99	TH-08	Thailand	TCG-TTG, Ser531Leu	R	<100 reads	<100 reads	<100 reads	<100 reads	<100 reads	<100 reads	<100 reads	<100 reads	<100 reads	<100 reads	<100 reads	<100 reads	<100 reads	<100 reads	<100 reads	<100 reads	<100 reads	<100 reads	<100 reads	<100 reads	<100 reads	<100 reads	<100 reads	<100 reads	<100 reads	<100 reads	<100 reads	<100 reads	<100 reads	<100 reads	<100 reads	<100 reads	<100 reads	<100 reads	<100 reads	<100 reads	<100 reads	<100 reads	<100 reads	<100 reads	<100 reads	<100 reads	<100 reads	<100 reads	<100 reads
100	TH-09	Thailand	TCG-TTG, Ser531Leu	R	<100 reads	<100 reads	<100 reads	<100 reads	<100 reads	<100 reads	<100 reads	<100 reads	<100 reads	<100 reads	<100 reads	<100 reads	<100 reads	<100 reads	<100 reads	<100 reads	<100 reads	<100 reads	<100 reads	<100 reads	<100 reads	<100 reads	<100 reads	<100 reads	<100 reads	<100 reads	<100 reads	<100 reads	<100 reads	<100 reads	<100 reads	<100 reads	<100 reads	<100 reads	<100 reads	<100 reads	<100 reads	<100 reads	<100 reads	<100 reads	<100 reads	<100 reads	<100 reads	<100 reads	<100 reads
101	TH-10	Thailand	CAC-GAC, His526Asp	R	<100 reads	<100 reads	<100 reads	<100 reads	<100 reads	<100 reads	<100 reads	<100 reads	<100 reads	<100 reads	<100 reads	<100 reads	<100 reads	<100 reads	<100 reads	<100 reads	<100 reads	<100 reads	<100 reads	<100 reads	<100 reads	<100 reads	<100 reads	<100 reads	<100 reads	<100 reads	<100 reads	<100 reads	<100 reads	<100 reads	<100 reads	<100 reads	<100 reads	<100 reads	<100 reads	<100 reads	<100 reads	<100 reads	<100 reads	<100 reads	<100 reads	<100 reads	<100 reads	<100 reads	<100 reads
102	TH-11	Thailand	CAC-GAC, His526Asp	R	<100 reads	<100 reads	<100 reads	<100 reads	<100 reads	<100 reads	<100 reads	<100 reads	<100 reads	<100 reads	<100 reads	<100 reads	<100 reads	<100 reads	<100 reads	<100 reads	<100 reads	<100 reads	<100 reads	<100 reads	<100 reads	<100 reads	<100 reads	<100 reads	<100 reads	<100 reads	<100 reads	<100 reads	<100 reads	<100 reads	<100 reads	<100 reads	<100 reads	<100 reads	<100 reads	<100 reads	<100 reads	<100 reads	<100 reads	<100 reads	<100 reads	<100 reads	<100 reads	<100 reads	<100 reads
103	TH-12	Thailand	TCG-TTG, Ser531Leu	R	<100 reads	<100 reads	<100 reads	<100 reads	<100 reads	<100 reads	<100 reads	<100 reads	<100 reads	<100 reads	<100 reads	<100 reads	<100 reads	<100 reads	<100 reads	<100 reads	<100 reads	<100 reads	<100 reads	<100 reads	<100 reads	<100 reads	<100 reads	<100 reads	<100 reads	<100 reads	<100 reads	<100 reads	<100 reads	<100 reads	<100 reads	<100 reads	<100 reads	<100 reads	<100 reads	<100 reads	<100 reads	<100 reads	<100 reads	<100 reads	<100 reads	<100 reads	<100 reads	<100 reads	<100 reads
104	TH-13	Thailand	CAC-GAC, His526Asp	R	<100 reads	<100 reads	<100 reads	<100 reads	<100 reads	<100 reads	<100 reads	<100 reads	<100 reads	<100 reads	<100 reads	<100 reads	<100 reads	<100 reads	<100 reads	<100 reads	<100 reads	<100 reads	<100 reads	<100 reads	<100 reads	<100 reads	<100 reads	<100 reads	<100 reads	<100 reads	<100 reads	<100 reads	<100 reads	<100 reads	<100 reads	<100 reads	<100 reads	<100 reads	<100 reads	<100 reads	<100 reads	<100 reads	<100 reads	<100 reads	<100 reads	<100 reads	<100 reads	<100 reads	<100 reads
105	TH-14	Thailand	GGC-TGC, Gly57Cys, Ser531Leu	R	<100 reads	<100 reads	<100 reads	<100 reads	<100 reads	<100 reads	<100 reads	<100 reads	<100 reads	<100 reads	<100 reads	<100 reads	<100 reads	<100 reads	<100 reads	<100 reads	<100 reads	<100 reads	<100 reads	<100 reads	<100 reads	<100 reads	<100 reads	<100 reads	<100 reads	<100 reads	<100 reads	<100 reads	<100 reads	<100 reads	<100 reads	<100 reads	<100 reads	<100 reads	<100 reads	<100 reads	<100 reads	<100 reads	<100 reads	<100 reads	<100 reads	<100 reads	<100 reads	<100 reads	<100 reads
106	TH-15	Thailand	TCG-TTG, Ser531Leu	R	WT	WT	WT	WT	WT	WT	WT	WT	WT	WT	WT	WT	WT	WT	WT	WT	WT	WT	WT	WT	WT	WT	WT	WT	WT	WT	WT	WT	WT	WT	WT	WT	WT	TTG,100	WT	WT	WT	WT	WT	WT	WT	WT	WT	WT	WT
107	TH-16	Thailand	TCG-TTG, Ser531Leu	R	<100 reads	<100 reads	<100 reads	<100 reads	<100 reads	<100 reads	<100 reads	<100 reads	<100 reads	<100 reads	<100 reads	<100 reads	<100 reads	<100 reads	<100 reads	<100 reads	<100 reads	<100 reads	<100 reads	<100 reads	<100 reads	<100 reads	<100 reads	<100 reads	<100 reads	<100 reads	<100 reads	<100 reads	<100 reads	<100 reads	<100 reads	<100 reads	<100 reads	<100 reads	<100 reads	<100 reads	<100 reads	<100 reads	<100 reads	<100 reads	<100 reads	<100 reads	<100 reads	<100 reads	<100 reads
108	TH-17	Thailand	CAC-GAC, His526Asp	R	WT	WT	WT	WT	WT	WT	WT	WT	WT	WT	WT	WT	WT	WT	WT	WT	WT	WT	WT	WT	WT	WT	WT	WT	WT	WT	WT	WT	GAC,100	WT	WT	WT	WT	WT	WT	WT	WT	WT	WT	WT	WT	WT	WT	WT	WT
109	TH-18	Thailand	WT	R	WT	WT	WT	WT	WT	WT	WT	WT	WT	WT	WT	WT	WT	WT	WT	WT	WT	WT	WT	WT	WT	WT	WT	WT	WT	WT	WT	WT	WT	WT	WT	WT	WT	WT	WT	WT	WT	WT	WT	WT	WT	WT	WT	WT	WT
110	TH-19	Thailand	TCG-TTG, Ser531Leu	R	WT	WT	WT	WT	WT	WT	WT	WT	WT	WT	WT	WT	WT	WT	WT	WT	WT	WT	WT	WT	WT	WT	WT	WT	WT	WT	WT	WT	WT	WT	WT	WT	WT	TTG,100	WT	WT	WT	WT	WT	WT	WT	WT	WT	WT	WT
111	TH-20	Thailand	CAC-GAC, His526Asp	R	WT	WT	WT	WT	WT	WT	WT	WT	WT	WT	WT	WT	WT	WT	WT	WT	WT	WT	WT	WT	WT	WT	WT	WT	WT	WT	WT	WT	GAC,100	WT	WT	WT	WT	WT	WT	WT	WT	WT	WT	WT	WT	WT	WT	WT	WT
112	TH-21	Thailand	CAC-GAC, His526Asp	R	WT	WT	WT	WT	WT	WT	WT	WT	WT	WT	WT	WT	WT	WT	WT	WT	WT	WT	WT	WT	WT	WT	WT	WT	WT	WT	WT	WT	GAC,100	WT	WT	WT	WT	WT	WT	WT	WT	WT	WT	WT	WT	WT	WT	WT	WT
113	TH-22	Thailand	TCG-TTG, Ser531Leu	R	WT	WT	WT	WT	WT	WT	WT	WT	WT	WT	WT	WT	WT	WT	WT	WT	WT	WT	WT	WT	WT	WT	WT	WT	WT	WT	WT	WT	WT	WT	WT	WT	WT	TTG,100	WT	WT	WT	WT	WT	WT	WT	WT	WT	WT	WT
114	TH-23	Thailand	CAC-GAC, His526Asp	R	WT	WT	WT	WT	WT	WT	WT	WT	WT	WT	WT	WT	WT	WT	WT	WT	WT	WT	WT	WT	WT	WT	WT	WT	WT	WT	WT	WT	GAC,96.72	WT	WT	WT	WT	TTG,1.72	WT	WT	WT	WT	WT	WT	WT	WT	WT	WT	WT
115	TH-24	Thailand	TCG-TTG, Ser531Leu	R	WT	WT	WT	WT	WT	WT	WT	WT	WT	WT	WT	WT	WT	WT	WT	WT	WT	WT	WT	WT	WT	WT	WT	WT	WT	WT	WT	WT	GAC,1.7	WT	WT	WT	WT	TTG,96.54	WT	WT	WT	WT	WT	WT	WT	WT	WT	WT	WT
116	TH-25	Thailand	TCG-TTG, Ser531Leu	R	WT	WT	WT	WT	WT	WT	WT	WT	WT	WT	WT	WT	WT	WT	WT	WT	WT	WT	WT	WT	WT	WT	WT	WT	WT	WT	WT	WT	GAC,1.29	WT	WT	WT	WT	TTG,97.03	WT	WT	WT	WT	WT	WT	WT	WT	WT	WT	WT
117	TH-26	Thailand	CAC-TAC, His526Tyr	R	WT	WT	WT	WT	WT	WT	WT	WT	WT	WT	WT	WT	WT	WT	WT	WT	WT	WT	WT	WT	WT	WT	WT	WT	WT	WT	WT	WT	GAC,TAC,92.42	WT	WT	WT	WT	TTG,6.11	WT	WT	WT	WT	WT	WT	WT	WT	WT	WT	WT
118	TH-27	Thailand	TCG-TTG, Ser531Leu	R	WT	WT	WT	WT	WT	WT	WT	WT	WT	WT	WT	WT	WT	WT	WT	WT	WT	WT	WT	WT	WT	WT	WT	WT	WT	WT	WT	WT	WT	WT	WT	WT	WT	TTG,99.08	WT	WT	WT	WT	WT	WT	WT	WT	WT	WT	WT
119	TH-28	Thailand	CAA-CTA, Gln513Leu	R	WT	WT	WT	WT	WT	WT	WT	WT	WT	WT	WT	WT	WT	WT	WT	CTA,98.75	WT	WT	WT	WT	WT	WT	WT	WT	WT	WT	WT	WT	WT	WT	WT	WT	WT	WT	WT	WT	WT	WT	WT	WT	WT	WT	WT	WT	WT
120	TH-29	Thailand	CAC-GAC, His526Asp	R	WT	WT	WT	WT	WT	WT	WT	WT	WT	WT	WT	WT	WT	WT	WT	WT	WT	WT	WT	WT	WT	WT	WT	WT	WT	WT	WT	WT	GAC,97.51	WT	WT	WT	WT	TTG,1.61	WT	WT	WT	WT	WT	WT	WT	WT	WT	WT	WT
121	TH-30	Thailand	TCG-TTG, Ser531Leu	R	WT	WT	WT	WT	WT	WT	WT	WT	WT	WT	WT	WT	WT	WT	WT	WT	WT	WT	WT	WT	WT	WT	WT	WT	WT	WT	WT	WT	WT	WT	WT	WT	WT	TTG,99.52	WT	WT	WT	WT	WT	WT	WT	WT	WT	WT	WT
122	TH-31	Thailand	TCG-TTG, Ser531Leu	R	WT	WT	WT	WT	WT	WT	WT	WT	WT	WT	WT	WT	WT	WT	WT	WT	WT	WT	WT	WT	WT	WT	WT	WT	WT	WT	WT	WT	WT	WT	WT	WT	WT	TTG,99.13	WT	WT	WT	WT	WT	WT	WT	WT	WT	WT	WT
123	TH-32	Thailand	CAC-TAC, His526Tyr	R	WT	WT	WT	WT	WT	WT	WT	WT	WT	WT	WT	WT	WT	WT	WT	WT	WT	WT	WT	WT	WT	WT	WT	WT	WT	WT	WT	WT	TAC,98.74	WT	WT	WT	WT	TTG,1.51	WT	WT	WT	WT	WT	WT	WT	WT	WT	WT	WT
124	TH-33	Thailand	TCG-TTG, Ser531Leu	R	<100 reads	<100 reads	<100 reads	<100 reads	<100 reads	<100 reads	<100 reads	<100 reads	<100 reads	<100 reads	<100 reads	<100 reads	<100 reads	<100 reads	<100 reads	<100 reads	<100 reads	<100 reads	<100 reads	<100 reads	<100 reads	<100 reads	<100 reads	<100 reads	<100 reads	<100 reads	<100 reads	<100 reads	<100 reads	<100 reads	<100 reads	<100 reads	<100 reads	<100 reads	<100 reads	<100 reads	<100 reads	<100 reads	<100 reads	<100 reads	<100 reads	<100 reads	<100 reads	<100 reads	<100 reads
125	TH-34	Thailand	TCG-TTG, Ser531Leu	R	<100 reads	<100 reads	<100 reads	<100 reads	<100 reads	<100 reads	<100 reads	<100 reads	<100 reads	<100 reads	<100 reads	<100 reads	<100 reads	<100 reads	<100 reads	<100 reads	<100 reads	<100 reads	<100 reads	<100 reads	<100 reads	<100 reads	<100 reads	<100 reads	<100 reads	<100 reads	<100 reads	<100 reads	<100 reads	<100 reads	<100 reads	<100 reads	<100 reads	<100 reads	<100 reads	<100 reads	<100 reads	<100 reads	<100 reads	<100 reads	<100 reads	<100 reads	<100 reads	<100 reads	<100 reads
126	TH-35	Thailand	TCG-TGG, Ser531Trp	R	<100 reads	<100 reads	<100 reads	<100 reads	<100 reads	<100 reads	<100 reads	<100 reads	<100 reads	<100 reads	<100 reads	<100 reads	<100 reads	<100 reads	<100 reads	<100 reads	<100 reads	<100 reads	<100 reads	<100 reads	<100 reads	<100 reads	<100 reads	<100 reads	<100 reads	<100 reads	<100 reads	<100 reads	<100 reads	<100 reads	<100 reads	<100 reads	<100 reads	<100 reads	<100 reads	<100 reads	<100 reads	<100 reads	<100 reads	<100 reads	<100 reads	<100 reads	<100 reads	<100 reads	<100 reads
127	TH-36	Thailand	TCG-TTG, Ser531Leu	R	WT	WT	WT	WT	WT	WT	WT	WT	WT	WT	WT	WT	WT	WT	WT	WT	WT	WT	WT	WT	WT	WT	WT	WT	WT	WT	WT	WT	WT	WT	WT	WT	WT	TTG,100	WT	WT	WT	WT	WT	WT	WT	WT	WT	WT	WT
128	TH-37	Thailand	TCG-TTG, Ser531Leu	R	WT	WT	WT	WT	WT	WT	WT	WT	WT	WT	WT	WT	WT	WT	WT	WT	WT	WT	WT	WT	WT	WT	WT	WT	WT	WT	WT	WT	WT	WT	WT	WT	WT	TTG,100	WT	WT	WT	WT	WT	WT	WT	WT	WT	WT	WT
129	TH-38	Thailand	TCG-TTG, Ser531Leu	R	WT	WT	WT	WT	WT	WT	WT	WT	WT	WT	WT	WT	WT	WT	WT	WT	WT	WT	WT	WT	WT	WT	WT	WT	WT	WT	WT	WT	WT	WT	WT	WT	WT	TTG,100	WT	WT	WT	WT	WT	WT	WT	WT	WT	WT	WT
130	TH-39	Thailand	TCG-TTG, Ser531Leu	R	WT	WT	WT	WT	WT	WT	WT	WT	WT	WT	WT	WT	WT	WT	WT	WT	WT	WT	WT	WT	WT	WT	WT	WT	WT	WT	WT	WT	WT	WT	WT	WT	WT	TTG,100	WT	WT	WT	WT	WT	WT	WT	WT	WT	WT	WT
131	TH-40	Thailand	TCG-TTG, Ser531Leu	R	WT	WT	WT	WT	WT	WT	WT	WT	WT	WT	WT	WT	WT	WT	WT	WT	WT	WT	WT	WT	WT	WT	WT	WT	WT	WT	WT	WT	WT	WT	WT	WT	WT	TTG,100	WT	WT	WT	WT	WT	WT	WT	WT	WT	WT	WT
132	TH-41	Thailand	TCG-TTG, Ser531Leu	R	WT	WT	WT	WT	WT	WT	WT	WT	WT	WT	WT	WT	WT	WT	WT	WT	WT	WT	WT	WT	WT	WT	WT	WT	WT	WT	WT	WT	WT	WT	WT	WT	WT	TTG,100	WT	WT	WT	WT	WT	WT	WT	WT	WT	WT	WT
133	TH-42	Thailand	TCG-TTG, Ser531Leu	R	WT	WT	WT	WT	WT	WT	WT	WT	WT	WT	WT	WT	WT	WT	WT	WT	WT	WT	WT	WT	WT	WT	WT	WT	WT	WT	WT	WT	WT	WT	WT	WT	WT	TTG,100	WT	WT	WT	WT	WT	WT	WT	WT	WT	WT	WT
134	TH-43	Thailand	TCG-TTG, Ser531Leu	R	WT	WT	WT	WT	WT	WT	WT	WT	WT	WT	WT	WT	WT	WT	WT	WT	WT	WT	WT	WT	WT	WT	WT	WT	WT	WT	WT	WT	WT	WT	WT	WT	WT	TTG,100	WT	WT	WT	WT	WT	WT	WT	WT	WT	WT	WT
135	TH-44	Thailand	TCG-TTG, Ser531Leu	R	WT	WT	WT	WT	WT	WT	WT	WT	WT	WT	WT	WT	WT	WT	WT	WT	WT	WT	WT	WT	WT	WT	WT	WT	WT	WT	WT	WT	WT	WT	WT	WT	WT	TTG,100	WT	WT	WT	WT	WT	WT	WT	WT	WT	WT	WT
136	TH-45	Thailand	WT	R	WT	WT	WT	WT	WT	WT	WT	WT	WT	WT	WT	WT	WT	WT	WT	WT	WT	WT	WT	WT	WT	WT	WT	WT	WT	WT	WT	WT	WT	WT	WT	WT	WT	TTG,1.24	WT	WT	WT	WT	WT	WT	WT	WT	WT	WT	WT
137	TH-46	Thailand	CTG-CCG, Leu511Pro	R	WT	WT	WT	WT	WT	WT	WT	WT	WT	WT	WT	WT	WT	CCG,93.2	WT	WT	WT	WT	WT	WT	WT	WT	WT	WT	WT	WT	WT	WT	GAC,1.23	WT	WT	WT	WT	TTG,1.27	WT	WT	WT	WT	WT	WT	WT	WT	WT	WT	WT
138	TH-47	Thailand	TCG-TTG, Ser531Leu	R	WT	WT	WT	WT	WT	WT	WT	WT	WT	WT	WT	WT	WT	WT	WT	WT	WT	WT	WT	WT	WT	WT	WT	WT	WT	WT	WT	WT	WT	WT	WT	WT	WT	TTG,97.86	WT	WT	WT	WT	WT	WT	WT	WT	WT	WT	WT
139	TH-48	Thailand	TCG-TTG, Ser531Leu	R	WT	WT	WT	WT	WT	WT	WT	WT	WT	WT	WT	WT	WT	CCG,1.76	WT	WT	WT	WT	WT	WT	WT	WT	WT	WT	WT	WT	WT	WT	WT	WT	WT	WT	WT	TTG,98.69	WT	WT	WT	WT	WT	WT	WT	WT	WT	WT	WT
140	TH-49	Thailand	TCG-TTG, Ser531Leu	R	WT	WT	WT	WT	WT	WT	WT	WT	WT	WT	WT	WT	WT	WT	WT	WT	WT	WT	WT	WT	WT	WT	WT	WT	WT	WT	WT	WT	WT	WT	WT	WT	WT	TTG,95.12	WT	WT	WT	WT	WT	WT	WT	WT	WT	WT	WT
141	TH-50	Thailand	TCG-TTG, Ser531Leu	R	WT	WT	WT	WT	WT	WT	WT	WT	WT	WT	WT	WT	WT	WT	WT	WT	WT	WT	WT	WT	WT	WT	WT	WT	WT	WT	WT	WT	WT	WT	WT	WT	WT	TTG,97.73	WT	WT	WT	WT	WT	WT	WT	WT	WT	WT	WT
142	TH-51	Thailand	TCG-TTG, Ser531Leu	R	WT	WT	WT	WT	WT	WT	WT	WT	WT	WT	WT	WT	WT	WT	WT	WT	WT	WT	WT	WT	WT	WT	WT	WT	WT	WT	WT	WT	WT	WT	WT	WT	WT	TTG,98.65	WT	WT	WT	WT	WT	WT	WT	WT	WT	WT	WT
143	TH-52	Thailand	TCG-TTG, Ser531Leu	R	<100 reads	<100 reads	<100 reads	<100 reads	<100 reads	<100 reads	<100 reads	<100 reads	<100 reads	<100 reads	<100 reads	<100 reads	<100 reads	<100 reads	<100 reads	<100 reads	<100 reads	<100 reads	<100 reads	<100 reads	<100 reads	<100 reads	<100 reads	<100 reads	<100 reads	<100 reads	<100 reads	<100 reads	<100 reads	<100 reads	<100 reads	<100 reads	<100 reads	<100 reads	<100 reads	<100 reads	<100 reads	<100 reads	<100 reads	<100 reads	<100 reads	<100 reads	<100 reads	<100 reads	<100 reads
144	TH-53	Thailand	Del. 512-515, Frame shift	R	<100 reads	<100 reads	<100 reads	<100 reads	<100 reads	<100 reads	<100 reads	<100 reads	<100 reads	<100 reads	<100 reads	<100 reads	<100 reads	<100 reads	<100 reads	<100 reads	<100 reads	<100 reads	<100 reads	<100 reads	<100 reads	<100 reads	<100 reads	<100 reads	<100 reads	<100 reads	<100 reads	<100 reads	<100 reads	<100 reads	<100 reads	<100 reads	<100 reads	<100 reads	<100 reads	<100 reads	<100 reads	<100 reads	<100 reads	<100 reads	<100 reads	<100 reads	<100 reads	<100 reads	<100 reads
145	TH-54	Thailand	TCG-TTG, Ser531Leu	R	<100 reads	<100 reads	<100 reads	<100 reads	<100 reads	<100 reads	<100 reads	<100 reads	<100 reads	<100 reads	<100 reads	<100 reads	<100 reads	<100 reads	<100 reads	<100 reads	<100 reads	<100 reads	<100 reads	<100 reads	<100 reads	<100 reads	<100 reads	<100 reads	<100 reads	<100 reads	<100 reads	<100 reads	<100 reads	<100 reads	<100 reads	<100 reads	<100 reads	<100 reads	<100 reads	<100 reads	<100 reads	<100 reads	<100 reads	<100 reads	<100 reads	<100 reads	<100 reads	<100 reads	<100 reads
146	TH-55	Thailand	WT	R	<100 reads	<100 reads	<100 reads	<100 reads	<100 reads	<100 reads	<100 reads	<100 reads	<100 reads	<100 reads	<100 reads	<100 reads	<100 reads	<100 reads	<100 reads	<100 reads	<100 reads	<100 reads	<100 reads	<100 reads	<100 reads	<100 reads	<100 reads	<100 reads	<100 reads	<100 reads	<100 reads	<100 reads	<100 reads	<100 reads	<100 reads	<100 reads	<100 reads	<100 reads	<100 reads	<100 reads	<100 reads	<100 reads	<100 reads	<100 reads	<100 reads	<100 reads	<100 reads	<100 reads	<100 reads
147	TH-56	Thailand	CAC-TAC, His526Tyr	R	WT	WT	WT	WT	WT	WT	WT	WT	WT	WT	WT	WT	WT	WT	WT	WT	WT	WT	WT	WT	WT	WT	WT	WT	WT	WT	WT	WT	TAC,64.75	WT	WT	WT	WT	WT	WT	WT	WT	WT	WT	WT	WT	WT	WT	WT	WT
148	RF-01	Russian Federation	TCG-TTG, Ser531Leu	R	WT	WT	WT	WT	WT	WT	WT	WT	WT	WT	WT	WT	WT	WT	WT	WT	WT	WT	WT	WT	WT	WT	WT	WT	WT	WT	WT	WT	WT	WT	WT	WT	WT	TTG,98.39	WT	WT	WT	WT	WT	WT	WT	WT	WT	WT	WT
149	RF-02	Russian Federation	TCG-TTG, Ser531Leu	R	WT	WT	WT	WT	WT	WT	WT	WT	WT	WT	WT	WT	WT	WT	WT	WT	WT	WT	WT	WT	WT	WT	WT	WT	WT	WT	WT	WT	WT	WT	WT	WT	WT	TTG,100	WT	WT	WT	WT	WT	WT	WT	WT	WT	WT	WT
150	RF-03	Russian Federation	TCG-TTG, Ser531Leu	R	WT	WT	WT	WT	WT	WT	WT	WT	WT	WT	WT	WT	WT	WT	WT	WT	WT	WT	WT	WT	WT	WT	WT	WT	WT	WT	WT	WT	WT	WT	WT	WT	WT	TTG,100	WT	WT	WT	WT	WT	WT	WT	WT	WT	WT	WT
151	RF-04	Russian Federation	CAA-CTA, Gln513Leu	R	WT	WT	WT	WT	WT	WT	WT	WT	WT	WT	WT	WT	WT	WT	WT	CTA,100	WT	WT	WT	WT	WT	WT	WT	WT	WT	WT	WT	WT	WT	WT	WT	WT	WT	WT	WT	WT	WT	WT	WT	WT	WT	WT	WT	WT	WT
152	RF-05	Russian Federation	TCG-TTG, Ser531Leu	R	WT	WT	WT	WT	WT	WT	WT	WT	WT	WT	WT	WT	WT	WT	WT	CTA,41.21	WT	WT	WT	WT	WT	WT	WT	WT	WT	WT	WT	WT	WT	WT	WT	WT	WT	TTG,58.25	WT	WT	WT	WT	WT	WT	WT	WT	WT	WT	WT
153	RF-06	Russian Federation	GAC-GTC, Asp516Val	R	WT	WT	WT	WT	WT	WT	WT	WT	WT	WT	WT	WT	WT	WT	WT	WT	WT	WT	GTC,100	WT	WT	WT	WT	WT	WT	WT	WT	WT	WT	WT	WT	WT	WT	WT	WT	WT	WT	WT	WT	WT	WT	WT	WT	WT	WT
154	RF-07	Russian Federation	GAC-GTC, Asp516Val	R	WT	WT	WT	WT	WT	WT	WT	WT	WT	WT	WT	WT	WT	WT	WT	WT	WT	WT	GTC,100	WT	WT	WT	WT	WT	WT	WT	WT	WT	WT	WT	WT	WT	WT	WT	WT	WT	WT	WT	WT	WT	WT	WT	WT	WT	WT
155	RF-08	Russian Federation	TCG-TTG, Ser531Leu	R	WT	WT	WT	WT	WT	WT	WT	WT	WT	WT	WT	WT	WT	WT	WT	WT	WT	WT	WT	WT	WT	WT	WT	WT	WT	WT	WT	WT	WT	WT	WT	WT	WT	TTG,98.07	WT	WT	WT	WT	WT	WT	WT	WT	WT	WT	WT
156	RF-09	Russian Federation	TCG-TTG, Ser531Leu	R	WT	WT	WT	WT	WT	WT	WT	WT	WT	WT	WT	WT	WT	WT	WT	WT	WT	WT	WT	WT	WT	WT	WT	WT	WT	WT	WT	WT	WT	WT	WT	WT	WT	TTG,100	WT	WT	WT	WT	WT	WT	WT	WT	WT	WT	WT
157	RF-10	Russian Federation	TCG-TTG, Ser531Leu	R	WT	WT	WT	WT	WT	WT	WT	WT	WT	WT	WT	WT	WT	WT	WT	WT	WT	WT	WT	WT	WT	WT	WT	WT	WT	WT	WT	WT	WT	WT	WT	WT	WT	TTG,100	WT	WT	WT	WT	WT	WT	WT	WT	WT	WT	WT
158	RF-11	Russian Federation	TCG-TTG, Ser531Leu	R	WT	WT	WT	WT	WT	WT	WT	WT	WT	WT	WT	WT	WT	WT	WT	WT	WT	WT	WT	WT	WT	WT	WT	WT	WT	WT	WT	WT	WT	WT	WT	WT	WT	TTG,100	WT	WT	WT	WT	WT	WT	WT	WT	WT	WT	WT
[truncated: 13 more columns]

## Sheet: pncA
	Sample ID	Country of Origin	Overall Sanger	PZA conventional	-80	-79	-78	-77	-76	-75	-74	-73	-72	-71	-70	-69	-68	-67	-66	-65	-64	-63	-62	-61	-60	-59	-58	-57	-56	-55	-54	-53	-52	-51	-50	-49	-48	-47	-46	-45	-44	-43	-42	-41	-40	-39	-38	-37	-36
1	BG-01	Bangladesh	A(-15)C	NA	WT	WT	WT	WT	WT	WT	WT	WT	WT	WT	WT	WT	WT	WT	WT	WT	WT	WT	WT	WT	WT	WT	WT	WT	WT	WT	WT	WT	WT	WT	WT	WT	WT	WT	WT	WT	WT	WT	WT	WT	WT	WT	WT	WT	WT
2	BG-02	Bangladesh	WT	NA	WT	WT	WT	WT	WT	WT	WT	WT	WT	WT	WT	WT	WT	WT	WT	WT	WT	WT	WT	WT	WT	WT	WT	WT	WT	WT	WT	WT	WT	WT	WT	WT	WT	WT	WT	WT	WT	WT	WT	WT	WT	WT	WT	WT	WT
3	BG-03	Bangladesh	WT	NA	WT	WT	WT	WT	WT	WT	WT	WT	WT	WT	WT	WT	WT	WT	WT	WT	WT	WT	WT	WT	WT	WT	WT	WT	WT	WT	WT	WT	WT	WT	WT	WT	WT	WT	WT	WT	WT	WT	WT	WT	WT	WT	WT	WT	WT
4	BG-04	Bangladesh	WT	NA	WT	WT	WT	WT	WT	WT	WT	WT	WT	WT	WT	WT	WT	WT	WT	WT	WT	WT	WT	WT	WT	WT	WT	WT	WT	WT	WT	WT	WT	WT	WT	WT	WT	WT	WT	WT	WT	WT	WT	WT	WT	WT	WT	WT	WT
5	BG-05	Bangladesh	CTG-CCG, Leu172Pro	NA	WT	WT	WT	WT	WT	WT	WT	WT	WT	WT	WT	WT	WT	WT	WT	WT	WT	WT	WT	WT	WT	WT	WT	WT	WT	WT	WT	WT	WT	WT	WT	WT	WT	WT	WT	WT	WT	WT	WT	WT	WT	WT	WT	WT	WT
6	BG-06	Bangladesh	CAC-CAG, His51Gln	NA	WT	WT	WT	WT	WT	WT	WT	WT	WT	WT	WT	WT	WT	WT	WT	WT	WT	WT	WT	WT	WT	WT	WT	WT	WT	WT	WT	WT	WT	WT	WT	WT	WT	WT	WT	WT	WT	WT	WT	WT	WT	WT	WT	WT	WT
7	BG-07	Bangladesh	TAC-TAG, Tyr99Stop	NA	WT	WT	WT	WT	WT	WT	WT	WT	WT	WT	WT	WT	WT	WT	WT	WT	WT	WT	WT	WT	WT	WT	WT	WT	WT	WT	WT	WT	WT	WT	WT	WT	WT	WT	WT	WT	WT	WT	WT	WT	WT	WT	WT	WT	WT
8	BG-08	Bangladesh	TCC-TCT, 295 insert C, 430 insert C, 467 insert C, Ser65Ser,frame shift	NA	WT	WT	WT	WT	WT	WT	WT	WT	WT	WT	WT	WT	WT	WT	WT	WT	WT	WT	WT	WT	WT	WT	WT	WT	WT	WT	WT	WT	WT	WT	WT	WT	WT	WT	WT	WT	WT	WT	WT	WT	WT	WT	WT	WT	WT
9	BG-09	Bangladesh	WT	NA	WT	WT	WT	WT	WT	WT	WT	WT	WT	WT	WT	WT	WT	WT	WT	WT	WT	WT	WT	WT	WT	WT	WT	WT	WT	WT	WT	WT	WT	WT	WT	WT	WT	WT	WT	WT	WT	WT	WT	WT	WT	WT	WT	WT	WT
10	BG-10	Bangladesh	A(-15)C, ATC-ACC, Ile5Thr	NA	WT	WT	WT	WT	WT	WT	WT	WT	WT	WT	WT	WT	WT	WT	WT	WT	WT	WT	WT	WT	WT	WT	WT	WT	WT	WT	WT	WT	WT	WT	WT	WT	WT	WT	WT	WT	WT	WT	WT	WT	WT	WT	WT	WT	WT
11	BG-11	Bangladesh	GTG-GCG, Val139Ala	NA	WT	WT	WT	WT	WT	WT	WT	WT	WT	WT	WT	WT	WT	WT	WT	WT	WT	WT	WT	WT	WT	WT	WT	WT	WT	WT	WT	WT	WT	WT	WT	WT	WT	WT	WT	WT	WT	WT	WT	WT	WT	WT	WT	WT	WT
12	BG-12	Bangladesh	CAG-AAG , Gln10Lys	NA	WT	WT	WT	WT	WT	WT	WT	WT	WT	WT	WT	WT	WT	WT	WT	WT	WT	WT	WT	WT	WT	WT	WT	WT	WT	WT	WT	WT	WT	WT	WT	WT	WT	WT	WT	WT	WT	WT	WT	WT	WT	WT	WT	WT	WT
13	BG-13	Bangladesh	WT	NA	WT	WT	WT	WT	WT	WT	WT	WT	WT	WT	WT	WT	WT	WT	WT	WT	WT	WT	WT	WT	WT	WT	WT	WT	WT	WT	WT	WT	WT	WT	WT	WT	WT	WT	WT	WT	WT	WT	WT	WT	WT	WT	WT	WT	WT
14	BG-14	Bangladesh	445 insert GC, frame shift Cd149	NA	WT	WT	WT	WT	WT	WT	WT	WT	WT	WT	WT	WT	WT	WT	WT	WT	WT	WT	WT	WT	WT	WT	WT	WT	WT	WT	WT	WT	WT	WT	WT	WT	WT	WT	WT	WT	WT	WT	WT	WT	WT	WT	WT	WT	WT
15	BG-15	Bangladesh	WT	NA	WT	WT	WT	WT	WT	WT	WT	WT	WT	WT	WT	WT	WT	WT	WT	WT	WT	WT	WT	WT	WT	WT	WT	WT	WT	WT	WT	WT	WT	WT	WT	WT	WT	WT	WT	WT	WT	WT	WT	WT	WT	WT	WT	WT	WT
16	BG-16	Bangladesh	A(-15)C	NA	WT	WT	WT	WT	WT	WT	WT	WT	WT	WT	WT	WT	WT	WT	WT	WT	WT	WT	WT	WT	WT	WT	WT	WT	WT	WT	WT	WT	WT	WT	WT	WT	WT	WT	WT	WT	WT	WT	WT	WT	WT	WT	WT	WT	WT
17	BG-17	Bangladesh	A(-15)C	NA	WT	WT	WT	WT	WT	WT	WT	WT	WT	WT	WT	WT	WT	WT	WT	WT	WT	WT	WT	WT	WT	WT	WT	WT	WT	WT	WT	WT	WT	WT	WT	WT	WT	WT	WT	WT	WT	WT	WT	WT	WT	WT	WT	WT	WT
18	BG-18	Bangladesh	WT	NA	WT	WT	WT	WT	WT	WT	WT	WT	WT	WT	WT	WT	WT	WT	WT	WT	WT	WT	WT	WT	WT	WT	WT	WT	WT	WT	WT	WT	WT	WT	WT	WT	WT	WT	WT	WT	WT	WT	WT	WT	WT	WT	WT	WT	WT
19	BG-19	Bangladesh	445 insert GC, frame shift Cd149	NA	WT	WT	WT	WT	WT	WT	WT	WT	WT	WT	WT	WT	WT	WT	WT	WT	WT	WT	WT	WT	WT	WT	WT	WT	WT	WT	WT	WT	WT	WT	WT	WT	WT	WT	WT	WT	WT	WT	WT	WT	WT	WT	WT	WT	WT
20	BG-20	Bangladesh	WT	NA	WT	WT	WT	WT	WT	WT	WT	WT	WT	WT	WT	WT	WT	WT	WT	WT	WT	WT	WT	WT	WT	WT	WT	WT	WT	WT	WT	WT	WT	WT	WT	WT	WT	WT	WT	WT	WT	WT	WT	WT	WT	WT	WT	WT	WT
21	BG-21	Bangladesh	WT	NA	WT	WT	WT	WT	WT	WT	WT	WT	WT	WT	WT	WT	WT	WT	WT	WT	WT	WT	WT	WT	WT	WT	WT	WT	WT	WT	WT	WT	WT	WT	WT	WT	WT	WT	WT	WT	WT	WT	WT	WT	WT	WT	WT	WT	WT
22	BG-22	Bangladesh	GCC-ACC, Ala28Thr	NA	WT	WT	WT	WT	WT	WT	WT	WT	WT	WT	WT	WT	WT	WT	WT	WT	WT	WT	WT	WT	WT	WT	WT	WT	WT	WT	WT	WT	WT	WT	WT	WT	WT	WT	WT	WT	WT	WT	WT	WT	WT	WT	WT	WT	WT
23	BG-23	Bangladesh	TAC-TAA, Tyr95Stop	NA	WT	WT	WT	WT	WT	WT	WT	WT	WT	WT	WT	WT	WT	WT	WT	WT	WT	WT	WT	WT	WT	WT	WT	WT	WT	WT	WT	WT	WT	WT	WT	WT	WT	WT	WT	WT	WT	WT	WT	WT	WT	WT	WT	WT	WT
24	BG-24	Bangladesh	TCC-TCT, ACT-ATT, Ser65Ser, Thr76Ile	NA	WT	WT	WT	WT	WT	WT	WT	WT	WT	WT	WT	WT	WT	WT	WT	WT	WT	WT	WT	WT	WT	WT	WT	WT	WT	WT	WT	WT	WT	WT	WT	WT	WT	WT	WT	WT	WT	WT	WT	WT	WT	WT	WT	WT	WT
25	BG-25	Bangladesh	GGC-GAC, Gly105Asp	NA	WT	WT	WT	WT	WT	WT	WT	WT	WT	WT	WT	WT	WT	WT	WT	WT	WT	WT	WT	WT	WT	WT	WT	WT	WT	WT	WT	WT	WT	WT	WT	WT	WT	WT	WT	WT	WT	WT	WT	WT	WT	WT	WT	WT	WT
26	BG-26	Bangladesh	AAG-ATG, Lys96Met	NA	WT	WT	WT	WT	WT	WT	WT	WT	WT	WT	WT	WT	WT	WT	WT	WT	WT	WT	WT	WT	WT	WT	WT	WT	WT	WT	WT	WT	WT	WT	WT	WT	WT	WT	WT	WT	WT	WT	WT	WT	WT	WT	WT	WT	WT
27	BG-27	Bangladesh	391 insert GG, frame shiftCd131	NA	WT	WT	WT	WT	WT	WT	WT	WT	WT	WT	WT	WT	WT	WT	WT	WT	WT	WT	WT	WT	WT	WT	WT	WT	WT	WT	WT	WT	WT	WT	WT	WT	WT	WT	WT	WT	WT	WT	WT	WT	WT	WT	WT	WT	WT
28	BG-28	Bangladesh	WT	NA	WT	WT	WT	WT	WT	WT	WT	WT	WT	WT	WT	WT	WT	WT	WT	WT	WT	WT	WT	WT	WT	WT	WT	WT	WT	WT	WT	WT	WT	WT	WT	WT	WT	WT	WT	WT	WT	WT	WT	WT	WT	WT	WT	WT	WT
29	BG-29	Bangladesh	WT	NA	WT	WT	WT	WT	WT	WT	WT	WT	WT	WT	WT	WT	WT	WT	WT	WT	WT	WT	WT	WT	WT	WT	WT	WT	WT	WT	WT	WT	WT	WT	WT	WT	WT	WT	WT	WT	WT	WT	WT	WT	WT	WT	WT	WT	WT
30	BG-30	Bangladesh	WT	NA	WT	WT	WT	WT	WT	WT	WT	WT	WT	WT	WT	WT	WT	WT	WT	WT	WT	WT	WT	WT	WT	WT	WT	WT	WT	WT	WT	WT	WT	WT	WT	WT	WT	WT	WT	WT	WT	WT	WT	WT	WT	WT	WT	WT	WT
31	BG-31	Bangladesh	A(-11)G	NA	WT	WT	WT	WT	WT	WT	WT	WT	WT	WT	WT	WT	WT	WT	WT	WT	WT	WT	WT	WT	WT	WT	WT	WT	WT	WT	WT	WT	WT	WT	WT	WT	WT	WT	WT	WT	WT	WT	WT	WT	WT	WT	WT	WT	WT
32	BG-32	Bangladesh	CCG-CTG, Pro54Leu	NA	WT	WT	WT	WT	WT	WT	WT	WT	WT	WT	WT	WT	WT	WT	WT	WT	WT	WT	WT	WT	WT	WT	WT	WT	WT	WT	WT	WT	WT	WT	WT	WT	WT	WT	WT	WT	WT	WT	WT	WT	WT	WT	WT	WT	WT
33	BG-33	Bangladesh	WT	NA	WT	WT	WT	WT	WT	WT	WT	WT	WT	WT	WT	WT	WT	WT	WT	WT	WT	WT	WT	WT	WT	WT	WT	WT	WT	WT	WT	WT	WT	WT	WT	WT	WT	WT	WT	WT	WT	WT	WT	WT	WT	WT	WT	WT	WT
34	BG-34	Bangladesh	WT	NA	WT	WT	WT	WT	WT	WT	WT	WT	WT	WT	WT	WT	WT	WT	WT	WT	WT	WT	WT	WT	WT	WT	WT	WT	WT	WT	WT	WT	WT	WT	WT	WT	WT	WT	WT	WT	WT	WT	WT	WT	WT	WT	WT	WT	WT
35	BG-35	Bangladesh	(-4) insert C	NA	WT	WT	WT	WT	WT	WT	WT	WT	WT	WT	WT	WT	WT	WT	WT	WT	WT	WT	WT	WT	WT	WT	WT	WT	WT	WT	WT	WT	WT	WT	WT	WT	WT	WT	WT	WT	WT	WT	WT	WT	WT	WT	WT	WT	WT
36	BG-36	Bangladesh	450 insert GC, frame shift Cd150	NA	WT	WT	WT	WT	WT	WT	WT	WT	WT	WT	WT	WT	WT	WT	WT	WT	WT	WT	WT	WT	WT	WT	WT	WT	WT	WT	WT	WT	WT	WT	WT	WT	WT	WT	WT	WT	WT	WT	WT	WT	WT	WT	WT	WT	WT
37	BG-37	Bangladesh	WT	NA	WT	WT	WT	WT	WT	WT	WT	WT	WT	WT	WT	WT	WT	WT	WT	WT	WT	WT	WT	WT	WT	WT	WT	WT	WT	WT	WT	WT	WT	WT	WT	WT	WT	WT	WT	WT	WT	WT	WT	WT	WT	WT	WT	WT	WT
38	BG-38	Bangladesh	A(-11)G	NA	WT	WT	WT	WT	WT	WT	WT	WT	WT	WT	WT	WT	WT	WT	WT	WT	WT	WT	WT	WT	WT	WT	WT	WT	WT	WT	WT	WT	WT	WT	WT	WT	WT	WT	WT	WT	WT	WT	WT	WT	WT	WT	WT	WT	WT
39	BG-39	Bangladesh	GCG-ACG , Ala171Thr	NA	WT	WT	WT	WT	WT	WT	WT	WT	WT	WT	WT	WT	WT	WT	WT	WT	WT	WT	WT	WT	WT	WT	WT	WT	WT	WT	WT	WT	WT	WT	WT	WT	WT	WT	WT	WT	WT	WT	WT	WT	WT	WT	WT	WT	WT
40	BG-40	Bangladesh	WT	NA	WT	WT	WT	WT	WT	WT	WT	WT	WT	WT	WT	WT	WT	WT	WT	WT	WT	WT	WT	WT	WT	WT	WT	WT	WT	WT	WT	WT	WT	WT	WT	WT	WT	WT	WT	WT	WT	WT	WT	WT	WT	WT	WT	WT	WT
41	BG-41	Bangladesh	WT	NA	WT	WT	WT	WT	WT	WT	WT	WT	WT	WT	WT	WT	WT	WT	WT	WT	WT	WT	WT	WT	WT	WT	WT	WT	WT	WT	WT	WT	WT	WT	WT	WT	WT	WT	WT	WT	WT	WT	WT	WT	WT	WT	WT	WT	WT
42	BG-42	Bangladesh	WT	NA	WT	WT	WT	WT	WT	WT	WT	WT	WT	WT	WT	WT	WT	WT	WT	WT	WT	WT	WT	WT	WT	WT	WT	WT	WT	WT	WT	WT	WT	WT	WT	WT	WT	WT	WT	WT	WT	WT	WT	WT	WT	WT	WT	WT	WT
43	BG-43	Bangladesh	TTG-TGG, Leu4Trp	NA	WT	WT	WT	WT	WT	WT	WT	WT	WT	WT	WT	WT	WT	WT	WT	WT	WT	WT	WT	WT	WT	WT	WT	WT	WT	WT	WT	WT	WT	WT	WT	WT	WT	WT	WT	WT	WT	WT	WT	WT	WT	WT	WT	WT	WT
44	BG-44	Bangladesh	WT	NA	WT	WT	WT	WT	WT	WT	WT	WT	WT	WT	WT	WT	WT	WT	WT	WT	WT	WT	WT	WT	WT	WT	WT	WT	WT	WT	WT	WT	WT	WT	WT	WT	WT	WT	WT	WT	WT	WT	WT	WT	WT	WT	WT	WT	WT
45	BG-45	Bangladesh	WT	NA	WT	WT	WT	WT	WT	WT	WT	WT	WT	WT	WT	WT	WT	WT	WT	WT	WT	WT	WT	WT	WT	WT	WT	WT	WT	WT	WT	WT	WT	WT	WT	WT	WT	WT	WT	WT	WT	WT	WT	WT	WT	WT	WT	WT	WT
46	BG-46	Bangladesh	ACC-CCC, Thr47Pro	NA	WT	WT	WT	WT	WT	WT	WT	WT	WT	WT	WT	WT	WT	WT	WT	WT	WT	WT	WT	WT	WT	WT	WT	WT	WT	WT	WT	WT	WT	WT	WT	WT	WT	WT	WT	WT	WT	WT	WT	WT	WT	WT	WT	WT	WT
47	BG-47	Bangladesh	WT	NA	WT	WT	WT	WT	WT	WT	WT	WT	WT	WT	WT	WT	WT	WT	WT	WT	WT	WT	WT	WT	WT	WT	WT	WT	WT	WT	WT	WT	WT	WT	WT	WT	WT	WT	WT	WT	WT	WT	WT	WT	WT	WT	WT	WT	WT
48	BG-48	Bangladesh	WT	NA	WT	WT	WT	WT	WT	WT	WT	WT	WT	WT	WT	WT	WT	WT	WT	WT	WT	WT	WT	WT	WT	WT	WT	WT	WT	WT	WT	WT	WT	WT	WT	WT	WT	WT	WT	WT	WT	WT	WT	WT	WT	WT	WT	WT	WT
49	BG-49	Bangladesh	GCG-GGG, Ala171Gly	NA	WT	WT	WT	WT	WT	WT	WT	WT	WT	WT	WT	WT	WT	WT	WT	WT	WT	WT	WT	WT	WT	WT	WT	WT	WT	WT	WT	WT	WT	WT	WT	WT	WT	WT	WT	WT	WT	WT	WT	WT	WT	WT	WT	WT	WT
50	BG-50	Bangladesh	TCC-TCT, Ser65Ser	NA	WT	WT	WT	WT	WT	WT	WT	WT	WT	WT	WT	WT	WT	WT	WT	WT	WT	WT	WT	WT	WT	WT	WT	WT	WT	WT	WT	WT	WT	WT	WT	WT	WT	WT	WT	WT	WT	WT	WT	WT	WT	WT	WT	WT	WT
51	BG-51	Bangladesh	TCC-TCT, Ser65Ser	NA	WT	WT	WT	WT	WT	WT	WT	WT	WT	WT	WT	WT	WT	WT	WT	WT	WT	WT	WT	WT	WT	WT	WT	WT	WT	WT	WT	WT	WT	WT	WT	WT	WT	WT	WT	WT	WT	WT	WT	WT	WT	WT	WT	WT	WT
52	BG-52	Bangladesh	del. Nt112-574, del. Cd37-187	NA	WT	WT	WT	WT	WT	WT	WT	WT	WT	WT	WT	WT	WT	WT	WT	WT	WT	WT	WT	WT	WT	WT	WT	WT	WT	WT	WT	WT	WT	WT	WT	WT	WT	WT	WT	WT	WT	WT	WT	WT	WT	WT	WT	WT	WT
53	BG-53	Bangladesh	WT	NA	WT	WT	WT	WT	WT	WT	WT	WT	WT	WT	WT	WT	WT	WT	WT	WT	WT	WT	WT	WT	WT	WT	WT	WT	WT	WT	WT	WT	WT	WT	WT	WT	WT	WT	WT	WT	WT	WT	WT	WT	WT	WT	WT	WT	WT
54	BG-54	Bangladesh	WT	NA	WT	WT	WT	WT	WT	WT	WT	WT	WT	WT	WT	WT	WT	WT	WT	WT	WT	WT	WT	WT	WT	WT	WT	WT	WT	WT	WT	WT	WT	WT	WT	WT	WT	WT	WT	WT	WT	WT	WT	WT	WT	WT	WT	WT	WT
55	BG-55	Bangladesh	del. Nt112-574, del. Cd37-187	NA	WT	WT	WT	WT	WT	WT	WT	WT	WT	WT	WT	WT	WT	WT	WT	WT	WT	WT	WT	WT	WT	WT	WT	WT	WT	WT	WT	WT	WT	WT	WT	WT	WT	WT	WT	WT	WT	WT	WT	WT	WT	WT	WT	WT	WT
56	BG-56	Bangladesh	WT	NA	WT	WT	WT	WT	WT	WT	WT	WT	WT	WT	WT	WT	WT	WT	WT	WT	WT	WT	WT	WT	WT	WT	WT	WT	WT	WT	WT	WT	WT	WT	WT	WT	WT	WT	WT	WT	WT	WT	WT	WT	WT	WT	WT	WT	WT
57	BG-57	Bangladesh	WT	NA	WT	WT	WT	WT	WT	WT	WT	WT	WT	WT	WT	WT	WT	WT	WT	WT	WT	WT	WT	WT	WT	WT	WT	WT	WT	WT	WT	WT	WT	WT	WT	WT	WT	WT	WT	WT	WT	WT	WT	WT	WT	WT	WT	WT	WT
58	BG-58	Bangladesh	A(-15)C, TCG-CCG, Ser67Pro	NA	WT	WT	WT	WT	WT	WT	WT	WT	WT	WT	WT	WT	WT	WT	WT	WT	WT	WT	WT	WT	WT	WT	WT	WT	WT	WT	WT	WT	WT	WT	WT	WT	WT	WT	WT	WT	WT	WT	WT	WT	WT	WT	WT	WT	WT
59	BG-59	Bangladesh	TCC-TCT, Ser65Ser	NA	WT	WT	WT	WT	WT	WT	WT	WT	WT	WT	WT	WT	WT	WT	WT	WT	WT	WT	WT	WT	WT	WT	WT	WT	WT	WT	WT	WT	WT	WT	WT	WT	WT	WT	WT	WT	WT	WT	WT	WT	WT	WT	WT	WT	WT
60	BG-60	Bangladesh	TCC-TCT, Ser65Ser	NA	WT	WT	WT	WT	WT	WT	WT	WT	WT	WT	WT	WT	WT	WT	WT	WT	WT	WT	WT	WT	WT	WT	WT	WT	WT	WT	WT	WT	WT	WT	WT	WT	WT	WT	WT	WT	WT	WT	WT	WT	WT	WT	WT	WT	WT
61	BG-61	Bangladesh	TGG-TGA, 445insert GC, Trp119Stop, Frame shift Cd149	NA	WT	WT	WT	WT	WT	WT	WT	WT	WT	WT	WT	WT	WT	WT	WT	WT	WT	WT	WT	WT	WT	WT	WT	WT	WT	WT	WT	WT	WT	WT	WT	WT	WT	WT	WT	WT	WT	WT	WT	WT	WT	WT	WT	WT	WT
62	BG-62	Bangladesh	TCC-TCT, Ser65Ser	NA	WT	WT	WT	WT	WT	WT	WT	WT	WT	WT	WT	WT	WT	WT	WT	WT	WT	WT	WT	WT	WT	WT	WT	WT	WT	WT	WT	WT	WT	WT	WT	WT	WT	WT	WT	WT	WT	WT	WT	WT	WT	WT	WT	WT	WT
63	BG-63	Bangladesh	del. Nt112-574, del. Cd37-187	NA	WT	WT	WT	WT	WT	WT	WT	WT	WT	WT	WT	WT	WT	WT	WT	WT	WT	WT	WT	WT	WT	WT	WT	WT	WT	WT	WT	WT	WT	WT	WT	WT	WT	WT	WT	WT	WT	WT	WT	WT	WT	WT	WT	WT	WT
64	BG-64	Bangladesh	GGC-GAC, Gly105Asp	NA	WT	WT	WT	WT	WT	WT	WT	WT	WT	WT	WT	WT	WT	WT	WT	WT	WT	WT	WT	WT	WT	WT	WT	WT	WT	WT	WT	WT	WT	WT	WT	WT	WT	WT	WT	WT	WT	WT	WT	WT	WT	WT	WT	WT	WT
65	BG-65	Bangladesh	del.296-309, Frame sfift Cd99	NA	WT	WT	WT	WT	WT	WT	WT	WT	WT	WT	WT	WT	WT	WT	WT	WT	WT	WT	WT	WT	WT	WT	WT	WT	WT	WT	WT	WT	WT	WT	WT	WT	WT	WT	WT	WT	WT	WT	WT	WT	WT	WT	WT	WT	WT
66	BG-66	Bangladesh	WT	NA	WT	WT	WT	WT	WT	WT	WT	WT	WT	WT	WT	WT	WT	WT	WT	WT	WT	WT	WT	WT	WT	WT	WT	WT	WT	WT	WT	WT	WT	WT	WT	WT	WT	WT	WT	WT	WT	WT	WT	WT	WT	WT	WT	WT	WT
67	BG-67	Bangladesh	WT	NA	WT	WT	WT	WT	WT	WT	WT	WT	WT	WT	WT	WT	WT	WT	WT	WT	WT	WT	WT	WT	WT	WT	WT	WT	WT	WT	WT	WT	WT	WT	WT	WT	WT	WT	WT	WT	WT	WT	WT	WT	WT	WT	WT	WT	WT
68	BG-68	Bangladesh	del. Nt112-574, del. Cd37-187	NA	WT	WT	WT	WT	WT	WT	WT	WT	WT	WT	WT	WT	WT	WT	WT	WT	WT	WT	WT	WT	WT	WT	WT	WT	WT	WT	WT	WT	WT	WT	WT	WT	WT	WT	WT	WT	WT	WT	WT	WT	WT	WT	WT	WT	WT
69	BG-69	Bangladesh	WT	NA	WT	WT	WT	WT	WT	WT	WT	WT	WT	WT	WT	WT	WT	WT	WT	WT	WT	WT	WT	WT	WT	WT	WT	WT	WT	WT	WT	WT	WT	WT	WT	WT	WT	WT	WT	WT	WT	WT	WT	WT	WT	WT	WT	WT	WT
70	BG-70	Bangladesh	WT	NA	WT	WT	WT	WT	WT	WT	WT	WT	WT	WT	WT	WT	WT	WT	WT	WT	WT	WT	WT	WT	WT	WT	WT	WT	WT	WT	WT	WT	WT	WT	WT	WT	WT	WT	WT	WT	WT	WT	WT	WT	WT	WT	WT	WT	WT
71	BG-71	Bangladesh	AGC-AGG, Ser104Arg	NA	WT	WT	WT	WT	WT	WT	WT	WT	WT	WT	WT	WT	WT	WT	WT	WT	WT	WT	WT	WT	WT	WT	WT	WT	WT	WT	WT	WT	WT	WT	WT	WT	WT	WT	WT	WT	WT	WT	WT	WT	WT	WT	WT	WT	WT
72	BG-72	Bangladesh	WT	NA	WT	WT	WT	WT	WT	WT	WT	WT	WT	WT	WT	WT	WT	WT	WT	WT	WT	WT	WT	WT	WT	WT	WT	WT	WT	WT	WT	WT	WT	WT	WT	WT	WT	WT	WT	WT	WT	WT	WT	WT	WT	WT	WT	WT	WT
73	BG-73	Bangladesh	WT	NA	WT	WT	WT	WT	WT	WT	WT	WT	WT	WT	WT	WT	WT	WT	WT	WT	WT	WT	WT	WT	WT	WT	WT	WT	WT	WT	WT	WT	WT	WT	WT	WT	WT	WT	WT	WT	WT	WT	WT	WT	WT	WT	WT	WT	WT
74	TZ-01	Tanzania	AGC - ATC, Ser179Ile	R	WT	WT	WT	WT	WT	WT	WT	WT	WT	WT	WT	WT	WT	WT	WT	WT	WT	WT	WT	WT	WT	WT	WT	WT	WT	WT	WT	WT	WT	WT	WT	WT	WT	WT	WT	WT	WT	WT	WT	WT	WT	WT	WT	WT	WT
75	TZ-02	Tanzania	TCC - TCT, GTC - GGC, Ser65Ser, Val128Gly	NA	WT	WT	WT	WT	WT	WT	WT	WT	WT	WT	WT	WT	WT	WT	WT	WT	WT	WT	WT	WT	WT	WT	WT	WT	WT	WT	WT	WT	WT	WT	WT	WT	WT	WT	WT	WT	WT	WT	WT	WT	WT	WT	WT	WT	WT
76	TZ-03	Tanzania	TCC - TCT, Ser65Ser	NA	WT	WT	WT	WT	WT	WT	WT	WT	WT	WT	WT	WT	WT	WT	WT	WT	WT	WT	WT	WT	WT	WT	WT	WT	WT	WT	WT	WT	WT	WT	WT	WT	WT	WT	WT	WT	WT	WT	WT	WT	WT	WT	WT	WT	WT
77	TZ-04	Tanzania	NA	R	<100 reads	<100 reads	<100 reads	<100 reads	<100 reads	<100 reads	<100 reads	<100 reads	<100 reads	<100 reads	<100 reads	<100 reads	<100 reads	<100 reads	<100 reads	<100 reads	<100 reads	<100 reads	<100 reads	<100 reads	<100 reads	<100 reads	<100 reads	<100 reads	<100 reads	<100 reads	<100 reads	<100 reads	<100 reads	<100 reads	<100 reads	<100 reads	<100 reads	<100 reads	<100 reads	<100 reads	<100 reads	<100 reads	<100 reads	<100 reads	<100 reads	<100 reads	<100 reads	<100 reads	<100 reads
78	TZ-05	Tanzania	TCC - TCT, Ser65Ser	S	WT	WT	WT	WT	WT	WT	WT	WT	WT	WT	WT	WT	WT	WT	WT	WT	WT	WT	WT	WT	WT	WT	WT	WT	WT	WT	WT	WT	WT	WT	WT	WT	WT	WT	WT	WT	WT	WT	WT	WT	WT	WT	WT	WT	WT
79	TZ-06	Tanzania	GCA - GTA, Ala46Val	R	WT	WT	WT	WT	WT	WT	WT	WT	WT	WT	WT	WT	WT	WT	WT	WT	WT	WT	WT	WT	WT	WT	WT	WT	WT	WT	WT	WT	WT	WT	WT	WT	WT	WT	WT	WT	WT	WT	WT	WT	WT	WT	WT	WT	WT
80	TZ-07	Tanzania	GAG - TAG, Glu111Stop	R	WT	WT	WT	WT	WT	WT	WT	WT	WT	WT	WT	WT	WT	WT	WT	WT	WT	WT	WT	WT	WT	WT	WT	WT	WT	WT	WT	WT	WT	WT	WT	WT	WT	WT	WT	WT	WT	WT	WT	WT	WT	WT	WT	WT	WT
81	TZ-08	Tanzania	WT	S	WT	WT	WT	WT	WT	WT	WT	WT	WT	WT	WT	WT	WT	WT	WT	WT	WT	WT	WT	WT	WT	WT	WT	WT	WT	WT	WT	WT	WT	WT	WT	WT	WT	WT	WT	WT	WT	WT	WT	WT	WT	WT	WT	WT	WT
82	TZ-09	Tanzania	TCC - TCT, Ser65Ser	S	WT	WT	WT	WT	WT	WT	WT	WT	WT	WT	WT	WT	WT	WT	WT	WT	WT	WT	WT	WT	WT	WT	WT	WT	WT	WT	WT	WT	WT	WT	WT	WT	WT	WT	WT	WT	WT	WT	WT	WT	WT	WT	WT	WT	WT
83	TZ-10	Tanzania	GAC - GGC, Asp49Gly	R	WT	WT	WT	WT	WT	WT	WT	WT	WT	WT	WT	WT	WT	WT	WT	WT	WT	WT	WT	WT	WT	WT	WT	WT	WT	WT	WT	WT	WT	WT	WT	WT	WT	WT	WT	WT	WT	WT	WT	WT	WT	WT	WT	WT	WT
84	TZ-11	Tanzania	CTG - CCG, Leu85Pro	R	WT	WT	WT	WT	WT	WT	WT	WT	WT	WT	WT	WT	WT	WT	WT	WT	WT	WT	WT	WT	WT	WT	WT	WT	WT	WT	WT	WT	WT	WT	WT	WT	WT	WT	WT	WT	WT	WT	WT	WT	WT	WT	WT	WT	WT
85	TZ-12	Tanzania	TCC - TCT, Ser65Ser	R	WT	WT	WT	WT	WT	WT	WT	WT	WT	WT	WT	WT	WT	WT	WT	WT	WT	WT	WT	WT	WT	WT	WT	WT	WT	WT	WT	WT	WT	WT	WT	WT	WT	WT	WT	WT	WT	WT	WT	WT	WT	WT	WT	WT	WT
86	TZ-13	Tanzania	TCC - TCT, GTC - GGC, Ser65Ser, Val128Gly	R	WT	WT	WT	WT	WT	WT	WT	WT	WT	WT	WT	WT	WT	WT	WT	WT	WT	WT	WT	WT	WT	WT	WT	WT	WT	WT	WT	WT	WT	WT	WT	WT	WT	WT	WT	WT	WT	WT	WT	WT	WT	WT	WT	WT	WT
87	TZ-14	Tanzania	GAG - TAG, Glu111Stop	R	WT	WT	WT	WT	WT	WT	WT	WT	WT	WT	WT	WT	WT	WT	WT	WT	WT	WT	WT	WT	WT	WT	WT	WT	WT	WT	WT	WT	WT	WT	WT	WT	WT	WT	WT	WT	WT	WT	WT	WT	WT	WT	WT	WT	WT
88	TZ-15	Tanzania	GAG - TAG, Glu111Stop	NA	WT	WT	WT	WT	WT	WT	WT	WT	WT	WT	WT	WT	WT	WT	WT	WT	WT	WT	WT	WT	WT	WT	WT	WT	WT	WT	WT	WT	WT	WT	WT	WT	WT	WT	WT	WT	WT	WT	WT	WT	WT	WT	WT	WT	WT
89	TZ-16	Tanzania	TCC - TCT, GTC - GGC, Ser65Ser, Val128Gly	R	WT	WT	WT	WT	WT	WT	WT	WT	WT	WT	WT	WT	WT	WT	WT	WT	WT	WT	WT	WT	WT	WT	WT	WT	WT	WT	WT	WT	WT	WT	WT	WT	WT	WT	WT	WT	WT	WT	WT	WT	WT	WT	WT	WT	WT
90	TZ-17	Tanzania	TCC - TCT, Ser65Ser	S	WT	WT	WT	WT	WT	WT	WT	WT	WT	WT	WT	WT	WT	WT	WT	WT	WT	WT	WT	WT	WT	WT	WT	WT	WT	WT	WT	WT	WT	WT	WT	WT	WT	WT	WT	WT	WT	WT	WT	WT	WT	WT	WT	WT	WT
91	TZ-18	Tanzania	GAG - TAG, Glu111Stop	S	WT	WT	WT	WT	WT	WT	WT	WT	WT	WT	WT	WT	WT	WT	WT	WT	WT	WT	WT	WT	WT	WT	WT	WT	WT	WT	WT	WT	WT	WT	WT	WT	WT	WT	WT	WT	WT	WT	WT	WT	WT	WT	WT	WT	WT
92	TH-01	Thailand	GTG /GGG (mix), Val139Gly	R	<100 reads	<100 reads	<100 reads	<100 reads	<100 reads	<100 reads	<100 reads	<100 reads	<100 reads	<100 reads	<100 reads	<100 reads	<100 reads	<100 reads	<100 reads	<100 reads	<100 reads	<100 reads	<100 reads	<100 reads	<100 reads	<100 reads	<100 reads	<100 reads	<100 reads	<100 reads	<100 reads	<100 reads	<100 reads	<100 reads	<100 reads	<100 reads	<100 reads	<100 reads	<100 reads	<100 reads	<100 reads	<100 reads	<100 reads	<100 reads	<100 reads	<100 reads	<100 reads	<100 reads	<100 reads
93	TH-02	Thailand	GGC-GTC, Gly105Val	R	<100 reads	<100 reads	<100 reads	<100 reads	<100 reads	<100 reads	<100 reads	<100 reads	<100 reads	<100 reads	<100 reads	<100 reads	<100 reads	<100 reads	<100 reads	<100 reads	<100 reads	<100 reads	<100 reads	<100 reads	<100 reads	<100 reads	<100 reads	<100 reads	<100 reads	<100 reads	<100 reads	<100 reads	<100 reads	<100 reads	<100 reads	<100 reads	<100 reads	<100 reads	<100 reads	<100 reads	<100 reads	<100 reads	<100 reads	<100 reads	<100 reads	<100 reads	<100 reads	<100 reads	<100 reads
94	TH-03	Thailand	WT	S	<100 reads	<100 reads	<100 reads	<100 reads	<100 reads	<100 reads	<100 reads	<100 reads	<100 reads	<100 reads	<100 reads	<100 reads	<100 reads	<100 reads	<100 reads	<100 reads	<100 reads	<100 reads	<100 reads	<100 reads	<100 reads	<100 reads	<100 reads	<100 reads	<100 reads	<100 reads	<100 reads	<100 reads	<100 reads	<100 reads	<100 reads	<100 reads	<100 reads	<100 reads	<100 reads	<100 reads	<100 reads	<100 reads	<100 reads	<100 reads	<100 reads	<100 reads	<100 reads	<100 reads	<100 reads
95	TH-04	Thailand	WT	S	WT	WT	WT	WT	WT	WT	WT	WT	WT	WT	WT	WT	WT	WT	WT	WT	WT	WT	WT	WT	WT	WT	WT	WT	WT	WT	WT	WT	WT	WT	WT	WT	WT	WT	WT	WT	WT	WT	WT	WT	WT	WT	WT	WT	WT
96	TH-05	Thailand	WT	S	WT	WT	WT	WT	WT	WT	WT	WT	WT	WT	WT	WT	WT	WT	WT	WT	WT	WT	WT	WT	WT	WT	WT	WT	WT	WT	WT	WT	WT	WT	WT	WT	WT	WT	WT	WT	WT	WT	WT	WT	WT	WT	WT	WT	WT
97	TH-06	Thailand	ACC-CCC, Thr100Pro	R	WT	WT	WT	WT	WT	WT	WT	WT	WT	WT	WT	WT	WT	WT	WT	WT	WT	WT	WT	WT	WT	WT	WT	WT	WT	WT	WT	WT	WT	WT	WT	WT	WT	WT	WT	WT	WT	WT	WT	WT	WT	WT	WT	WT	WT
98	TH-07	Thailand	TTG-TCG, Leu4Ser	R	WT	WT	WT	WT	WT	WT	WT	WT	WT	WT	WT	WT	WT	WT	WT	WT	WT	WT	WT	WT	WT	WT	WT	WT	WT	WT	WT	WT	WT	WT	WT	WT	WT	WT	WT	WT	WT	WT	WT	WT	WT	WT	WT	WT	WT
99	TH-08	Thailand	WT	S	<100 reads	<100 reads	<100 reads	<100 reads	<100 reads	<100 reads	<100 reads	<100 reads	<100 reads	<100 reads	<100 reads	<100 reads	<100 reads	<100 reads	<100 reads	<100 reads	<100 reads	<100 reads	<100 reads	<100 reads	<100 reads	<100 reads	<100 reads	<100 reads	<100 reads	<100 reads	<100 reads	<100 reads	<100 reads	<100 reads	<100 reads	<100 reads	<100 reads	<100 reads	<100 reads	<100 reads	<100 reads	<100 reads	<100 reads	<100 reads	<100 reads	<100 reads	<100 reads	<100 reads	<100 reads
100	TH-09	Thailand	GAT - GGT, Asp136Gly	R	<100 reads	<100 reads	<100 reads	<100 reads	<100 reads	<100 reads	<100 reads	<100 reads	<100 reads	<100 reads	<100 reads	<100 reads	<100 reads	<100 reads	<100 reads	<100 reads	<100 reads	<100 reads	<100 reads	<100 reads	<100 reads	<100 reads	<100 reads	<100 reads	<100 reads	<100 reads	<100 reads	<100 reads	<100 reads	<100 reads	<100 reads	<100 reads	<100 reads	<100 reads	<100 reads	<100 reads	<100 reads	<100 reads	<100 reads	<100 reads	<100 reads	<100 reads	<100 reads	<100 reads	<100 reads
101	TH-10	Thailand	WT	S	<100 reads	<100 reads	<100 reads	<100 reads	<100 reads	<100 reads	<100 reads	<100 reads	<100 reads	<100 reads	<100 reads	<100 reads	<100 reads	<100 reads	<100 reads	<100 reads	<100 reads	<100 reads	<100 reads	<100 reads	<100 reads	<100 reads	<100 reads	<100 reads	<100 reads	<100 reads	<100 reads	<100 reads	<100 reads	<100 reads	<100 reads	<100 reads	<100 reads	<100 reads	<100 reads	<100 reads	<100 reads	<100 reads	<100 reads	<100 reads	<100 reads	<100 reads	<100 reads	<100 reads	<100 reads
102	TH-11	Thailand	WT	S	<100 reads	<100 reads	<100 reads	<100 reads	<100 reads	<100 reads	<100 reads	<100 reads	<100 reads	<100 reads	<100 reads	<100 reads	<100 reads	<100 reads	<100 reads	<100 reads	<100 reads	<100 reads	<100 reads	<100 reads	<100 reads	<100 reads	<100 reads	<100 reads	<100 reads	<100 reads	<100 reads	<100 reads	<100 reads	<100 reads	<100 reads	<100 reads	<100 reads	<100 reads	<100 reads	<100 reads	<100 reads	<100 reads	<100 reads	<100 reads	<100 reads	<100 reads	<100 reads	<100 reads	<100 reads
103	TH-12	Thailand	WT	S	<100 reads	<100 reads	<100 reads	<100 reads	<100 reads	<100 reads	<100 reads	<100 reads	<100 reads	<100 reads	<100 reads	<100 reads	<100 reads	<100 reads	<100 reads	<100 reads	<100 reads	<100 reads	<100 reads	<100 reads	<100 reads	<100 reads	<100 reads	<100 reads	<100 reads	<100 reads	<100 reads	<100 reads	<100 reads	<100 reads	<100 reads	<100 reads	<100 reads	<100 reads	<100 reads	<100 reads	<100 reads	<100 reads	<100 reads	<100 reads	<100 reads	<100 reads	<100 reads	<100 reads	<100 reads
104	TH-13	Thailand	WT	S	<100 reads	<100 reads	<100 reads	<100 reads	<100 reads	<100 reads	<100 reads	<100 reads	<100 reads	<100 reads	<100 reads	<100 reads	<100 reads	<100 reads	<100 reads	<100 reads	<100 reads	<100 reads	<100 reads	<100 reads	<100 reads	<100 reads	<100 reads	<100 reads	<100 reads	<100 reads	<100 reads	<100 reads	<100 reads	<100 reads	<100 reads	<100 reads	<100 reads	<100 reads	<100 reads	<100 reads	<100 reads	<100 reads	<100 reads	<100 reads	<100 reads	<100 reads	<100 reads	<100 reads	<100 reads
105	TH-14	Thailand	WT	R	<100 reads	<100 reads	<100 reads	<100 reads	<100 reads	<100 reads	<100 reads	<100 reads	<100 reads	<100 reads	<100 reads	<100 reads	<100 reads	<100 reads	<100 reads	<100 reads	<100 reads	<100 reads	<100 reads	<100 reads	<100 reads	<100 reads	<100 reads	<100 reads	<100 reads	<100 reads	<100 reads	<100 reads	<100 reads	<100 reads	<100 reads	<100 reads	<100 reads	<100 reads	<100 reads	<100 reads	<100 reads	<100 reads	<100 reads	<100 reads	<100 reads	<100 reads	<100 reads	<100 reads	<100 reads
106	TH-15	Thailand	GAC - AAC, Asp12Asn	R	WT	WT	WT	WT	WT	WT	WT	WT	WT	WT	WT	WT	WT	WT	WT	WT	WT	WT	WT	WT	WT	WT	WT	WT	WT	WT	WT	WT	WT	WT	WT	WT	WT	WT	WT	WT	WT	WT	WT	WT	WT	WT	WT	WT	WT
107	TH-16	Thailand	WT	S	WT	WT	WT	WT	WT	WT	WT	WT	WT	WT	WT	WT	WT	WT	WT	WT	WT	WT	WT	WT	WT	WT	WT	WT	WT	WT	WT	WT	WT	WT	WT	WT	WT	WT	WT	WT	WT	WT	WT	WT	WT	WT	WT	WT	WT
108	TH-17	Thailand	WT	R/S	WT	WT	WT	WT	WT	WT	WT	WT	WT	WT	WT	WT	WT	WT	WT	WT	WT	WT	WT	WT	WT	WT	WT	WT	WT	WT	WT	WT	WT	WT	WT	WT	WT	WT	WT	WT	WT	WT	WT	WT	WT	WT	WT	WT	WT
109	TH-18	Thailand	WT	S	WT	WT	WT	WT	WT	WT	WT	WT	WT	WT	WT	WT	WT	WT	WT	WT	WT	WT	WT	WT	WT	WT	WT	WT	WT	WT	WT	WT	WT	WT	WT	WT	WT	WT	WT	WT	WT	WT	WT	WT	WT	WT	WT	WT	WT
110	TH-19	Thailand	GAC - AAC, Asp12Asn	R	WT	WT	WT	WT	WT	WT	WT	WT	WT	WT	WT	WT	WT	WT	WT	WT	WT	WT	WT	WT	WT	WT	WT	WT	WT	WT	WT	WT	WT	WT	WT	WT	WT	WT	WT	WT	WT	WT	WT	WT	WT	WT	WT	WT	WT
111	TH-20	Thailand	WT	S	WT	WT	WT	WT	WT	WT	WT	WT	WT	WT	WT	WT	WT	WT	WT	WT	WT	WT	WT	WT	WT	WT	WT	WT	WT	WT	WT	WT	WT	WT	WT	WT	WT	WT	WT	WT	WT	WT	WT	WT	WT	WT	WT	WT	WT
112	TH-21	Thailand	WT	S	WT	WT	WT	WT	WT	WT	WT	WT	WT	WT	WT	WT	WT	WT	WT	WT	WT	WT	WT	WT	WT	WT	WT	WT	WT	WT	WT	WT	WT	WT	WT	WT	WT	WT	WT	WT	WT	WT	WT	WT	WT	WT	WT	WT	WT
113	TH-22	Thailand	WT	S	WT	WT	WT	WT	WT	WT	WT	WT	WT	WT	WT	WT	WT	WT	WT	WT	WT	WT	WT	WT	WT	WT	WT	WT	WT	WT	WT	WT	WT	WT	WT	WT	WT	WT	WT	WT	WT	WT	WT	WT	WT	WT	WT	WT	WT
114	TH-23	Thailand	WT	S	<100 reads	<100 reads	<100 reads	<100 reads	<100 reads	<100 reads	<100 reads	<100 reads	<100 reads	<100 reads	<100 reads	<100 reads	<100 reads	<100 reads	<100 reads	<100 reads	<100 reads	<100 reads	<100 reads	<100 reads	<100 reads	<100 reads	<100 reads	<100 reads	<100 reads	<100 reads	<100 reads	<100 reads	<100 reads	<100 reads	<100 reads	<100 reads	<100 reads	<100 reads	<100 reads	<100 reads	<100 reads	<100 reads	<100 reads	<100 reads	<100 reads	<100 reads	<100 reads	<100 reads	<100 reads
115	TH-24	Thailand	GCC /GGC (mix), Ala152Gly	R	WT	WT	WT	WT	WT	WT	WT	WT	WT	WT	WT	WT	WT	WT	WT	WT	WT	WT	WT	WT	WT	WT	WT	WT	WT	WT	WT	WT	WT	WT	WT	WT	WT	WT	WT	WT	WT	WT	WT	WT	WT	WT	WT	WT	WT
116	TH-25	Thailand	A(-11)C	R	WT	WT	WT	WT	WT	WT	WT	WT	WT	WT	WT	WT	WT	WT	WT	WT	WT	WT	WT	WT	WT	WT	WT	WT	WT	WT	WT	WT	WT	WT	WT	WT	WT	WT	WT	WT	WT	WT	WT	WT	WT	WT	WT	WT	WT
117	TH-26	Thailand	TAC/TAA (mix), CTG/CAG (mix), ACG/ATG (mix), Tyr103Stop, Leu116Gln, Thr142Met	R	WT	WT	WT	WT	WT	WT	WT	WT	WT	WT	WT	WT	WT	WT	WT	WT	WT	WT	WT	WT	WT	WT	WT	WT	WT	WT	WT	WT	WT	WT	WT	WT	WT	WT	WT	WT	WT	WT	WT	WT	WT	WT	WT	WT	WT
118	TH-27	Thailand	TCG - CCG, Ser66Pro	R	WT	WT	WT	WT	WT	WT	WT	WT	WT	WT	WT	WT	WT	WT	WT	WT	WT	WT	WT	WT	WT	WT	WT	WT	WT	WT	WT	WT	WT	WT	WT	WT	WT	WT	WT	WT	WT	WT	WT	WT	WT	WT	WT	WT	WT
119	TH-28	Thailand	WT	S	WT	WT	WT	WT	WT	WT	WT	WT	WT	WT	WT	WT	WT	WT	WT	WT	WT	WT	WT	WT	WT	WT	WT	WT	WT	WT	WT	WT	WT	WT	WT	WT	WT	WT	WT	WT	WT	WT	WT	WT	WT	WT	WT	WT	WT
120	TH-29	Thailand	not amplify,	R	<100 reads	<100 reads	<100 reads	<100 reads	<100 reads	<100 reads	<100 reads	<100 reads	<100 reads	<100 reads	<100 reads	<100 reads	<100 reads	<100 reads	<100 reads	<100 reads	<100 reads	<100 reads	<100 reads	<100 reads	<100 reads	<100 reads	<100 reads	<100 reads	<100 reads	<100 reads	<100 reads	<100 reads	<100 reads	<100 reads	<100 reads	<100 reads	<100 reads	<100 reads	<100 reads	<100 reads	<100 reads	<100 reads	<100 reads	<100 reads	<100 reads	<100 reads	<100 reads	<100 reads	<100 reads
121	TH-30	Thailand	ACG - ATG, Thr142Met	R	WT	WT	WT	WT	WT	WT	WT	WT	WT	WT	WT	WT	WT	WT	WT	WT	WT	WT	WT	WT	WT	WT	WT	WT	WT	WT	WT	WT	WT	WT	WT	WT	WT	WT	WT	WT	WT	WT	WT	WT	WT	WT	WT	WT	WT
122	TH-31	Thailand	GTG - GGG(mix), Val139Gly	R	WT	WT	WT	WT	WT	WT	WT	WT	WT	WT	WT	WT	WT	WT	WT	WT	WT	WT	WT	WT	WT	WT	WT	WT	WT	WT	WT	WT	WT	WT	WT	WT	WT	WT	WT	WT	WT	WT	WT	WT	WT	WT	WT	WT	WT
123	TH-32	Thailand	TAC/TAA (mix), Tyr103Stop	R	<100 reads	<100 reads	<100 reads	<100 reads	<100 reads	<100 reads	<100 reads	<100 reads	<100 reads	<100 reads	<100 reads	<100 reads	<100 reads	<100 reads	<100 reads	<100 reads	<100 reads	<100 reads	<100 reads	<100 reads	<100 reads	<100 reads	<100 reads	<100 reads	<100 reads	<100 reads	<100 reads	<100 reads	<100 reads	<100 reads	<100 reads	<100 reads	<100 reads	<100 reads	<100 reads	<100 reads	<100 reads	<100 reads	<100 reads	<100 reads	<100 reads	<100 reads	<100 reads	<100 reads	<100 reads
124	TH-33	Thailand	ACG /ATG (mix), Thr142Met	R	<100 reads	<100 reads	<100 reads	<100 reads	<100 reads	<100 reads	<100 reads	<100 reads	<100 reads	<100 reads	<100 reads	<100 reads	<100 reads	<100 reads	<100 reads	<100 reads	<100 reads	<100 reads	<100 reads	<100 reads	<100 reads	<100 reads	<100 reads	<100 reads	<100 reads	<100 reads	<100 reads	<100 reads	<100 reads	<100 reads	<100 reads	<100 reads	<100 reads	<100 reads	<100 reads	<100 reads	<100 reads	<100 reads	<100 reads	<100 reads	<100 reads	<100 reads	<100 reads	<100 reads	<100 reads
125	TH-34	Thailand	WT	S	<100 reads	<100 reads	<100 reads	<100 reads	<100 reads	<100 reads	<100 reads	<100 reads	<100 reads	<100 reads	<100 reads	<100 reads	<100 reads	<100 reads	<100 reads	<100 reads	<100 reads	<100 reads	<100 reads	<100 reads	<100 reads	<100 reads	<100 reads	<100 reads	<100 reads	<100 reads	<100 reads	<100 reads	<100 reads	<100 reads	<100 reads	<100 reads	<100 reads	<100 reads	<100 reads	<100 reads	<100 reads	<100 reads	<100 reads	<100 reads	<100 reads	<100 reads	<100 reads	<100 reads	<100 reads
126	TH-35	Thailand	A(-11)G	R	<100 reads	<100 reads	<100 reads	<100 reads	<100 reads	<100 reads	<100 reads	<100 reads	<100 reads	<100 reads	<100 reads	<100 reads	<100 reads	<100 reads	<100 reads	<100 reads	<100 reads	<100 reads	<100 reads	<100 reads	<100 reads	<100 reads	<100 reads	<100 reads	<100 reads	<100 reads	<100 reads	<100 reads	<100 reads	<100 reads	<100 reads	<100 reads	<100 reads	<100 reads	<100 reads	<100 reads	<100 reads	<100 reads	<100 reads	<100 reads	<100 reads	<100 reads	<100 reads	<100 reads	<100 reads
127	TH-36	Thailand	ATG-ACG, Met1Thr	R	WT	WT	WT	WT	WT	WT	WT	WT	WT	WT	WT	WT	WT	WT	WT	WT	WT	WT	WT	WT	WT	WT	WT	WT	WT	WT	WT	WT	WT	WT	WT	WT	WT	WT	WT	WT	WT	WT	WT	WT	WT	WT	WT	WT	WT
128	TH-37	Thailand	ATC-ACC, Ile31Thr	R	WT	WT	WT	WT	WT	WT	WT	WT	WT	WT	WT	WT	WT	WT	WT	WT	WT	WT	WT	WT	WT	WT	WT	WT	WT	WT	WT	WT	WT	WT	WT	WT	WT	WT	WT	WT	WT	WT	WT	WT	WT	WT	WT	WT	WT
129	TH-38	Thailand	T(-12)G	R	WT	WT	WT	WT	WT	WT	WT	WT	WT	WT	WT	WT	WT	WT	WT	WT	WT	WT	WT	WT	WT	WT	WT	WT	WT	WT	WT	WT	WT	WT	WT	WT	WT	WT	WT	WT	WT	WT	WT	WT	WT	WT	WT	WT	WT
130	TH-39	Thailand	WT	S	WT	WT	WT	WT	WT	WT	WT	WT	WT	WT	WT	WT	WT	WT	WT	WT	WT	WT	WT	WT	WT	WT	WT	WT	WT	WT	WT	WT	WT	WT	WT	WT	WT	WT	WT	WT	WT	WT	WT	WT	WT	WT	WT	WT	WT
131	TH-40	Thailand	ATC-ACC, Ile31Thr	R	WT	WT	WT	WT	WT	WT	WT	WT	WT	WT	WT	WT	WT	WT	WT	WT	WT	WT	WT	WT	WT	WT	WT	WT	WT	WT	WT	WT	WT	WT	WT	WT	WT	WT	WT	WT	WT	WT	WT	WT	WT	WT	WT	WT	WT
132	TH-41	Thailand	ATC-ACC, Ile31Thr	R	WT	WT	WT	WT	WT	WT	WT	WT	WT	WT	WT	WT	WT	WT	WT	WT	WT	WT	WT	WT	WT	WT	WT	WT	WT	WT	WT	WT	WT	WT	WT	WT	WT	WT	WT	WT	WT	WT	WT	WT	WT	WT	WT	WT	WT
133	TH-42	Thailand	not amplify,	R	<100 reads	<100 reads	<100 reads	<100 reads	<100 reads	<100 reads	<100 reads	<100 reads	<100 reads	<100 reads	<100 reads	<100 reads	<100 reads	<100 reads	<100 reads	<100 reads	<100 reads	<100 reads	<100 reads	<100 reads	<100 reads	<100 reads	<100 reads	<100 reads	<100 reads	<100 reads	<100 reads	<100 reads	<100 reads	<100 reads	<100 reads	<100 reads	<100 reads	<100 reads	<100 reads	<100 reads	<100 reads	<100 reads	<100 reads	<100 reads	<100 reads	<100 reads	<100 reads	<100 reads	<100 reads
134	TH-43	Thailand	GGT-GTT, Gly162Val	R	WT	WT	WT	WT	WT	WT	WT	WT	WT	WT	WT	WT	WT	WT	WT	WT	WT	WT	WT	WT	WT	WT	WT	WT	WT	WT	WT	WT	WT	WT	WT	WT	WT	WT	WT	WT	WT	WT	WT	WT	WT	WT	WT	WT	WT
135	TH-44	Thailand	ATC-ACC, Ile31Thr	R	<100 reads	<100 reads	<100 reads	<100 reads	<100 reads	<100 reads	<100 reads	<100 reads	<100 reads	<100 reads	<100 reads	<100 reads	<100 reads	<100 reads	<100 reads	<100 reads	<100 reads	<100 reads	<100 reads	<100 reads	<100 reads	<100 reads	<100 reads	<100 reads	<100 reads	<100 reads	<100 reads	<100 reads	<100 reads	<100 reads	<100 reads	<100 reads	<100 reads	<100 reads	<100 reads	<100 reads	<100 reads	<100 reads	<100 reads	<100 reads	<100 reads	<100 reads	<100 reads	<100 reads	<100 reads
136	TH-45	Thailand	WT	S	<100 reads	<100 reads	<100 reads	<100 reads	<100 reads	<100 reads	<100 reads	<100 reads	<100 reads	<100 reads	<100 reads	<100 reads	<100 reads	<100 reads	<100 reads	<100 reads	<100 reads	<100 reads	<100 reads	<100 reads	<100 reads	<100 reads	<100 reads	<100 reads	<100 reads	<100 reads	<100 reads	<100 reads	<100 reads	<100 reads	<100 reads	<100 reads	<100 reads	<100 reads	<100 reads	<100 reads	<100 reads	<100 reads	<100 reads	<100 reads	<100 reads	<100 reads	<100 reads	<100 reads	<100 reads
137	TH-46	Thailand	WT	R/S	<100 reads	<100 reads	<100 reads	<100 reads	<100 reads	<100 reads	<100 reads	<100 reads	<100 reads	<100 reads	<100 reads	<100 reads	<100 reads	<100 reads	<100 reads	<100 reads	<100 reads	<100 reads	<100 reads	<100 reads	<100 reads	<100 reads	<100 reads	<100 reads	<100 reads	<100 reads	<100 reads	<100 reads	<100 reads	<100 reads	<100 reads	<100 reads	<100 reads	<100 reads	<100 reads	<100 reads	<100 reads	<100 reads	<100 reads	<100 reads	<100 reads	<100 reads	<100 reads	<100 reads	<100 reads
138	TH-47	Thailand	ATC-ACC, Ile31Thr	R	<100 reads	<100 reads	<100 reads	<100 reads	<100 reads	<100 reads	<100 reads	<100 reads	<100 reads	<100 reads	<100 reads	<100 reads	<100 reads	<100 reads	<100 reads	<100 reads	<100 reads	<100 reads	<100 reads	<100 reads	<100 reads	<100 reads	<100 reads	<100 reads	<100 reads	<100 reads	<100 reads	<100 reads	<100 reads	<100 reads	<100 reads	<100 reads	<100 reads	<100 reads	<100 reads	<100 reads	<100 reads	<100 reads	<100 reads	<100 reads	<100 reads	<100 reads	<100 reads	<100 reads	<100 reads
139	TH-48	Thailand	ATC-ACC, Ile31Thr	R	<100 reads	<100 reads	<100 reads	<100 reads	<100 reads	<100 reads	<100 reads	<100 reads	<100 reads	<100 reads	<100 reads	<100 reads	<100 reads	<100 reads	<100 reads	<100 reads	<100 reads	<100 reads	<100 reads	<100 reads	<100 reads	<100 reads	<100 reads	<100 reads	<100 reads	<100 reads	<100 reads	<100 reads	<100 reads	<100 reads	<100 reads	<100 reads	<100 reads	<100 reads	<100 reads	<100 reads	<100 reads	<100 reads	<100 reads	<100 reads	<100 reads	<100 reads	<100 reads	<100 reads	<100 reads
140	TH-49	Thailand	ATC-ACC, Ile31Thr	R	<100 reads	<100 reads	<100 reads	<100 reads	<100 reads	<100 reads	<100 reads	<100 reads	<100 reads	<100 reads	<100 reads	<100 reads	<100 reads	<100 reads	<100 reads	<100 reads	<100 reads	<100 reads	<100 reads	<100 reads	<100 reads	<100 reads	<100 reads	<100 reads	<100 reads	<100 reads	<100 reads	<100 reads	<100 reads	<100 reads	<100 reads	<100 reads	<100 reads	<100 reads	<100 reads	<100 reads	<100 reads	<100 reads	<100 reads	<100 reads	<100 reads	<100 reads	<100 reads	<100 reads	<100 reads
141	TH-50	Thailand	WT	R/S	<100 reads	<100 reads	<100 reads	<100 reads	<100 reads	<100 reads	<100 reads	<100 reads	<100 reads	<100 reads	<100 reads	<100 reads	<100 reads	<100 reads	<100 reads	<100 reads	<100 reads	<100 reads	<100 reads	<100 reads	<100 reads	<100 reads	<100 reads	<100 reads	<100 reads	<100 reads	<100 reads	<100 reads	<100 reads	<100 reads	<100 reads	<100 reads	<100 reads	<100 reads	<100 reads	<100 reads	<100 reads	<100 reads	<100 reads	<100 reads	<100 reads	<100 reads	<100 reads	<100 reads	<100 reads
142	TH-51	Thailand	CCG-CAG, Pro62Gln	R	<100 reads	<100 reads	<100 reads	<100 reads	<100 reads	<100 reads	<100 reads	<100 reads	<100 reads	<100 reads	<100 reads	<100 reads	<100 reads	<100 reads	<100 reads	<100 reads	<100 reads	<100 reads	<100 reads	<100 reads	<100 reads	<100 reads	<100 reads	<100 reads	<100 reads	<100 reads	<100 reads	<100 reads	<100 reads	<100 reads	<100 reads	<100 reads	<100 reads	<100 reads	<100 reads	<100 reads	<100 reads	<100 reads	<100 reads	<100 reads	<100 reads	<100 reads	<100 reads	<100 reads	<100 reads
143	TH-52	Thailand	WT	S	<100 reads	<100 reads	<100 reads	<100 reads	<100 reads	<100 reads	<100 reads	<100 reads	<100 reads	<100 reads	<100 reads	<100 reads	<100 reads	<100 reads	<100 reads	<100 reads	<100 reads	<100 reads	<100 reads	<100 reads	<100 reads	<100 reads	<100 reads	<100 reads	<100 reads	<100 reads	<100 reads	<100 reads	<100 reads	<100 reads	<100 reads	<100 reads	<100 reads	<100 reads	<100 reads	<100 reads	<100 reads	<100 reads	<100 reads	<100 reads	<100 reads	<100 reads	<100 reads	<100 reads	<100 reads
144	TH-53	Thailand	WT	S	<100 reads	<100 reads	<100 reads	<100 reads	<100 reads	<100 reads	<100 reads	<100 reads	<100 reads	<100 reads	<100 reads	<100 reads	<100 reads	<100 reads	<100 reads	<100 reads	<100 reads	<100 reads	<100 reads	<100 reads	<100 reads	<100 reads	<100 reads	<100 reads	<100 reads	<100 reads	<100 reads	<100 reads	<100 reads	<100 reads	<100 reads	<100 reads	<100 reads	<100 reads	<100 reads	<100 reads	<100 reads	<100 reads	<100 reads	<100 reads	<100 reads	<100 reads	<100 reads	<100 reads	<100 reads
145	TH-54	Thailand	ATG-GTG, Met175Val	R	<100 reads	<100 reads	<100 reads	<100 reads	<100 reads	<100 reads	<100 reads	<100 reads	<100 reads	<100 reads	<100 reads	<100 reads	<100 reads	<100 reads	<100 reads	<100 reads	<100 reads	<100 reads	<100 reads	<100 reads	<100 reads	<100 reads	<100 reads	<100 reads	<100 reads	<100 reads	<100 reads	<100 reads	<100 reads	<100 reads	<100 reads	<100 reads	<100 reads	<100 reads	<100 reads	<100 reads	<100 reads	<100 reads	<100 reads	<100 reads	<100 reads	<100 reads	<100 reads	<100 reads	<100 reads
146	TH-55	Thailand	not amplify,	R	<100 reads	<100 reads	<100 reads	<100 reads	<100 reads	<100 reads	<100 reads	<100 reads	<100 reads	<100 reads	<100 reads	<100 reads	<100 reads	<100 reads	<100 reads	<100 reads	<100 reads	<100 reads	<100 reads	<100 reads	<100 reads	<100 reads	<100 reads	<100 reads	<100 reads	<100 reads	<100 reads	<100 reads	<100 reads	<100 reads	<100 reads	<100 reads	<100 reads	<100 reads	<100 reads	<100 reads	<100 reads	<100 reads	<100 reads	<100 reads	<100 reads	<100 reads	<100 reads	<100 reads	<100 reads
147	TH-56	Thailand	GCG-ACG, Ala146Thr	R	WT	WT	WT	WT	WT	WT	WT	WT	WT	WT	WT	WT	WT	WT	WT	WT	WT	WT	WT	WT	WT	WT	WT	WT	WT	WT	WT	WT	WT	WT	WT	WT	WT	WT	WT	WT	WT	WT	WT	WT	WT	WT	WT	WT	WT
148	RF-01	Russian Federation	WT	NA	WT	WT	WT	WT	WT	WT	WT	WT	WT	WT	WT	WT	WT	WT	WT	WT	WT	WT	WT	WT	WT	WT	WT	WT	WT	WT	WT	WT	WT	WT	WT	WT	WT	WT	WT	WT	WT	WT	WT	WT	WT	WT	WT	WT	WT
149	RF-02	Russian Federation	ATT-AGT, Ile133Ser	NA	WT	WT	WT	WT	WT	WT	WT	WT	WT	WT	WT	WT	WT	WT	WT	WT	WT	WT	WT	WT	WT	WT	WT	WT	WT	WT	WT	WT	WT	WT	WT	WT	WT	WT	WT	WT	WT	WT	WT	WT	WT	WT	WT	WT	WT
150	RF-03	Russian Federation	WT	NA	WT	WT	WT	WT	WT	WT	WT	WT	WT	WT	WT	WT	WT	WT	WT	WT	WT	WT	WT	WT	WT	WT	WT	WT	WT	WT	WT	WT	WT	WT	WT	WT	WT	WT	WT	WT	WT	WT	WT	WT	WT	WT	WT	WT	WT
151	RF-04	Russian Federation	WT	NA	WT	WT	WT	WT	WT	WT	WT	WT	WT	WT	WT	WT	WT	WT	WT	WT	WT	WT	WT	WT	WT	WT	WT	WT	WT	WT	WT	WT	WT	WT	WT	WT	WT	WT	WT	WT	WT	WT	WT	WT	WT	WT	WT	WT	WT
152	RF-05	Russian Federation	AGG-GGG, Arg154Gly	NA	WT	WT	WT	WT	WT	WT	WT	WT	WT	WT	WT	WT	WT	WT	WT	WT	WT	WT	WT	WT	WT	WT	WT	WT	WT	WT	WT	WT	WT	WT	WT	WT	WT	WT	WT	WT	WT	WT	WT	WT	WT	WT	WT	WT	WT
153	RF-06	Russian Federation	ACG-ATG, Thr142Met	NA	WT	WT	WT	WT	WT	WT	WT	WT	WT	WT	WT	WT	WT	WT	WT	WT	WT	WT	WT	WT	WT	WT	WT	WT	WT	WT	WT	WT	WT	WT	WT	WT	WT	WT	WT	WT	WT	WT	WT	WT	WT	WT	WT	WT	WT
154	RF-07	Russian Federation	ACG-ATG, Thr142Met	NA	WT	WT	WT	WT	WT	WT	WT	WT	WT	WT	WT	WT	WT	WT	WT	WT	WT	WT	WT	WT	WT	WT	WT	WT	WT	WT	WT	WT	WT	WT	WT	WT	WT	WT	WT	WT	WT	WT	WT	WT	WT	WT	WT	WT	WT
155	RF-08	Russian Federation	WT	NA	WT	WT	WT	WT	WT	WT	WT	WT	WT	WT	WT	WT	WT	WT	WT	WT	WT	WT	WT	WT	WT	WT	WT	WT	WT	WT	WT	WT	WT	WT	WT	WT	WT	WT	WT	WT	WT	WT	WT	WT	WT	WT	WT	WT	WT
156	RF-09	Russian Federation	WT	NA	WT	WT	WT	WT	WT	WT	WT	WT	WT	WT	WT	WT	WT	WT	WT	WT	WT	WT	WT	WT	WT	WT	WT	WT	WT	WT	WT	WT	WT	WT	WT	WT	WT	WT	WT	WT	WT	WT	WT	WT	WT	WT	WT	WT	WT
157	RF-10	Russian Federation	GTC-ATC, TGA-TGG, Val7Ile, Stop187Trp	NA	WT	WT	WT	WT	WT	WT	WT	WT	WT	WT	WT	WT	WT	WT	WT	WT	WT	WT	WT	WT	WT	WT	WT	WT	WT	WT	WT	WT	WT	WT	WT	WT	WT	WT	WT	WT	WT	WT	WT	WT	WT	WT	WT	WT	WT
158	RF-11	Russian Federation	G(-13)T, ins. C nt.54, Framshift	R	WT	WT	WT	WT	WT	WT	WT	WT	WT	WT	WT	WT	WT	WT	WT	WT	WT	WT	WT	WT	WT	WT	WT	WT	WT	WT	WT	WT	WT	WT	WT	WT	WT	WT	WT	WT	WT	WT	WT	WT	WT	WT	WT	WT	WT
[truncated: 222 more columns]

## Sheet: embB
	Sample ID	Country of Origin	Overall Sanger	EMB conventional	278	279	280	281	282	283	284	285	286	287	288	289	290	291	292	293	294	295	296	297	298	299	300	301	302	303	304	305	306	307	308	309	310	311	312	313	314	315	316	317	318	319	320	321	322
1	BG-01	Bangladesh	ATG-ATC, Met306Ile	S	WT	WT	WT	WT	WT	WT	WT	WT	WT	WT	WT	WT	WT	WT	WT	WT	WT	WT	WT	WT	WT	WT	WT	WT	WT	WT	WT	WT	ATC,100	WT	WT	WT	WT	WT	WT	WT	WT	WT	WT	WT	WT	WT	WT	WT	WT
2	BG-02	Bangladesh	WT	S	WT	WT	WT	WT	WT	WT	WT	WT	WT	WT	WT	WT	WT	WT	WT	WT	WT	WT	WT	WT	WT	WT	WT	WT	WT	WT	WT	WT	WT	WT	WT	WT	WT	WT	WT	WT	WT	WT	WT	WT	WT	WT	WT	WT	WT
3	BG-03	Bangladesh	WT	S	WT	WT	WT	WT	WT	WT	WT	WT	WT	WT	WT	WT	WT	WT	WT	WT	WT	WT	WT	WT	WT	WT	WT	WT	WT	WT	WT	WT	WT	WT	WT	WT	WT	WT	WT	WT	WT	WT	WT	WT	WT	WT	WT	WT	WT
4	BG-04	Bangladesh	ATG-GTG, Met306Val	R	WT	WT	WT	WT	WT	WT	WT	WT	WT	WT	WT	WT	WT	WT	WT	WT	WT	WT	WT	WT	WT	WT	WT	WT	WT	WT	WT	WT	GTG,100	WT	WT	WT	WT	WT	WT	WT	WT	WT	WT	WT	WT	WT	WT	WT	WT
5	BG-05	Bangladesh	ATG-ATA, GGC-AGC, Met306Ile, Gly406Ser	R	WT	WT	WT	WT	WT	WT	WT	WT	WT	WT	WT	WT	WT	WT	WT	WT	WT	WT	WT	WT	WT	WT	WT	WT	WT	WT	WT	WT	ATA,100	WT	WT	WT	WT	WT	WT	WT	WT	WT	WT	WT	WT	WT	WT	WT	WT
6	BG-06	Bangladesh	GGC-AGC, Gly406Ser	R	WT	WT	WT	WT	WT	WT	WT	WT	WT	WT	WT	WT	WT	WT	WT	WT	WT	WT	WT	WT	WT	WT	WT	WT	WT	WT	WT	WT	WT	WT	WT	WT	WT	WT	WT	WT	WT	WT	WT	WT	WT	WT	WT	WT	WT
7	BG-07	Bangladesh	ATG-GTG, Met306Val	R	WT	WT	WT	WT	WT	WT	WT	WT	WT	WT	WT	WT	WT	WT	WT	WT	WT	WT	WT	WT	WT	WT	WT	WT	WT	WT	WT	WT	GTG,100	WT	WT	WT	WT	WT	WT	WT	WT	WT	WT	WT	WT	WT	WT	WT	WT
8	BG-08	Bangladesh	WT	S	WT	WT	WT	WT	WT	WT	WT	WT	WT	WT	WT	WT	WT	WT	WT	WT	WT	WT	WT	WT	WT	WT	WT	WT	WT	WT	WT	WT	WT	WT	WT	WT	WT	WT	WT	WT	WT	WT	WT	WT	WT	WT	WT	WT	WT
9	BG-09	Bangladesh	GAG-GCG, Glu378Ala	R	WT	WT	WT	WT	WT	WT	WT	WT	WT	WT	WT	WT	WT	WT	WT	WT	WT	WT	WT	WT	WT	WT	WT	WT	WT	WT	WT	WT	WT	WT	WT	WT	WT	WT	WT	WT	WT	WT	WT	WT	WT	WT	WT	WT	WT
10	BG-10	Bangladesh	ATG-CTG, Met306Leu	R	WT	WT	WT	WT	WT	WT	WT	WT	WT	WT	WT	WT	WT	WT	WT	WT	WT	WT	WT	WT	WT	WT	WT	WT	WT	WT	WT	WT	CTG,100	WT	WT	WT	WT	WT	WT	WT	WT	WT	WT	WT	WT	WT	WT	WT	WT
11	BG-11	Bangladesh	ATG-ATA, GGC-AGC, Met306Ile, Gly406Ser	R	WT	WT	WT	WT	WT	WT	WT	WT	WT	WT	WT	WT	WT	WT	WT	WT	WT	WT	WT	WT	WT	WT	WT	WT	WT	WT	WT	WT	ATA,100	WT	WT	WT	WT	WT	WT	WT	WT	WT	WT	WT	WT	WT	WT	WT	WT
12	BG-12	Bangladesh	WT	R	WT	WT	WT	WT	WT	WT	WT	WT	WT	WT	WT	WT	WT	WT	WT	WT	WT	WT	WT	WT	WT	WT	WT	WT	WT	WT	WT	WT	WT	WT	WT	WT	WT	WT	WT	WT	WT	WT	WT	WT	WT	WT	WT	WT	WT
13	BG-13	Bangladesh	GAG-GCG, Glu378Ala	S	WT	WT	WT	WT	WT	WT	WT	WT	WT	WT	WT	WT	WT	WT	WT	WT	WT	WT	WT	WT	WT	WT	WT	WT	WT	WT	WT	WT	WT	WT	WT	WT	WT	WT	WT	WT	WT	WT	WT	WT	WT	WT	WT	WT	WT
14	BG-14	Bangladesh	ATG-ATA, Met306Ile	R	WT	WT	WT	WT	WT	WT	WT	WT	WT	WT	WT	WT	WT	WT	WT	WT	WT	WT	WT	WT	WT	WT	WT	WT	WT	WT	WT	WT	WT	WT	WT	WT	WT	WT	WT	WT	WT	WT	WT	WT	WT	WT	WT	WT	WT
15	BG-15	Bangladesh	GAG-GCG, Glu378Ala	R	WT	WT	WT	WT	WT	WT	WT	WT	WT	WT	WT	WT	WT	WT	WT	WT	WT	WT	WT	WT	WT	WT	WT	WT	WT	WT	WT	WT	WT	WT	WT	WT	WT	WT	WT	WT	WT	WT	WT	WT	WT	WT	WT	WT	WT
16	BG-16	Bangladesh	GAC-GCC, Asp354Ala	R	WT	WT	WT	WT	WT	WT	WT	WT	WT	WT	WT	WT	WT	WT	WT	WT	WT	WT	WT	WT	WT	WT	WT	WT	WT	WT	WT	WT	GTG,21.03	WT	WT	WT	WT	WT	WT	WT	WT	WT	WT	WT	WT	WT	WT	WT	WT
17	BG-17	Bangladesh	WT	R	WT	WT	WT	WT	WT	WT	WT	WT	WT	WT	WT	WT	WT	WT	WT	WT	WT	WT	WT	WT	WT	WT	WT	WT	WT	WT	WT	WT	ATA,6.29	WT	WT	WT	WT	WT	WT	WT	WT	WT	WT	WT	WT	WT	WT	WT	WT
18	BG-18	Bangladesh	WT	R	WT	WT	WT	WT	WT	WT	WT	WT	WT	WT	WT	WT	WT	WT	WT	WT	WT	WT	WT	WT	WT	WT	WT	WT	WT	WT	WT	WT	WT	WT	WT	WT	WT	WT	WT	WT	WT	WT	WT	WT	WT	WT	WT	WT	WT
19	BG-19	Bangladesh	ATG-ATA, Met306Ile	R	WT	WT	WT	WT	WT	WT	WT	WT	WT	WT	WT	WT	WT	WT	WT	WT	WT	WT	WT	WT	WT	WT	WT	WT	WT	WT	WT	WT	ATA,100	WT	WT	WT	WT	WT	WT	WT	WT	WT	WT	WT	WT	WT	WT	WT	WT
20	BG-20	Bangladesh	ATG-GTG, Met306Val	R	WT	WT	WT	WT	WT	WT	WT	WT	WT	WT	WT	WT	WT	WT	WT	WT	WT	WT	WT	WT	WT	WT	WT	WT	WT	WT	WT	WT	GTG,100	WT	WT	WT	WT	WT	WT	WT	WT	WT	WT	WT	WT	WT	WT	WT	WT
21	BG-21	Bangladesh	GAG-GCG, Glu378Ala	S	WT	WT	WT	WT	WT	WT	WT	WT	WT	WT	WT	WT	WT	WT	WT	WT	WT	WT	WT	WT	WT	WT	WT	WT	WT	WT	WT	WT	WT	WT	WT	WT	WT	WT	WT	WT	WT	WT	WT	WT	WT	WT	WT	WT	WT
22	BG-22	Bangladesh	TTC-TTA, GAG-GCG, Phe330Leu, Glu378Ala	R	WT	WT	WT	WT	WT	WT	WT	WT	WT	WT	WT	WT	WT	WT	WT	WT	WT	WT	WT	WT	WT	WT	WT	WT	WT	WT	WT	WT	WT	WT	WT	WT	WT	WT	WT	WT	WT	WT	WT	WT	WT	WT	WT	WT	WT
23	BG-23	Bangladesh	ATG-GTG, Met306Val	R	WT	WT	WT	WT	WT	WT	WT	WT	WT	WT	WT	WT	WT	WT	WT	WT	WT	WT	WT	WT	WT	WT	WT	WT	WT	WT	WT	WT	GTG,100	WT	WT	WT	WT	WT	WT	WT	WT	WT	WT	WT	WT	WT	WT	WT	WT
24	BG-24	Bangladesh	ATG-CTG, Met306Leu	R	WT	WT	WT	WT	WT	WT	WT	WT	WT	WT	WT	WT	WT	WT	WT	WT	WT	WT	WT	WT	WT	WT	WT	WT	WT	WT	WT	WT	CTG,100	WT	WT	WT	WT	WT	WT	WT	WT	WT	WT	WT	WT	WT	WT	WT	WT
25	BG-25	Bangladesh	GGC-GAC, Gly406Asp	R	WT	WT	WT	WT	WT	WT	WT	WT	WT	WT	WT	WT	WT	WT	WT	WT	WT	WT	WT	WT	WT	WT	WT	WT	WT	WT	WT	WT	WT	WT	WT	WT	WT	WT	WT	WT	WT	WT	WT	WT	WT	WT	WT	WT	WT
26	BG-26	Bangladesh	ATG-GTG, Met306Val	R	WT	WT	WT	WT	WT	WT	WT	WT	WT	WT	WT	WT	WT	WT	WT	WT	WT	WT	WT	WT	WT	WT	WT	WT	WT	WT	WT	WT	GTG,100	WT	WT	WT	WT	WT	WT	WT	WT	WT	WT	WT	WT	WT	WT	WT	WT
27	BG-27	Bangladesh	ATG-CTG, Met306Leu	R	WT	WT	WT	WT	WT	WT	WT	WT	WT	WT	WT	WT	WT	WT	WT	WT	WT	WT	WT	WT	WT	WT	WT	WT	WT	WT	WT	WT	CTG,100	WT	WT	WT	WT	WT	WT	WT	WT	WT	WT	WT	WT	WT	WT	WT	WT
28	BG-28	Bangladesh	ATG-GTG, Met306Val	R	WT	WT	WT	WT	WT	WT	WT	WT	WT	WT	WT	WT	WT	WT	WT	WT	WT	WT	WT	WT	WT	WT	WT	WT	WT	WT	WT	WT	GTG,100	WT	WT	WT	WT	WT	WT	WT	WT	WT	WT	WT	WT	WT	WT	WT	WT
29	BG-29	Bangladesh	ATG-GTG, Met306Val	R	WT	WT	WT	WT	WT	WT	WT	WT	WT	WT	WT	WT	WT	WT	WT	WT	WT	WT	WT	WT	WT	WT	WT	WT	WT	WT	WT	WT	GTG,100	WT	WT	WT	WT	WT	WT	WT	WT	WT	WT	WT	WT	WT	WT	WT	WT
30	BG-30	Bangladesh	WT	S	WT	WT	WT	WT	WT	WT	WT	WT	WT	WT	WT	WT	WT	WT	WT	WT	WT	WT	WT	WT	WT	WT	WT	WT	WT	WT	WT	WT	WT	WT	WT	WT	WT	WT	WT	WT	WT	WT	WT	WT	WT	WT	WT	WT	WT
31	BG-31	Bangladesh	ATG-GTG, Met306Val	R	WT	WT	WT	WT	WT	WT	WT	WT	WT	WT	WT	WT	WT	WT	WT	WT	WT	WT	WT	WT	WT	WT	WT	WT	WT	WT	WT	WT	GTG,100	WT	WT	WT	WT	WT	WT	WT	WT	WT	WT	WT	WT	WT	WT	WT	WT
32	BG-32	Bangladesh	GAG-GCG, CCG-TCG, Glu378Ala, Pro404Ser	R	WT	WT	WT	WT	WT	WT	WT	WT	WT	WT	WT	WT	WT	WT	WT	WT	WT	WT	WT	WT	WT	WT	WT	WT	WT	WT	WT	WT	WT	WT	WT	WT	WT	WT	WT	WT	WT	WT	WT	WT	WT	WT	WT	WT	WT
33	BG-33	Bangladesh	ATG-GTG, ATG-GTC, Met306Val, Met306Ile	R	WT	WT	WT	WT	WT	WT	WT	WT	WT	WT	WT	WT	WT	WT	WT	WT	WT	WT	WT	WT	WT	WT	WT	WT	WT	WT	WT	WT	CTG/GTG/ATC,97.16	WT	WT	WT	WT	WT	WT	WT	WT	WT	WT	WT	WT	WT	WT	WT	WT
34	BG-34	Bangladesh	WT	S	WT	WT	WT	WT	WT	WT	WT	WT	WT	WT	WT	WT	WT	WT	WT	WT	WT	WT	WT	WT	WT	WT	WT	WT	WT	WT	WT	WT	WT	WT	WT	WT	WT	WT	WT	WT	WT	WT	WT	WT	WT	WT	WT	WT	WT
35	BG-35	Bangladesh	ATG-GTG, GAG-GCG, Met306Val, Glu378Ala	R	WT	WT	WT	WT	WT	WT	WT	WT	WT	WT	WT	WT	WT	WT	WT	WT	WT	WT	WT	WT	WT	WT	WT	WT	WT	WT	WT	WT	GTG,100	WT	WT	WT	WT	WT	WT	WT	WT	WT	WT	WT	WT	WT	WT	WT	WT
36	BG-36	Bangladesh	ATG-ATA, Met306Ile	R	WT	WT	WT	WT	WT	WT	WT	WT	WT	WT	WT	WT	WT	WT	WT	WT	WT	WT	WT	WT	WT	WT	WT	WT	WT	WT	WT	WT	ATA,100	WT	WT	WT	WT	WT	WT	WT	WT	WT	WT	WT	WT	WT	WT	WT	WT
37	BG-37	Bangladesh	ATG-ATA, Met306Ile	R	WT	WT	WT	WT	WT	WT	WT	WT	WT	WT	WT	WT	WT	WT	WT	WT	WT	WT	WT	WT	WT	WT	WT	WT	WT	WT	WT	WT	ATA,100	WT	WT	WT	WT	WT	WT	WT	WT	WT	WT	WT	WT	WT	WT	WT	WT
38	BG-38	Bangladesh	GGC-AGC, Gly406Ser	R	WT	WT	WT	WT	WT	WT	WT	WT	WT	WT	WT	WT	WT	WT	WT	WT	WT	WT	WT	WT	WT	WT	WT	WT	WT	WT	WT	WT	,2.06	WT	WT	WT	WT	WT	WT	WT	WT	WT	WT	WT	WT	WT	WT	WT	WT
39	BG-39	Bangladesh	ATG-GTG, Met306Val	R	WT	WT	WT	WT	WT	WT	WT	WT	WT	WT	WT	WT	WT	WT	WT	WT	WT	WT	WT	WT	WT	WT	WT	WT	WT	WT	WT	WT	GTG,100	WT	WT	WT	WT	WT	WT	WT	WT	WT	WT	WT	WT	WT	WT	WT	WT
40	BG-40	Bangladesh	ATG-GTG, Met306Val	R	WT	WT	WT	WT	WT	WT	WT	WT	WT	WT	WT	WT	WT	WT	WT	WT	WT	WT	WT	WT	WT	WT	WT	WT	WT	WT	WT	WT	GTG,100	WT	WT	WT	WT	WT	WT	WT	WT	WT	WT	WT	WT	WT	WT	WT	WT
41	BG-41	Bangladesh	GAG-GCG, Glu378Ala	R	WT	WT	WT	WT	WT	WT	WT	WT	WT	WT	WT	WT	WT	WT	WT	WT	WT	WT	WT	WT	WT	WT	WT	WT	WT	WT	WT	WT	WT	WT	WT	WT	WT	WT	WT	WT	WT	WT	WT	WT	WT	WT	WT	WT	WT
42	BG-42	Bangladesh	WT	S	WT	WT	WT	WT	WT	WT	WT	WT	WT	WT	WT	WT	WT	WT	WT	WT	WT	WT	WT	WT	WT	WT	WT	WT	WT	WT	WT	WT	WT	WT	WT	WT	WT	WT	WT	WT	WT	WT	WT	WT	WT	WT	WT	WT	WT
43	BG-43	Bangladesh	ATG-GTG, Met306Val	R	WT	WT	WT	WT	WT	WT	WT	WT	WT	WT	WT	WT	WT	WT	WT	WT	WT	WT	WT	WT	WT	WT	WT	WT	WT	WT	WT	WT	GTG,100	WT	WT	WT	WT	WT	WT	WT	WT	WT	WT	WT	WT	WT	WT	WT	WT
44	BG-44	Bangladesh	ATG-ATA, Met306Ile	R	WT	WT	WT	WT	WT	WT	WT	WT	WT	WT	WT	WT	WT	WT	WT	WT	WT	WT	WT	WT	WT	WT	WT	WT	WT	WT	WT	WT	ATA,100	WT	WT	WT	WT	WT	WT	WT	WT	WT	WT	WT	WT	WT	WT	WT	WT
45	BG-45	Bangladesh	WT	S	WT	WT	WT	WT	WT	WT	WT	WT	WT	WT	WT	WT	WT	WT	WT	WT	WT	WT	WT	WT	WT	WT	WT	WT	WT	WT	WT	WT	WT	WT	WT	WT	WT	WT	WT	WT	WT	WT	WT	WT	WT	WT	WT	WT	WT
46	BG-46	Bangladesh	WT	R	WT	WT	WT	WT	WT	WT	WT	WT	WT	WT	WT	WT	WT	WT	WT	WT	WT	WT	WT	WT	WT	WT	WT	WT	WT	WT	WT	WT	WT	WT	WT	WT	WT	WT	WT	WT	WT	WT	WT	WT	WT	WT	WT	WT	WT
47	BG-47	Bangladesh	WT	R	WT	WT	WT	WT	WT	WT	WT	WT	WT	WT	WT	WT	WT	WT	WT	WT	WT	WT	WT	WT	WT	WT	WT	WT	WT	WT	WT	WT	WT	WT	WT	WT	WT	WT	WT	WT	WT	WT	WT	WT	WT	WT	WT	WT	WT
48	BG-48	Bangladesh	ATG-GTG, Met306Val	R	WT	WT	WT	WT	WT	WT	WT	WT	WT	WT	WT	WT	WT	WT	WT	WT	WT	WT	WT	WT	WT	WT	WT	WT	WT	WT	WT	WT	GTG,96.99	WT	WT	WT	WT	WT	WT	WT	WT	WT	WT	WT	WT	WT	WT	WT	WT
49	BG-49	Bangladesh	WT	R	WT	WT	WT	WT	WT	WT	WT	WT	WT	WT	WT	WT	WT	WT	WT	WT	WT	WT	WT	WT	WT	WT	WT	WT	WT	WT	WT	WT	WT	WT	WT	WT	WT	WT	WT	WT	WT	WT	WT	WT	WT	WT	WT	WT	WT
50	BG-50	Bangladesh	WT	R	WT	WT	WT	WT	WT	WT	WT	WT	WT	WT	WT	WT	WT	WT	WT	WT	WT	WT	WT	WT	WT	WT	WT	WT	WT	WT	WT	WT	WT	WT	WT	WT	WT	WT	WT	WT	WT	WT	WT	WT	WT	WT	WT	WT	WT
51	BG-51	Bangladesh	ATG-CTG, Met306Leu	R	WT	WT	WT	WT	WT	WT	WT	WT	WT	WT	WT	WT	WT	WT	WT	WT	WT	WT	WT	WT	WT	WT	WT	WT	WT	WT	WT	WT	CTG,100	WT	WT	WT	WT	WT	WT	WT	WT	WT	WT	WT	WT	WT	WT	WT	WT
52	BG-52	Bangladesh	ATG-CTG, Met306Leu	R	WT	WT	WT	WT	WT	WT	WT	WT	WT	WT	WT	WT	WT	WT	WT	WT	WT	WT	WT	WT	WT	WT	WT	WT	WT	WT	WT	WT	CTG,100	WT	WT	WT	WT	WT	WT	WT	WT	WT	WT	WT	WT	WT	WT	WT	WT
53	BG-53	Bangladesh	GAC-GCC, GAG-GCG, Asp354Ala, Glu378Ala	R	WT	WT	WT	WT	WT	WT	WT	WT	WT	WT	WT	WT	WT	WT	WT	WT	WT	WT	WT	WT	WT	WT	WT	WT	WT	WT	WT	WT	WT	WT	WT	WT	WT	WT	WT	WT	WT	WT	WT	WT	WT	WT	WT	WT	WT
54	BG-54	Bangladesh	GAG-GCG, Glu378Ala	R	WT	WT	WT	WT	WT	WT	WT	WT	WT	WT	WT	WT	WT	WT	WT	WT	WT	WT	WT	WT	WT	WT	WT	WT	WT	WT	WT	WT	WT	WT	WT	WT	WT	WT	WT	WT	WT	WT	WT	WT	WT	WT	WT	WT	WT
55	BG-55	Bangladesh	ATG-CTG, Met306Leu	R	WT	WT	WT	WT	WT	WT	WT	WT	WT	WT	WT	WT	WT	WT	WT	WT	WT	WT	WT	WT	WT	WT	WT	WT	WT	WT	WT	WT	CTG,100	WT	WT	WT	WT	WT	WT	WT	WT	WT	WT	WT	WT	WT	WT	WT	WT
56	BG-56	Bangladesh	GAG-GCG, Glu378Ala	S	WT	WT	WT	WT	WT	WT	WT	WT	WT	WT	WT	WT	WT	WT	WT	WT	WT	WT	WT	WT	WT	WT	WT	WT	WT	WT	WT	WT	WT	WT	WT	WT	WT	WT	WT	WT	WT	WT	WT	WT	WT	WT	WT	WT	WT
57	BG-57	Bangladesh	ATG-GTG, Met306Val	R	WT	WT	WT	WT	WT	WT	WT	WT	WT	WT	WT	WT	WT	WT	WT	WT	WT	WT	WT	WT	WT	WT	WT	WT	WT	WT	WT	WT	GTG,100	WT	WT	WT	WT	WT	WT	WT	WT	WT	WT	WT	WT	WT	WT	WT	WT
58	BG-58	Bangladesh	ATG-GTG, Met306Val	R	WT	WT	WT	WT	WT	WT	WT	WT	WT	WT	WT	WT	WT	WT	WT	WT	WT	WT	WT	WT	WT	WT	WT	WT	WT	WT	WT	WT	GTG,100	WT	WT	WT	WT	WT	WT	WT	WT	WT	WT	WT	WT	WT	WT	WT	WT
59	BG-59	Bangladesh	ATG-GTG, Met306Val	R	WT	WT	WT	WT	WT	WT	WT	WT	WT	WT	WT	WT	WT	WT	WT	WT	WT	WT	WT	WT	WT	WT	WT	WT	WT	WT	WT	WT	GTG,100	WT	WT	WT	WT	WT	WT	WT	WT	WT	WT	WT	WT	WT	WT	WT	WT
60	BG-60	Bangladesh	ATG-ATC, Met306Ile	R	WT	WT	WT	WT	WT	WT	WT	WT	WT	WT	WT	WT	WT	WT	WT	WT	WT	WT	WT	WT	WT	WT	WT	WT	WT	WT	WT	WT	ATC,100	WT	WT	WT	WT	WT	WT	WT	WT	WT	WT	WT	WT	WT	WT	WT	WT
61	BG-61	Bangladesh	ATG-ATA, Met306Ile	R	WT	WT	WT	WT	WT	WT	WT	WT	WT	WT	WT	WT	WT	WT	WT	WT	WT	WT	WT	WT	WT	WT	WT	WT	WT	WT	WT	WT	ATA,100	WT	WT	WT	WT	WT	WT	WT	WT	WT	WT	WT	WT	WT	WT	WT	WT
62	BG-62	Bangladesh	WT	S	WT	WT	WT	WT	WT	WT	WT	WT	WT	WT	WT	WT	WT	WT	WT	WT	WT	WT	WT	WT	WT	WT	WT	WT	WT	WT	WT	WT	WT	WT	WT	WT	WT	WT	WT	WT	WT	WT	WT	WT	WT	WT	WT	WT	WT
63	BG-63	Bangladesh	ATG-CTG, Met306Leu	R	WT	WT	WT	WT	WT	WT	WT	WT	WT	WT	WT	WT	WT	WT	WT	WT	WT	WT	WT	WT	WT	WT	WT	WT	WT	WT	WT	WT	CTG,100	WT	WT	WT	WT	WT	WT	WT	WT	WT	WT	WT	WT	WT	WT	WT	WT
64	BG-64	Bangladesh	ATG-ATC, Met306Ile	R	WT	WT	WT	WT	WT	WT	WT	WT	WT	WT	WT	WT	WT	WT	WT	WT	WT	WT	WT	WT	WT	WT	WT	WT	WT	WT	WT	WT	ATC,100	WT	WT	WT	WT	WT	WT	WT	WT	WT	WT	WT	WT	WT	WT	WT	WT
65	BG-65	Bangladesh	ATG-GTG, Met306Val	R	WT	WT	WT	WT	WT	WT	WT	WT	WT	WT	WT	WT	WT	WT	WT	WT	WT	WT	WT	WT	WT	WT	WT	WT	WT	WT	WT	WT	GTG,100	WT	WT	WT	WT	WT	WT	WT	WT	WT	WT	WT	WT	WT	WT	WT	WT
66	BG-66	Bangladesh	GAG-GCG, Glu378Ala	S	WT	WT	WT	WT	WT	WT	WT	WT	WT	WT	WT	WT	WT	WT	WT	WT	WT	WT	WT	WT	WT	WT	WT	WT	WT	WT	WT	WT	WT	WT	WT	WT	WT	WT	WT	WT	WT	WT	WT	WT	WT	WT	WT	WT	WT
67	BG-67	Bangladesh	ATG-GTG, Met306Val	R	WT	WT	WT	WT	WT	WT	WT	WT	WT	WT	WT	WT	WT	WT	WT	WT	WT	WT	WT	WT	WT	WT	WT	WT	WT	WT	WT	WT	GTG,100	WT	WT	WT	WT	WT	WT	WT	WT	WT	WT	WT	WT	WT	WT	WT	WT
68	BG-68	Bangladesh	ATG-CTG, Met306Leu	R	WT	WT	WT	WT	WT	WT	WT	WT	WT	WT	WT	WT	WT	WT	WT	WT	WT	WT	WT	WT	WT	WT	WT	WT	WT	WT	WT	WT	CTG,100	WT	WT	WT	WT	WT	WT	WT	WT	WT	WT	WT	WT	WT	WT	WT	WT
69	BG-69	Bangladesh	ATG-GTG, Met306Val	R	WT	WT	WT	WT	WT	WT	WT	WT	WT	WT	WT	WT	WT	WT	WT	WT	WT	WT	WT	WT	WT	WT	WT	WT	WT	WT	WT	WT	GTG,100	WT	WT	WT	WT	WT	WT	WT	WT	WT	WT	WT	WT	WT	WT	WT	WT
70	BG-70	Bangladesh	ATG-GTG, Met306Val	R	WT	WT	WT	WT	WT	WT	WT	WT	WT	WT	WT	WT	WT	WT	WT	WT	WT	WT	WT	WT	WT	WT	WT	WT	WT	WT	WT	WT	GTG,100	WT	WT	WT	WT	WT	WT	WT	WT	WT	WT	WT	WT	WT	WT	WT	WT
71	BG-71	Bangladesh	ATG-CTG, Met306Leu	R	WT	WT	WT	WT	WT	WT	WT	WT	WT	WT	WT	WT	WT	WT	WT	WT	WT	WT	WT	WT	WT	WT	WT	WT	WT	WT	WT	WT	CTG,100	WT	WT	WT	WT	WT	WT	WT	WT	WT	WT	WT	WT	WT	WT	WT	WT
72	BG-72	Bangladesh	WT	S	WT	WT	WT	WT	WT	WT	WT	WT	WT	WT	WT	WT	WT	WT	WT	WT	WT	WT	WT	WT	WT	WT	WT	WT	WT	WT	WT	WT	WT	WT	WT	WT	WT	WT	WT	WT	WT	WT	WT	WT	WT	WT	WT	WT	WT
73	BG-73	Bangladesh	WT	S	WT	WT	WT	WT	WT	WT	WT	WT	WT	WT	WT	WT	WT	WT	WT	WT	WT	WT	WT	WT	WT	WT	WT	WT	WT	WT	WT	WT	WT	WT	WT	WT	WT	WT	WT	WT	WT	WT	WT	WT	WT	WT	WT	WT	WT
74	TZ-01	Tanzania	ATG-GTG, Met306Val	S	WT	WT	WT	WT	WT	WT	WT	WT	WT	WT	WT	WT	WT	WT	WT	WT	WT	WT	WT	WT	WT	WT	WT	WT	WT	WT	WT	WT	GTG,100	WT	WT	WT	WT	WT	WT	WT	WT	WT	WT	WT	WT	WT	WT	WT	WT
75	TZ-02	Tanzania	WT	R	WT	WT	WT	WT	WT	WT	WT	WT	WT	WT	WT	WT	WT	WT	WT	WT	WT	WT	WT	WT	WT	WT	WT	WT	WT	WT	WT	WT	WT	WT	WT	WT	WT	WT	WT	WT	WT	WT	WT	WT	WT	WT	WT	WT	WT
76	TZ-03	Tanzania	ATG-ATA, Met306lle	S	WT	WT	WT	WT	WT	WT	WT	WT	WT	WT	WT	WT	WT	WT	WT	WT	WT	WT	WT	WT	WT	WT	WT	WT	WT	WT	WT	WT	ATA,100	WT	WT	WT	WT	WT	WT	WT	WT	WT	WT	WT	WT	WT	WT	WT	WT
77	TZ-04	Tanzania	GGC-GCC, Gly406Ala	S	WT	WT	WT	WT	WT	WT	WT	WT	WT	WT	WT	WT	WT	WT	WT	WT	WT	WT	WT	WT	WT	WT	WT	WT	WT	WT	WT	WT	WT	WT	WT	WT	WT	WT	WT	WT	WT	WT	WT	WT	WT	WT	WT	WT	WT
78	TZ-05	Tanzania	GGC-TGC, Gly406Cys	S	WT	WT	WT	WT	WT	WT	WT	WT	WT	WT	WT	WT	WT	WT	WT	WT	WT	WT	WT	WT	WT	WT	WT	WT	WT	WT	WT	WT	WT	WT	WT	WT	WT	WT	WT	WT	WT	WT	WT	WT	WT	WT	WT	WT	WT
79	TZ-06	Tanzania	ATG-GTG, GAG-GCG, Met306Val, Glu378Ala	R	WT	WT	WT	WT	WT	WT	WT	WT	WT	WT	WT	WT	WT	WT	WT	WT	WT	WT	WT	WT	WT	WT	WT	WT	WT	WT	WT	WT	GTG,100	WT	WT	WT	WT	WT	WT	WT	WT	WT	WT	WT	WT	WT	WT	WT	WT
80	TZ-07	Tanzania	CCG-TCG, Pro404Ser	S	WT	WT	WT	WT	WT	WT	WT	WT	WT	WT	WT	WT	WT	WT	WT	WT	WT	WT	WT	WT	WT	WT	WT	WT	WT	WT	WT	WT	WT	WT	WT	WT	WT	WT	WT	WT	WT	WT	WT	WT	WT	WT	WT	WT	WT
81	TZ-08	Tanzania	GAG-GCG, Glu378Ala	R	WT	WT	WT	WT	WT	WT	WT	WT	WT	WT	WT	WT	WT	WT	WT	WT	WT	WT	WT	WT	WT	WT	WT	WT	WT	WT	WT	WT	WT	WT	WT	WT	WT	WT	WT	WT	WT	WT	WT	WT	WT	WT	WT	WT	WT
82	TZ-09	Tanzania	ATG-GTG, Met306Val	S	WT	WT	WT	WT	WT	WT	WT	WT	WT	WT	WT	WT	WT	WT	WT	WT	WT	WT	WT	WT	WT	WT	WT	WT	WT	WT	WT	WT	GTG,100	WT	WT	WT	WT	WT	WT	WT	WT	WT	WT	WT	WT	WT	WT	WT	WT
83	TZ-10	Tanzania	WT	R	WT	WT	WT	WT	WT	WT	WT	WT	WT	WT	WT	WT	WT	WT	WT	WT	WT	WT	WT	WT	WT	WT	WT	WT	WT	WT	WT	WT	WT	WT	WT	WT	WT	WT	WT	WT	WT	WT	WT	WT	WT	WT	WT	WT	WT
84	TZ-11	Tanzania	ATG-ATC,GGC-AGC, Met306Ile, Gly406Ser	R	WT	WT	WT	WT	WT	WT	WT	WT	WT	WT	WT	WT	WT	WT	WT	WT	WT	WT	WT	WT	WT	WT	WT	WT	WT	WT	WT	WT	ATC,100	WT	WT	WT	WT	WT	WT	WT	WT	WT	WT	WT	WT	WT	WT	WT	WT
85	TZ-12	Tanzania	WT	S	WT	WT	WT	WT	WT	WT	WT	WT	WT	WT	WT	WT	WT	WT	WT	WT	WT	WT	WT	WT	WT	WT	WT	WT	WT	WT	WT	WT	WT	WT	WT	WT	WT	WT	WT	WT	WT	WT	WT	WT	WT	WT	WT	WT	WT
86	TZ-13	Tanzania	WT	S	WT	WT	WT	WT	WT	WT	WT	WT	WT	WT	WT	WT	WT	WT	WT	WT	WT	WT	WT	WT	WT	WT	WT	WT	WT	WT	WT	WT	WT	WT	WT	WT	WT	WT	WT	WT	WT	WT	WT	WT	WT	WT	WT	WT	WT
87	TZ-14	Tanzania	ATG-CTG (mix), Met306Leu	S	WT	WT	WT	WT	WT	WT	WT	WT	WT	WT	WT	WT	WT	WT	WT	WT	WT	WT	WT	WT	WT	WT	WT	WT	WT	WT	WT	WT	CTG,ATT,59.73	WT	WT	WT	WT	WT	WT	WT	WT	WT	WT	WT	WT	WT	WT	WT	WT
88	TZ-15	Tanzania	ATG-CTG, CGA/CCA (mix), GAC/CAC (mix), Met306Leu, Arg308Pro, Asp311His	S	WT	WT	WT	WT	WT	WT	WT	WT	WT	WT	WT	WT	WT	WT	WT	WT	WT	WT	WT	WT	WT	WT	WT	WT	WT	WT	WT	WT	CTG,100	WT	WT	WT	WT	WT	WT	WT	WT	WT	WT	WT	WT	WT	WT	WT	WT
89	TZ-16	Tanzania	WT	R	WT	WT	WT	WT	WT	WT	WT	WT	WT	WT	WT	WT	WT	WT	WT	WT	WT	WT	WT	WT	WT	WT	WT	WT	WT	WT	WT	WT	WT	WT	WT	WT	WT	WT	WT	WT	WT	WT	WT	WT	WT	WT	WT	WT	WT
90	TZ-17	Tanzania	WT	S	WT	WT	WT	WT	WT	WT	WT	WT	WT	WT	WT	WT	WT	WT	WT	WT	WT	WT	WT	WT	WT	WT	WT	WT	WT	WT	WT	WT	WT	WT	WT	WT	WT	WT	WT	WT	WT	WT	WT	WT	WT	WT	WT	WT	WT
91	TZ-18	Tanzania	WT	R	WT	WT	WT	WT	WT	WT	WT	WT	WT	WT	WT	WT	WT	WT	WT	WT	WT	WT	WT	WT	WT	WT	WT	WT	WT	WT	WT	WT	WT	WT	WT	WT	WT	WT	WT	WT	WT	WT	WT	WT	WT	WT	WT	WT	WT
92	TH-01	Thailand	GGC-GAC, Gly406Asp	R	<100 reads	<100 reads	<100 reads	<100 reads	<100 reads	<100 reads	<100 reads	<100 reads	<100 reads	<100 reads	<100 reads	<100 reads	<100 reads	<100 reads	<100 reads	<100 reads	<100 reads	<100 reads	<100 reads	<100 reads	<100 reads	<100 reads	<100 reads	<100 reads	<100 reads	<100 reads	<100 reads	<100 reads	<100 reads	<100 reads	<100 reads	<100 reads	<100 reads	<100 reads	<100 reads	<100 reads	<100 reads	<100 reads	<100 reads	<100 reads	<100 reads	<100 reads	<100 reads	<100 reads	<100 reads
93	TH-02	Thailand	GAT-TAT, Asp328Tyr	R	WT	WT	WT	WT	WT	WT	WT	WT	WT	WT	WT	WT	WT	WT	WT	WT	WT	WT	WT	WT	WT	WT	WT	WT	WT	WT	WT	WT	CTG/ATA/ATC,5.19	WT	WT	WT	WT	WT	WT	WT	WT	WT	WT	WT	ACC,7.52	WT	WT	WT	WT
94	TH-03	Thailand	WT	S	<100 reads	<100 reads	<100 reads	<100 reads	<100 reads	<100 reads	<100 reads	<100 reads	<100 reads	<100 reads	<100 reads	<100 reads	<100 reads	<100 reads	<100 reads	<100 reads	<100 reads	<100 reads	<100 reads	<100 reads	<100 reads	<100 reads	<100 reads	<100 reads	<100 reads	<100 reads	<100 reads	<100 reads	<100 reads	<100 reads	<100 reads	<100 reads	<100 reads	<100 reads	<100 reads	<100 reads	<100 reads	<100 reads	<100 reads	<100 reads	<100 reads	<100 reads	<100 reads	<100 reads	<100 reads
95	TH-04	Thailand	ATG-GTG, Met306Val	R	WT	WT	WT	WT	WT	WT	WT	WT	WT	WT	WT	WT	WT	WT	WT	WT	WT	WT	WT	WT	WT	WT	WT	WT	WT	WT	WT	WT	GTG,100	WT	WT	WT	WT	WT	WT	WT	WT	WT	WT	WT	WT	WT	WT	WT	WT
96	TH-05	Thailand	GAG-GCG, Glu378Ala	S	WT	WT	WT	WT	WT	WT	WT	WT	WT	WT	WT	WT	WT	WT	WT	WT	WT	WT	WT	WT	WT	WT	WT	WT	WT	WT	WT	WT	WT	WT	WT	WT	WT	WT	WT	WT	WT	WT	WT	WT	WT	WT	WT	WT	WT
97	TH-06	Thailand	ATG-ATC, GAC/GAT (mix), CAC/TAC (mix), Met306Ile, Asp311Asp, His312Tyr	R	WT	WT	WT	WT	WT	WT	WT	WT	WT	WT	WT	WT	WT	WT	WT	WT	WT	WT	WT	WT	WT	WT	WT	WT	WT	WT	WT	WT	ATC,100	WT	WT	WT	WT	WT	WT	WT	WT	WT	WT	WT	WT	WT	WT	WT	WT
98	TH-07	Thailand	ATG-GTG, Met306Val	R	WT	WT	WT	WT	WT	WT	WT	WT	WT	WT	WT	WT	WT	WT	WT	WT	WT	WT	WT	WT	WT	WT	WT	WT	WT	WT	WT	WT	GTG,100	WT	WT	WT	WT	WT	WT	WT	WT	WT	WT	WT	WT	WT	WT	WT	WT
99	TH-08	Thailand	WT	R	<100 reads	<100 reads	<100 reads	<100 reads	<100 reads	<100 reads	<100 reads	<100 reads	<100 reads	<100 reads	<100 reads	<100 reads	<100 reads	<100 reads	<100 reads	<100 reads	<100 reads	<100 reads	<100 reads	<100 reads	<100 reads	<100 reads	<100 reads	<100 reads	<100 reads	<100 reads	<100 reads	<100 reads	<100 reads	<100 reads	<100 reads	<100 reads	<100 reads	<100 reads	<100 reads	<100 reads	<100 reads	<100 reads	<100 reads	<100 reads	<100 reads	<100 reads	<100 reads	<100 reads	<100 reads
100	TH-09	Thailand	ATG-ATA, Met306lle	S	<100 reads	<100 reads	<100 reads	<100 reads	<100 reads	<100 reads	<100 reads	<100 reads	<100 reads	<100 reads	<100 reads	<100 reads	<100 reads	<100 reads	<100 reads	<100 reads	<100 reads	<100 reads	<100 reads	<100 reads	<100 reads	<100 reads	<100 reads	<100 reads	<100 reads	<100 reads	<100 reads	<100 reads	<100 reads	<100 reads	<100 reads	<100 reads	<100 reads	<100 reads	<100 reads	<100 reads	<100 reads	<100 reads	<100 reads	<100 reads	<100 reads	<100 reads	<100 reads	<100 reads	<100 reads
101	TH-10	Thailand	WT	S	<100 reads	<100 reads	<100 reads	<100 reads	<100 reads	<100 reads	<100 reads	<100 reads	<100 reads	<100 reads	<100 reads	<100 reads	<100 reads	<100 reads	<100 reads	<100 reads	<100 reads	<100 reads	<100 reads	<100 reads	<100 reads	<100 reads	<100 reads	<100 reads	<100 reads	<100 reads	<100 reads	<100 reads	<100 reads	<100 reads	<100 reads	<100 reads	<100 reads	<100 reads	<100 reads	<100 reads	<100 reads	<100 reads	<100 reads	<100 reads	<100 reads	<100 reads	<100 reads	<100 reads	<100 reads
102	TH-11	Thailand	WT	S	<100 reads	<100 reads	<100 reads	<100 reads	<100 reads	<100 reads	<100 reads	<100 reads	<100 reads	<100 reads	<100 reads	<100 reads	<100 reads	<100 reads	<100 reads	<100 reads	<100 reads	<100 reads	<100 reads	<100 reads	<100 reads	<100 reads	<100 reads	<100 reads	<100 reads	<100 reads	<100 reads	<100 reads	<100 reads	<100 reads	<100 reads	<100 reads	<100 reads	<100 reads	<100 reads	<100 reads	<100 reads	<100 reads	<100 reads	<100 reads	<100 reads	<100 reads	<100 reads	<100 reads	<100 reads
103	TH-12	Thailand	ATG-GTG, Met306Val	S	<100 reads	<100 reads	<100 reads	<100 reads	<100 reads	<100 reads	<100 reads	<100 reads	<100 reads	<100 reads	<100 reads	<100 reads	<100 reads	<100 reads	<100 reads	<100 reads	<100 reads	<100 reads	<100 reads	<100 reads	<100 reads	<100 reads	<100 reads	<100 reads	<100 reads	<100 reads	<100 reads	<100 reads	<100 reads	<100 reads	<100 reads	<100 reads	<100 reads	<100 reads	<100 reads	<100 reads	<100 reads	<100 reads	<100 reads	<100 reads	<100 reads	<100 reads	<100 reads	<100 reads	<100 reads
104	TH-13	Thailand	WT	S	<100 reads	<100 reads	<100 reads	<100 reads	<100 reads	<100 reads	<100 reads	<100 reads	<100 reads	<100 reads	<100 reads	<100 reads	<100 reads	<100 reads	<100 reads	<100 reads	<100 reads	<100 reads	<100 reads	<100 reads	<100 reads	<100 reads	<100 reads	<100 reads	<100 reads	<100 reads	<100 reads	<100 reads	<100 reads	<100 reads	<100 reads	<100 reads	<100 reads	<100 reads	<100 reads	<100 reads	<100 reads	<100 reads	<100 reads	<100 reads	<100 reads	<100 reads	<100 reads	<100 reads	<100 reads
105	TH-14	Thailand	WT	R	<100 reads	<100 reads	<100 reads	<100 reads	<100 reads	<100 reads	<100 reads	<100 reads	<100 reads	<100 reads	<100 reads	<100 reads	<100 reads	<100 reads	<100 reads	<100 reads	<100 reads	<100 reads	<100 reads	<100 reads	<100 reads	<100 reads	<100 reads	<100 reads	<100 reads	<100 reads	<100 reads	<100 reads	<100 reads	<100 reads	<100 reads	<100 reads	<100 reads	<100 reads	<100 reads	<100 reads	<100 reads	<100 reads	<100 reads	<100 reads	<100 reads	<100 reads	<100 reads	<100 reads	<100 reads
106	TH-15	Thailand	ATG-GTG, Met306Val	R	WT	WT	WT	WT	WT	WT	WT	WT	WT	WT	WT	WT	WT	WT	WT	WT	WT	WT	WT	WT	WT	WT	WT	WT	WT	WT	WT	WT	GTG,85.38	WT	WT	WT	WT	WT	WT	WT	WT	WT	WT	WT	WT	WT	WT	WT	WT
107	TH-16	Thailand	WT	S	WT	WT	WT	WT	WT	WT	WT	WT	WT	WT	WT	WT	WT	WT	WT	WT	WT	WT	WT	WT	WT	WT	WT	WT	WT	WT	WT	WT	WT	WT	WT	WT	WT	WT	WT	WT	WT	WT	WT	WT	WT	WT	WT	WT	WT
108	TH-17	Thailand	WT	S	WT	WT	WT	WT	WT	WT	WT	WT	WT	WT	WT	WT	WT	WT	WT	WT	WT	WT	WT	WT	WT	WT	WT	WT	WT	WT	WT	WT	WT	WT	WT	WT	WT	WT	WT	WT	WT	WT	WT	WT	WT	WT	WT	WT	WT
109	TH-18	Thailand	WT	S	WT	WT	WT	WT	WT	WT	WT	WT	WT	WT	WT	WT	WT	WT	WT	WT	WT	WT	WT	WT	WT	WT	WT	WT	WT	WT	WT	WT	WT	WT	WT	WT	WT	WT	WT	WT	WT	WT	WT	WT	WT	WT	WT	WT	WT
110	TH-19	Thailand	ATG-GTG, Met306Val	R	WT	WT	WT	WT	WT	WT	WT	WT	WT	WT	WT	WT	WT	WT	WT	WT	WT	WT	WT	WT	WT	WT	WT	WT	WT	WT	WT	WT	GTG,98.69	WT	WT	WT	WT	WT	WT	WT	WT	WT	WT	WT	WT	WT	WT	WT	WT
111	TH-20	Thailand	ATG-ATA, GAG-GCG, Met306lle, Glu378Ala	R	WT	WT	WT	WT	WT	WT	WT	WT	WT	WT	WT	WT	WT	WT	WT	WT	WT	WT	WT	WT	WT	WT	WT	WT	WT	WT	WT	WT	ATA,100	WT	WT	WT	WT	WT	WT	WT	WT	WT	WT	WT	WT	WT	WT	WT	WT
112	TH-21	Thailand	WT	R	WT	WT	WT	WT	WT	WT	WT	WT	WT	WT	WT	WT	WT	WT	WT	WT	WT	WT	WT	WT	WT	WT	WT	WT	WT	WT	WT	WT	WT	WT	WT	WT	WT	WT	WT	WT	WT	WT	WT	WT	WT	WT	WT	WT	WT
113	TH-22	Thailand	WT	S	WT	WT	WT	WT	WT	WT	WT	WT	WT	WT	WT	WT	WT	WT	WT	WT	WT	WT	WT	WT	WT	WT	WT	WT	WT	WT	WT	WT	WT	WT	WT	WT	WT	WT	WT	WT	WT	WT	WT	WT	WT	WT	WT	WT	WT
114	TH-23	Thailand	WT	S	WT	WT	WT	WT	WT	WT	WT	WT	WT	WT	WT	WT	WT	WT	WT	WT	WT	WT	WT	WT	WT	WT	WT	WT	WT	WT	WT	WT	WT	WT	WT	WT	WT	WT	WT	WT	WT	WT	WT	WT	WT	WT	WT	WT	WT
115	TH-24	Thailand	ATG-GTG, GAC/GAT (mix), CAC/TAC (mix), CTG/GTG (mix), Met306Val, Asp311Asp,His312Tyr, Leu402Val	R	WT	WT	WT	WT	WT	WT	WT	WT	WT	WT	WT	WT	WT	WT	WT	WT	WT	WT	WT	WT	WT	WT	WT	WT	WT	WT	WT	WT	GTG,65.89	WT	WT	WT	WT	WT	WT	WT	WT	WT	WT	WT	WT	WT	WT	WT	WT
116	TH-25	Thailand	ATG-GTG, Met306Val	R	WT	WT	WT	WT	WT	WT	WT	WT	WT	WT	WT	WT	WT	WT	WT	WT	WT	WT	WT	WT	WT	WT	WT	WT	WT	WT	WT	WT	GTG,95.73	WT	WT	WT	WT	WT	WT	WT	WT	WT	WT	WT	WT	WT	WT	WT	WT
117	TH-26	Thailand	ATG-GTG, Met306Val	S	WT	WT	WT	WT	WT	WT	WT	WT	WT	WT	WT	WT	WT	WT	WT	WT	WT	WT	WT	WT	WT	WT	WT	WT	WT	WT	WT	WT	GTG,91.54	WT	WT	WT	WT	WT	WT	WT	WT	WT	WT	WT	WT	WT	WT	WT	WT
118	TH-27	Thailand	ATG-GTG, Met306Val	R	WT	WT	WT	WT	WT	WT	WT	WT	WT	WT	WT	WT	WT	WT	WT	WT	WT	WT	WT	WT	WT	WT	WT	WT	WT	WT	WT	WT	GTG,97.48	WT	WT	WT	WT	WT	WT	WT	WT	WT	WT	WT	WT	WT	WT	WT	WT
119	TH-28	Thailand	WT	S	WT	WT	WT	WT	WT	WT	WT	WT	WT	WT	WT	WT	WT	WT	WT	WT	WT	WT	WT	WT	WT	WT	WT	WT	WT	WT	WT	WT	WT	WT	WT	WT	WT	WT	WT	WT	WT	WT	WT	WT	WT	WT	WT	WT	WT
120	TH-29	Thailand	ATG-GTG, Met306Val	R	WT	WT	WT	WT	WT	WT	WT	WT	WT	WT	WT	WT	WT	WT	WT	WT	WT	WT	WT	WT	WT	WT	WT	WT	WT	WT	WT	WT	GTG,98.94	WT	WT	WT	WT	WT	WT	WT	WT	WT	WT	WT	WT	WT	WT	WT	WT
121	TH-30	Thailand	ATG-ATA, GAG-GCG, Met306lle, Glu378Ala	S	WT	WT	WT	WT	WT	WT	WT	WT	WT	WT	WT	WT	WT	WT	WT	WT	WT	WT	WT	WT	WT	WT	WT	WT	WT	WT	WT	WT	ATA,98.38	WT	WT	WT	WT	WT	WT	WT	WT	WT	WT	WT	WT	WT	WT	WT	WT
122	TH-31	Thailand	ATG-ATA, Met306lle	S	WT	WT	WT	WT	WT	WT	WT	WT	WT	WT	WT	WT	WT	WT	WT	WT	WT	WT	WT	WT	WT	WT	WT	WT	WT	WT	WT	WT	ATA,94.9	WT	WT	WT	WT	WT	WT	WT	WT	WT	WT	WT	WT	WT	WT	WT	WT
123	TH-32	Thailand	ATG-GTG, Met306Val	R	WT	WT	WT	WT	WT	WT	WT	WT	WT	WT	WT	WT	WT	WT	WT	WT	WT	WT	WT	WT	WT	WT	WT	WT	WT	WT	WT	WT	GTG,100	WT	WT	WT	WT	WT	WT	WT	WT	WT	WT	WT	WT	WT	WT	WT	WT
124	TH-33	Thailand	GGC-GAC, Gly406Asp	S	<100 reads	<100 reads	<100 reads	<100 reads	<100 reads	<100 reads	<100 reads	<100 reads	<100 reads	<100 reads	<100 reads	<100 reads	<100 reads	<100 reads	<100 reads	<100 reads	<100 reads	<100 reads	<100 reads	<100 reads	<100 reads	<100 reads	<100 reads	<100 reads	<100 reads	<100 reads	<100 reads	<100 reads	<100 reads	<100 reads	<100 reads	<100 reads	<100 reads	<100 reads	<100 reads	<100 reads	<100 reads	<100 reads	<100 reads	<100 reads	<100 reads	<100 reads	<100 reads	<100 reads	<100 reads
125	TH-34	Thailand	ATG-ATC, Met306Ile	S	<100 reads	<100 reads	<100 reads	<100 reads	<100 reads	<100 reads	<100 reads	<100 reads	<100 reads	<100 reads	<100 reads	<100 reads	<100 reads	<100 reads	<100 reads	<100 reads	<100 reads	<100 reads	<100 reads	<100 reads	<100 reads	<100 reads	<100 reads	<100 reads	<100 reads	<100 reads	<100 reads	<100 reads	<100 reads	<100 reads	<100 reads	<100 reads	<100 reads	<100 reads	<100 reads	<100 reads	<100 reads	<100 reads	<100 reads	<100 reads	<100 reads	<100 reads	<100 reads	<100 reads	<100 reads
126	TH-35	Thailand	ATG-ATC, Met306Ile	S	<100 reads	<100 reads	<100 reads	<100 reads	<100 reads	<100 reads	<100 reads	<100 reads	<100 reads	<100 reads	<100 reads	<100 reads	<100 reads	<100 reads	<100 reads	<100 reads	<100 reads	<100 reads	<100 reads	<100 reads	<100 reads	<100 reads	<100 reads	<100 reads	<100 reads	<100 reads	<100 reads	<100 reads	<100 reads	<100 reads	<100 reads	<100 reads	<100 reads	<100 reads	<100 reads	<100 reads	<100 reads	<100 reads	<100 reads	<100 reads	<100 reads	<100 reads	<100 reads	<100 reads	<100 reads
127	TH-36	Thailand	ATG-ATA, Met306lle	S	WT	WT	WT	WT	WT	WT	WT	WT	WT	WT	WT	WT	WT	WT	WT	WT	WT	WT	WT	WT	WT	WT	WT	WT	WT	WT	WT	WT	ATA,100	WT	WT	WT	WT	WT	WT	WT	WT	WT	WT	WT	WT	WT	WT	WT	WT
128	TH-37	Thailand	GGC-GAC, Gly406Asp	S	WT	WT	WT	WT	WT	WT	WT	WT	WT	WT	WT	WT	WT	WT	WT	WT	WT	WT	WT	WT	WT	WT	WT	WT	WT	WT	WT	WT	WT	WT	WT	WT	WT	WT	WT	WT	WT	WT	WT	WT	WT	WT	WT	WT	WT
129	TH-38	Thailand	CCG-TCG, Pro404Ser	R	WT	WT	WT	WT	WT	WT	WT	WT	WT	WT	WT	WT	WT	WT	WT	WT	WT	WT	WT	WT	WT	WT	WT	WT	WT	WT	WT	WT	WT	WT	WT	WT	WT	WT	WT	WT	WT	WT	WT	WT	WT	WT	WT	WT	WT
130	TH-39	Thailand	WT	S	WT	WT	WT	WT	WT	WT	WT	WT	WT	WT	WT	WT	WT	WT	WT	WT	WT	WT	WT	WT	WT	WT	WT	WT	WT	WT	WT	WT	WT	WT	WT	WT	WT	WT	WT	WT	WT	WT	WT	WT	WT	WT	WT	WT	WT
131	TH-40	Thailand	GGC-GAC, Gly406Asp	S	WT	WT	WT	WT	WT	WT	WT	WT	WT	WT	WT	WT	WT	WT	WT	WT	WT	WT	WT	WT	WT	WT	WT	WT	WT	WT	WT	WT	WT	WT	WT	WT	WT	WT	WT	WT	WT	WT	WT	WT	WT	WT	WT	WT	WT
132	TH-41	Thailand	GGC-GAC, Gly406Asp	S	WT	WT	WT	WT	WT	WT	WT	WT	WT	WT	WT	WT	WT	WT	WT	WT	WT	WT	WT	WT	WT	WT	WT	WT	WT	WT	WT	WT	WT	WT	WT	WT	WT	WT	WT	WT	WT	WT	WT	WT	WT	WT	WT	WT	WT
133	TH-42	Thailand	ATG-GTG, Met306Val	R	WT	WT	WT	WT	WT	WT	WT	WT	WT	WT	WT	WT	WT	WT	WT	WT	WT	WT	WT	WT	WT	WT	WT	WT	WT	WT	WT	WT	GTG,100	WT	WT	WT	WT	WT	WT	WT	WT	WT	WT	WT	WT	WT	WT	WT	WT
134	TH-43	Thailand	ATG-GTG, Met306Val	R	WT	WT	WT	WT	WT	WT	WT	WT	WT	WT	WT	WT	WT	WT	WT	WT	WT	WT	WT	WT	WT	WT	WT	WT	WT	WT	WT	WT	GTG,100	WT	WT	WT	WT	WT	WT	WT	WT	WT	WT	WT	WT	WT	WT	WT	WT
135	TH-44	Thailand	GGC-GAC, Gly406Asp	S	<100 reads	<100 reads	<100 reads	<100 reads	<100 reads	<100 reads	<100 reads	<100 reads	<100 reads	<100 reads	<100 reads	<100 reads	<100 reads	<100 reads	<100 reads	<100 reads	<100 reads	<100 reads	<100 reads	<100 reads	<100 reads	<100 reads	<100 reads	<100 reads	<100 reads	<100 reads	<100 reads	<100 reads	<100 reads	<100 reads	<100 reads	<100 reads	<100 reads	<100 reads	<100 reads	<100 reads	<100 reads	<100 reads	<100 reads	<100 reads	<100 reads	<100 reads	<100 reads	<100 reads	<100 reads
136	TH-45	Thailand	WT	S	<100 reads	<100 reads	<100 reads	<100 reads	<100 reads	<100 reads	<100 reads	<100 reads	<100 reads	<100 reads	<100 reads	<100 reads	<100 reads	<100 reads	<100 reads	<100 reads	<100 reads	<100 reads	<100 reads	<100 reads	<100 reads	<100 reads	<100 reads	<100 reads	<100 reads	<100 reads	<100 reads	<100 reads	<100 reads	<100 reads	<100 reads	<100 reads	<100 reads	<100 reads	<100 reads	<100 reads	<100 reads	<100 reads	<100 reads	<100 reads	<100 reads	<100 reads	<100 reads	<100 reads	<100 reads
137	TH-46	Thailand	WT	S	<100 reads	<100 reads	<100 reads	<100 reads	<100 reads	<100 reads	<100 reads	<100 reads	<100 reads	<100 reads	<100 reads	<100 reads	<100 reads	<100 reads	<100 reads	<100 reads	<100 reads	<100 reads	<100 reads	<100 reads	<100 reads	<100 reads	<100 reads	<100 reads	<100 reads	<100 reads	<100 reads	<100 reads	<100 reads	<100 reads	<100 reads	<100 reads	<100 reads	<100 reads	<100 reads	<100 reads	<100 reads	<100 reads	<100 reads	<100 reads	<100 reads	<100 reads	<100 reads	<100 reads	<100 reads
138	TH-47	Thailand	GGC-GAC, Gly406Asp	S	WT	WT	WT	WT	WT	WT	WT	WT	WT	WT	WT	WT	WT	WT	WT	WT	WT	WT	WT	WT	WT	WT	WT	WT	WT	WT	WT	WT	GTG/ATA/ATC,12.61	WT	WT	WT	WT	WT	WT	WT	WT	WT	WT	WT	ACC,7.27	WT	WT	WT	WT
139	TH-48	Thailand	GGC-GAC, Gly406Asp	S	<100 reads	<100 reads	<100 reads	<100 reads	<100 reads	<100 reads	<100 reads	<100 reads	<100 reads	<100 reads	<100 reads	<100 reads	<100 reads	<100 reads	<100 reads	<100 reads	<100 reads	<100 reads	<100 reads	<100 reads	<100 reads	<100 reads	<100 reads	<100 reads	<100 reads	<100 reads	<100 reads	<100 reads	<100 reads	<100 reads	<100 reads	<100 reads	<100 reads	<100 reads	<100 reads	<100 reads	<100 reads	<100 reads	<100 reads	<100 reads	<100 reads	<100 reads	<100 reads	<100 reads	<100 reads
140	TH-49	Thailand	GGC-GAC, Gly406Asp	S	<100 reads	<100 reads	<100 reads	<100 reads	<100 reads	<100 reads	<100 reads	<100 reads	<100 reads	<100 reads	<100 reads	<100 reads	<100 reads	<100 reads	<100 reads	<100 reads	<100 reads	<100 reads	<100 reads	<100 reads	<100 reads	<100 reads	<100 reads	<100 reads	<100 reads	<100 reads	<100 reads	<100 reads	<100 reads	<100 reads	<100 reads	<100 reads	<100 reads	<100 reads	<100 reads	<100 reads	<100 reads	<100 reads	<100 reads	<100 reads	<100 reads	<100 reads	<100 reads	<100 reads	<100 reads
141	TH-50	Thailand	WT	S	<100 reads	<100 reads	<100 reads	<100 reads	<100 reads	<100 reads	<100 reads	<100 reads	<100 reads	<100 reads	<100 reads	<100 reads	<100 reads	<100 reads	<100 reads	<100 reads	<100 reads	<100 reads	<100 reads	<100 reads	<100 reads	<100 reads	<100 reads	<100 reads	<100 reads	<100 reads	<100 reads	<100 reads	<100 reads	<100 reads	<100 reads	<100 reads	<100 reads	<100 reads	<100 reads	<100 reads	<100 reads	<100 reads	<100 reads	<100 reads	<100 reads	<100 reads	<100 reads	<100 reads	<100 reads
142	TH-51	Thailand	ATG-GTG,GAG-GCG, Met306Val, Glu378Ala	R	<100 reads	<100 reads	<100 reads	<100 reads	<100 reads	<100 reads	<100 reads	<100 reads	<100 reads	<100 reads	<100 reads	<100 reads	<100 reads	<100 reads	<100 reads	<100 reads	<100 reads	<100 reads	<100 reads	<100 reads	<100 reads	<100 reads	<100 reads	<100 reads	<100 reads	<100 reads	<100 reads	<100 reads	<100 reads	<100 reads	<100 reads	<100 reads	<100 reads	<100 reads	<100 reads	<100 reads	<100 reads	<100 reads	<100 reads	<100 reads	<100 reads	<100 reads	<100 reads	<100 reads	<100 reads
143	TH-52	Thailand	WT	S	<100 reads	<100 reads	<100 reads	<100 reads	<100 reads	<100 reads	<100 reads	<100 reads	<100 reads	<100 reads	<100 reads	<100 reads	<100 reads	<100 reads	<100 reads	<100 reads	<100 reads	<100 reads	<100 reads	<100 reads	<100 reads	<100 reads	<100 reads	<100 reads	<100 reads	<100 reads	<100 reads	<100 reads	<100 reads	<100 reads	<100 reads	<100 reads	<100 reads	<100 reads	<100 reads	<100 reads	<100 reads	<100 reads	<100 reads	<100 reads	<100 reads	<100 reads	<100 reads	<100 reads	<100 reads
144	TH-53	Thailand	WT	S	<100 reads	<100 reads	<100 reads	<100 reads	<100 reads	<100 reads	<100 reads	<100 reads	<100 reads	<100 reads	<100 reads	<100 reads	<100 reads	<100 reads	<100 reads	<100 reads	<100 reads	<100 reads	<100 reads	<100 reads	<100 reads	<100 reads	<100 reads	<100 reads	<100 reads	<100 reads	<100 reads	<100 reads	<100 reads	<100 reads	<100 reads	<100 reads	<100 reads	<100 reads	<100 reads	<100 reads	<100 reads	<100 reads	<100 reads	<100 reads	<100 reads	<100 reads	<100 reads	<100 reads	<100 reads
145	TH-54	Thailand	CCG-TCG, Pro404Ser	S	<100 reads	<100 reads	<100 reads	<100 reads	<100 reads	<100 reads	<100 reads	<100 reads	<100 reads	<100 reads	<100 reads	<100 reads	<100 reads	<100 reads	<100 reads	<100 reads	<100 reads	<100 reads	<100 reads	<100 reads	<100 reads	<100 reads	<100 reads	<100 reads	<100 reads	<100 reads	<100 reads	<100 reads	<100 reads	<100 reads	<100 reads	<100 reads	<100 reads	<100 reads	<100 reads	<100 reads	<100 reads	<100 reads	<100 reads	<100 reads	<100 reads	<100 reads	<100 reads	<100 reads	<100 reads
146	TH-55	Thailand	WT	S	<100 reads	<100 reads	<100 reads	<100 reads	<100 reads	<100 reads	<100 reads	<100 reads	<100 reads	<100 reads	<100 reads	<100 reads	<100 reads	<100 reads	<100 reads	<100 reads	<100 reads	<100 reads	<100 reads	<100 reads	<100 reads	<100 reads	<100 reads	<100 reads	<100 reads	<100 reads	<100 reads	<100 reads	<100 reads	<100 reads	<100 reads	<100 reads	<100 reads	<100 reads	<100 reads	<100 reads	<100 reads	<100 reads	<100 reads	<100 reads	<100 reads	<100 reads	<100 reads	<100 reads	<100 reads
147	TH-56	Thailand	GAT-GGT, Asp328Gly	R	WT	WT	WT	WT	WT	WT	WT	WT	WT	WT	WT	WT	WT	WT	WT	WT	WT	WT	WT	WT	WT	WT	WT	WT	WT	WT	WT	WT	WT	WT	WT	WT	WT	WT	WT	WT	WT	WT	WT	WT	WT	WT	WT	WT	WT
148	RF-01	Russian Federation	ATG-ATT, Met306Ile	R	WT	WT	WT	WT	WT	WT	WT	WT	WT	WT	WT	WT	WT	WT	WT	WT	WT	WT	WT	WT	WT	WT	WT	WT	WT	WT	WT	WT	ATT,98.39	WT	WT	WT	WT	WT	WT	WT	WT	WT	WT	WT	WT	WT	WT	WT	WT
149	RF-02	Russian Federation	WT	R	WT	WT	WT	WT	WT	WT	WT	WT	WT	WT	WT	WT	WT	WT	WT	WT	WT	WT	WT	WT	WT	WT	WT	WT	WT	WT	WT	WT	WT	WT	WT	WT	WT	WT	WT	WT	WT	WT	WT	WT	WT	WT	WT	WT	WT
150	RF-03	Russian Federation	ATG-GTG, Met306Val	S	WT	WT	WT	WT	WT	WT	WT	WT	WT	WT	WT	WT	WT	WT	WT	WT	WT	WT	WT	WT	WT	WT	WT	WT	WT	WT	WT	WT	GTG,100	WT	WT	WT	WT	WT	WT	WT	WT	WT	WT	WT	WT	WT	WT	WT	WT
151	RF-04	Russian Federation	WT	S	WT	WT	WT	WT	WT	WT	WT	WT	WT	WT	WT	WT	WT	WT	WT	WT	WT	WT	WT	WT	WT	WT	WT	WT	WT	WT	WT	WT	WT	WT	WT	WT	WT	WT	WT	WT	WT	WT	WT	WT	WT	WT	WT	WT	WT
152	RF-05	Russian Federation	GAC-GCC, Asp354Ala	R	WT	WT	WT	WT	WT	WT	WT	WT	WT	WT	WT	WT	WT	WT	WT	WT	WT	WT	WT	WT	WT	WT	WT	WT	WT	WT	WT	WT	WT	WT	WT	WT	WT	WT	WT	WT	WT	WT	WT	WT	WT	WT	WT	WT	WT
153	RF-06	Russian Federation	ATG-ATA, Met306Ile	R	WT	WT	WT	WT	WT	WT	WT	WT	WT	WT	WT	WT	WT	WT	WT	WT	WT	WT	WT	WT	WT	WT	WT	WT	WT	WT	WT	WT	ATA,98.9	WT	WT	WT	WT	WT	WT	WT	WT	WT	WT	WT	WT	WT	WT	WT	WT
154	RF-07	Russian Federation	ATG-ATA, Met306Ile	S	WT	WT	WT	WT	WT	WT	WT	WT	WT	WT	WT	WT	WT	WT	WT	WT	WT	WT	WT	WT	WT	WT	WT	WT	WT	WT	WT	WT	ATA,100	WT	WT	WT	WT	WT	WT	WT	WT	WT	WT	WT	WT	WT	WT	WT	WT
155	RF-08	Russian Federation	GGC-GCC, Gly406Ala	S	WT	WT	WT	WT	WT	WT	WT	WT	WT	WT	WT	WT	WT	WT	WT	WT	WT	WT	WT	WT	WT	WT	WT	WT	WT	WT	WT	WT	WT	WT	WT	WT	WT	WT	WT	WT	WT	WT	WT	WT	WT	WT	WT	WT	WT
156	RF-09	Russian Federation	GGC-GCC, Gly406Ala	R	WT	WT	WT	WT	WT	WT	WT	WT	WT	WT	WT	WT	WT	WT	WT	WT	WT	WT	WT	WT	WT	WT	WT	WT	WT	WT	WT	WT	WT	WT	WT	WT	WT	WT	WT	WT	WT	WT	WT	WT	WT	WT	WT	WT	WT
157	RF-10	Russian Federation	GGC-GCC, Gly406Ala	S	WT	WT	WT	WT	WT	WT	WT	WT	WT	WT	WT	WT	WT	WT	WT	WT	WT	WT	WT	WT	WT	WT	WT	WT	WT	WT	WT	WT	WT	WT	WT	WT	WT	WT	WT	WT	WT	WT	WT	WT	WT	WT	WT	WT	WT
158	RF-11	Russian Federation	ATG-ATC, Met306Ile	R	WT	WT	WT	WT	WT	WT	WT	WT	WT	WT	WT	WT	WT	WT	WT	WT	WT	WT	WT	WT	WT	WT	WT	WT	WT	WT	WT	WT	ATC,100	WT	WT	WT	WT	WT	WT	WT	WT	WT	WT	WT	WT	WT	WT	WT	WT
[truncated: 117 more columns]

## Sheet: gyrA
	Sample ID	Country of Origin	Overall Sanger	OFX conventional	MFX conventional	77	78	79	80	81	82	83	84	85	86	87	88	89	90	91	92	93	94	95	96	97	98	99	100	101	102	103	104	105	106	107	108	109	110	111	112	113	114	115	116	117	118	119	120
1	BG-01	Bangladesh	AGC-ACC, Ser95Thr	R	R	WT	WT	WT	WT	WT	WT	WT	WT	WT	WT	WT	WT	WT	WT	WT	WT	WT	TCC,1.47	ACC,100	WT	WT	WT	WT	WT	WT	WT	WT	WT	WT	WT	WT	WT	WT	WT	WT	WT	WT	WT	WT	WT	WT	WT	WT	WT
2	BG-02	Bangladesh	AGC-ACC, Ser95Thr	S	S	WT	WT	WT	WT	WT	WT	WT	WT	WT	WT	WT	WT	WT	WT	WT	WT	WT	WT	ACC,100	WT	WT	WT	WT	WT	WT	WT	WT	WT	WT	WT	WT	WT	WT	WT	WT	WT	WT	WT	WT	WT	WT	WT	WT	WT
3	BG-03	Bangladesh	AGC-ACC, Ser95Thr	NA	S	WT	WT	WT	WT	WT	WT	WT	WT	WT	WT	WT	WT	WT	WT	WT	WT	WT	WT	ACC,100	WT	WT	WT	WT	WT	WT	WT	WT	WT	WT	WT	WT	WT	WT	WT	WT	WT	WT	WT	WT	WT	WT	WT	WT	WT
4	BG-04	Bangladesh	GAC-GGC, Asp94Gly, AGC-ACC, Ser95Thr	R	R	WT	WT	WT	WT	WT	WT	WT	WT	WT	WT	WT	WT	WT	WT	WT	WT	WT	GGC,98.86	ACC,100	WT	WT	WT	WT	WT	WT	WT	WT	WT	WT	WT	WT	WT	WT	WT	WT	WT	WT	WT	WT	WT	WT	WT	WT	WT
5	BG-05	Bangladesh	WT	S	S	WT	WT	WT	WT	WT	WT	WT	WT	WT	WT	WT	WT	WT	WT	WT	WT	WT	WT	WT	WT	WT	WT	WT	WT	WT	WT	WT	WT	WT	WT	WT	WT	WT	WT	WT	WT	WT	WT	WT	WT	WT	WT	WT	WT
6	BG-06	Bangladesh	WT	S	S	WT	WT	WT	WT	WT	WT	WT	WT	WT	WT	WT	WT	WT	WT	WT	WT	WT	WT	WT	WT	WT	WT	WT	WT	WT	WT	WT	WT	WT	WT	WT	WT	WT	WT	WT	WT	WT	WT	WT	WT	WT	WT	WT	WT
7	BG-07	Bangladesh	TCG-CCG, Ser91Pro, AGC-ACC, Ser95Thr	R	R	WT	WT	WT	WT	WT	WT	WT	WT	WT	WT	WT	WT	WT	WT	CCG,100	WT	WT	WT	ACC,100	WT	WT	WT	WT	WT	WT	WT	WT	WT	WT	WT	WT	WT	WT	WT	WT	WT	WT	WT	WT	WT	WT	WT	WT	WT
8	BG-08	Bangladesh	AGC-ACC, Ser95Thr	S	S	WT	WT	WT	WT	WT	WT	WT	WT	WT	WT	WT	WT	WT	WT	WT	WT	WT	WT	ACC,100	WT	WT	WT	WT	WT	WT	WT	WT	WT	WT	WT	WT	WT	WT	WT	WT	WT	WT	WT	WT	WT	WT	WT	WT	WT
9	BG-09	Bangladesh	AGC-ACC, Ser95Thr	NA	NA	WT	WT	WT	WT	WT	WT	WT	WT	WT	WT	WT	WT	WT	WT	WT	WT	WT	WT	ACC,100	WT	WT	WT	WT	WT	WT	WT	WT	WT	WT	WT	WT	WT	WT	WT	WT	WT	WT	WT	WT	WT	WT	WT	WT	WT
10	BG-10	Bangladesh	AGC-ACC, Ser95Thr	S	S	WT	WT	WT	WT	WT	WT	WT	WT	WT	WT	WT	WT	WT	WT	WT	WT	WT	WT	ACC,100	WT	WT	WT	WT	WT	WT	WT	WT	WT	WT	WT	WT	WT	WT	WT	WT	WT	WT	WT	WT	WT	WT	WT	WT	WT
11	BG-11	Bangladesh	GAC-AAC, Asp94Asn, AGC, Ser	R	R	WT	WT	WT	WT	WT	WT	WT	WT	WT	WT	WT	WT	WT	WT	WT	WT	WT	AAC,ACC,100	WT	WT	WT	WT	WT	WT	WT	WT	WT	WT	WT	WT	WT	WT	WT	WT	WT	WT	WT	WT	WT	WT	WT	WT	WT	WT
12	BG-12	Bangladesh	AGC-ACC, Ser95Thr	S	S	WT	WT	WT	WT	WT	WT	WT	WT	WT	WT	WT	WT	WT	WT	WT	WT	WT	WT	ACC,100	WT	WT	WT	WT	WT	WT	WT	WT	WT	WT	WT	WT	WT	WT	WT	WT	WT	WT	WT	WT	WT	WT	WT	WT	WT
13	BG-13	Bangladesh	AGC-ACC, Ser95Thr	NA	NA	WT	WT	WT	WT	WT	WT	WT	WT	WT	WT	WT	WT	WT	WT	WT	WT	WT	TCC,1.12	ACC,100	WT	WT	WT	WT	WT	WT	WT	WT	WT	WT	WT	WT	WT	WT	WT	WT	WT	WT	WT	WT	WT	WT	WT	WT	WT
14	BG-14	Bangladesh	GCG-GTG, Ala90Val, AGC-ACC, Ser95Thr	R	R	WT	WT	WT	WT	WT	WT	WT	WT	WT	WT	WT	WT	WT	GTG,100	WT	WT	WT	WT	ACC,100	WT	WT	WT	WT	WT	WT	WT	WT	WT	WT	WT	WT	WT	WT	WT	WT	WT	WT	WT	WT	WT	WT	WT	WT	WT
15	BG-15	Bangladesh	AGC-ACC, Ser95Thr	NA	NA	WT	WT	WT	WT	WT	WT	WT	WT	WT	WT	WT	WT	WT	WT	WT	WT	WT	WT	ACC,100	WT	WT	WT	WT	WT	WT	WT	WT	WT	WT	WT	WT	WT	WT	WT	WT	WT	WT	WT	WT	WT	WT	WT	WT	WT
16	BG-16	Bangladesh	GCG-GTG, Ala90Val, AGC-ACC, Ser95Thr	NA	NA	WT	WT	WT	WT	WT	WT	WT	WT	WT	WT	WT	WT	WT	GTG,94.07	CCG,5.84	WT	WT	WT	ACC,100	WT	WT	WT	WT	WT	WT	WT	WT	WT	WT	WT	WT	WT	WT	WT	WT	WT	WT	WT	WT	WT	WT	WT	WT	WT
17	BG-17	Bangladesh	AGC-ACC, Ser95Thr	S	S	<100 reads	<100 reads	<100 reads	<100 reads	<100 reads	<100 reads	<100 reads	<100 reads	<100 reads	<100 reads	<100 reads	<100 reads	<100 reads	<100 reads	<100 reads	<100 reads	<100 reads	<100 reads	<100 reads	<100 reads	<100 reads	<100 reads	<100 reads	<100 reads	<100 reads	<100 reads	<100 reads	<100 reads	<100 reads	<100 reads	<100 reads	<100 reads	<100 reads	<100 reads	<100 reads	<100 reads	<100 reads	<100 reads	<100 reads	<100 reads	<100 reads	<100 reads	<100 reads	<100 reads
18	BG-18	Bangladesh	WT	S	S	WT	WT	WT	WT	WT	WT	WT	WT	WT	WT	WT	WT	WT	WT	WT	WT	WT	WT	WT	WT	WT	WT	WT	WT	WT	WT	WT	WT	WT	WT	WT	WT	WT	WT	WT	WT	WT	WT	WT	WT	WT	WT	WT	WT
19	BG-19	Bangladesh	GCG-GTG, Ala90Val, AGC-ACC, Ser95Thr	R	R	WT	WT	WT	WT	WT	WT	WT	WT	WT	WT	WT	WT	WT	GTG,100	WT	WT	WT	WT	ACC,100	WT	WT	WT	WT	WT	WT	WT	WT	WT	WT	WT	WT	WT	WT	WT	WT	WT	WT	WT	WT	WT	WT	WT	WT	WT
20	BG-20	Bangladesh	AGC-ACC, Ser95Thr	S	S	WT	WT	WT	WT	WT	WT	WT	WT	WT	WT	WT	WT	WT	WT	WT	WT	WT	WT	ACC,100	WT	WT	WT	WT	WT	WT	WT	WT	WT	WT	WT	WT	WT	WT	WT	WT	WT	WT	WT	WT	WT	WT	WT	WT	WT
21	BG-21	Bangladesh	AGC-ACC, Ser95Thr	S	S	WT	WT	WT	WT	WT	WT	WT	WT	WT	WT	WT	WT	WT	WT	WT	WT	WT	WT	ACC,100	WT	WT	WT	WT	WT	WT	WT	WT	WT	WT	WT	WT	WT	WT	WT	WT	WT	WT	WT	WT	WT	WT	WT	WT	WT
22	BG-22	Bangladesh	AGC-ACC, Ser95Thr	S	S	WT	WT	WT	WT	WT	WT	WT	WT	WT	WT	WT	WT	WT	WT	WT	WT	WT	TCC,1.15	ACC,100	WT	WT	WT	WT	WT	WT	WT	WT	WT	WT	WT	WT	WT	WT	WT	WT	WT	WT	WT	WT	WT	WT	WT	WT	WT
23	BG-23	Bangladesh	WT	S	S	WT	WT	WT	WT	WT	WT	WT	WT	WT	WT	WT	WT	WT	WT	WT	WT	WT	WT	WT	WT	WT	WT	WT	WT	WT	WT	WT	WT	WT	WT	WT	WT	WT	WT	WT	WT	WT	WT	WT	WT	WT	WT	WT	WT
24	BG-24	Bangladesh	AGC-ACC, Ser95Thr	S	S	WT	WT	WT	WT	WT	WT	WT	WT	WT	WT	WT	WT	WT	WT	WT	WT	WT	TCC,1.22	ACC,100	WT	WT	WT	WT	WT	WT	WT	WT	WT	WT	WT	WT	WT	WT	WT	WT	WT	WT	WT	WT	WT	WT	WT	WT	WT
25	BG-25	Bangladesh	AGC-ACC, Ser95Thr	S	S	WT	WT	WT	WT	WT	WT	WT	WT	WT	WT	WT	WT	WT	WT	WT	WT	WT	WT	ACC,100	WT	WT	WT	WT	WT	WT	WT	WT	WT	WT	WT	WT	WT	WT	WT	WT	WT	WT	WT	WT	WT	WT	WT	WT	WT
26	BG-26	Bangladesh	GAC-GGC, Asp94Gly, AGC-ACC, Ser95Thr	R	R	WT	WT	WT	WT	WT	WT	WT	WT	WT	WT	WT	WT	WT	WT	WT	WT	WT	GGC,98.59	ACC,100	WT	WT	WT	WT	WT	WT	WT	WT	WT	WT	WT	WT	WT	WT	WT	WT	WT	WT	WT	WT	WT	WT	WT	WT	WT
27	BG-27	Bangladesh	GAC-GGC, GAC-GCC, Asp94Gly, Asp94Ala, AGC-ACC, Ser95Thr	R	R	<100 reads	<100 reads	<100 reads	<100 reads	<100 reads	<100 reads	<100 reads	<100 reads	<100 reads	<100 reads	<100 reads	<100 reads	<100 reads	<100 reads	<100 reads	<100 reads	<100 reads	<100 reads	<100 reads	<100 reads	<100 reads	<100 reads	<100 reads	<100 reads	<100 reads	<100 reads	<100 reads	<100 reads	<100 reads	<100 reads	<100 reads	<100 reads	<100 reads	<100 reads	<100 reads	<100 reads	<100 reads	<100 reads	<100 reads	<100 reads	<100 reads	<100 reads	<100 reads	<100 reads
28	BG-28	Bangladesh	AGC-ACC, Ser95Thr	S	S	WT	WT	WT	WT	WT	WT	WT	WT	WT	WT	WT	WT	WT	WT	WT	WT	WT	WT	ACC,100	WT	WT	WT	WT	WT	WT	WT	WT	WT	WT	WT	WT	WT	WT	WT	WT	WT	WT	WT	WT	WT	WT	WT	WT	WT
29	BG-29	Bangladesh	AGC-ACC, Ser95Thr	S	S	WT	WT	WT	WT	WT	WT	WT	WT	WT	WT	WT	WT	WT	WT	WT	WT	WT	WT	ACC,100	WT	WT	WT	WT	WT	WT	WT	WT	WT	WT	WT	WT	WT	WT	WT	WT	WT	WT	WT	WT	WT	WT	WT	WT	WT
30	BG-30	Bangladesh	WT	S	S	WT	WT	WT	WT	WT	WT	WT	WT	WT	WT	WT	WT	WT	WT	WT	WT	WT	WT	WT	WT	WT	WT	WT	WT	WT	WT	WT	WT	WT	WT	WT	WT	WT	WT	WT	WT	WT	WT	WT	WT	WT	WT	WT	WT
31	BG-31	Bangladesh	AGC-ACC, Ser95Thr	S	S	WT	WT	WT	WT	WT	WT	WT	WT	WT	WT	WT	WT	WT	WT	WT	WT	WT	WT	ACC,100	WT	WT	WT	WT	WT	WT	WT	WT	WT	WT	WT	WT	WT	WT	WT	WT	WT	WT	WT	WT	WT	WT	WT	WT	WT
32	BG-32	Bangladesh	AGC-ACC, Ser95Thr	NA	NA	WT	WT	WT	WT	WT	WT	WT	WT	WT	WT	WT	WT	WT	WT	WT	WT	WT	WT	ACC,100	WT	WT	WT	WT	WT	WT	WT	WT	WT	WT	WT	WT	WT	WT	WT	WT	WT	WT	WT	WT	WT	WT	WT	WT	WT
33	BG-33	Bangladesh	AGC-ACC, Ser95Thr	S	S	WT	WT	WT	WT	WT	WT	WT	WT	WT	WT	WT	WT	WT	WT	WT	WT	WT	TCC,1.96	ACC,100	WT	WT	WT	WT	WT	WT	WT	WT	WT	WT	WT	WT	WT	WT	WT	WT	WT	WT	WT	WT	WT	WT	WT	WT	WT
34	BG-34	Bangladesh	AGC-ACC, Ser95Thr	S	S	<100 reads	<100 reads	<100 reads	<100 reads	<100 reads	<100 reads	<100 reads	<100 reads	<100 reads	<100 reads	<100 reads	<100 reads	<100 reads	<100 reads	<100 reads	<100 reads	<100 reads	<100 reads	<100 reads	<100 reads	<100 reads	<100 reads	<100 reads	<100 reads	<100 reads	<100 reads	<100 reads	<100 reads	<100 reads	<100 reads	<100 reads	<100 reads	<100 reads	<100 reads	<100 reads	<100 reads	<100 reads	<100 reads	<100 reads	<100 reads	<100 reads	<100 reads	<100 reads	<100 reads
35	BG-35	Bangladesh	AGC-ACC, Ser95Thr	S	S	<100 reads	<100 reads	<100 reads	<100 reads	<100 reads	<100 reads	<100 reads	<100 reads	<100 reads	<100 reads	<100 reads	<100 reads	<100 reads	<100 reads	<100 reads	<100 reads	<100 reads	<100 reads	<100 reads	<100 reads	<100 reads	<100 reads	<100 reads	<100 reads	<100 reads	<100 reads	<100 reads	<100 reads	<100 reads	<100 reads	<100 reads	<100 reads	<100 reads	<100 reads	<100 reads	<100 reads	<100 reads	<100 reads	<100 reads	<100 reads	<100 reads	<100 reads	<100 reads	<100 reads
36	BG-36	Bangladesh	AGC-ACC, Ser95Thr	S	S	<100 reads	<100 reads	<100 reads	<100 reads	<100 reads	<100 reads	<100 reads	<100 reads	<100 reads	<100 reads	<100 reads	<100 reads	<100 reads	<100 reads	<100 reads	<100 reads	<100 reads	<100 reads	<100 reads	<100 reads	<100 reads	<100 reads	<100 reads	<100 reads	<100 reads	<100 reads	<100 reads	<100 reads	<100 reads	<100 reads	<100 reads	<100 reads	<100 reads	<100 reads	<100 reads	<100 reads	<100 reads	<100 reads	<100 reads	<100 reads	<100 reads	<100 reads	<100 reads	<100 reads
37	BG-37	Bangladesh	AGC-ACC, Ser95Thr	S	S	WT	WT	WT	WT	WT	WT	WT	WT	WT	WT	WT	WT	WT	WT	WT	WT	WT	WT	ACC,100	WT	WT	WT	WT	WT	WT	WT	WT	WT	WT	WT	WT	WT	WT	WT	WT	WT	WT	WT	WT	WT	WT	WT	WT	WT
38	BG-38	Bangladesh	GCG-GTG, Ala90Val, AGC-ACC, Ser95Thr	R	R	WT	WT	WT	WT	WT	WT	WT	WT	WT	WT	WT	WT	WT	GTG,98.19	WT	WT	WT	WT	ACC,100	WT	WT	WT	WT	WT	WT	WT	WT	WT	WT	WT	WT	WT	WT	WT	WT	WT	WT	WT	WT	WT	WT	WT	WT	WT
39	BG-39	Bangladesh	AGC-ACC, Ser95Thr	S	R	WT	WT	WT	WT	WT	WT	WT	WT	WT	WT	WT	WT	WT	WT	WT	WT	WT	WT	ACC,100	WT	WT	WT	WT	WT	WT	WT	WT	WT	WT	WT	WT	WT	WT	WT	WT	WT	WT	WT	WT	WT	WT	WT	WT	WT
40	BG-40	Bangladesh	GAC-GGC, Asp94Gly, AGC-ACC, Ser95Thr	R	R	WT	WT	WT	WT	WT	WT	WT	WT	WT	WT	WT	WT	WT	WT	WT	WT	WT	GGC,100	ACC,100	WT	WT	WT	WT	WT	WT	WT	WT	WT	WT	WT	WT	WT	WT	WT	WT	WT	WT	WT	WT	WT	WT	WT	WT	WT
41	BG-41	Bangladesh	AGC-ACC, Ser95Thr	S	S	WT	WT	WT	WT	WT	WT	WT	WT	WT	WT	WT	WT	WT	WT	WT	WT	WT	WT	ACC,100	WT	WT	WT	WT	WT	WT	WT	WT	WT	WT	WT	WT	WT	WT	WT	WT	WT	WT	WT	WT	WT	WT	WT	WT	WT
42	BG-42	Bangladesh	WT	S	S	WT	WT	WT	WT	WT	WT	WT	WT	WT	WT	WT	WT	WT	WT	WT	WT	WT	WT	WT	WT	WT	WT	WT	WT	WT	WT	WT	WT	WT	WT	WT	WT	WT	WT	WT	WT	WT	WT	WT	WT	WT	WT	WT	WT
43	BG-43	Bangladesh	AGC-ACC, Ser95Thr	S	S	WT	WT	WT	WT	WT	WT	WT	WT	WT	WT	WT	WT	WT	WT	WT	WT	WT	WT	ACC,100	WT	WT	WT	WT	WT	WT	WT	WT	WT	WT	WT	WT	WT	WT	WT	WT	WT	WT	WT	WT	WT	WT	WT	WT	WT
44	BG-44	Bangladesh	GAC-AAC, Asp94Asn, AGC-ACC, Ser95Thr	R	R	WT	WT	WT	WT	WT	WT	WT	WT	WT	WT	WT	WT	WT	WT	WT	WT	WT	AAC,ACC,100	ACC,100	WT	WT	WT	WT	WT	WT	WT	WT	WT	WT	WT	WT	WT	WT	WT	WT	WT	WT	WT	WT	WT	WT	WT	WT	WT
45	BG-45	Bangladesh	AGC-ACC, Ser95Thr	S	S	WT	WT	WT	WT	WT	WT	WT	WT	WT	WT	WT	WT	WT	WT	WT	WT	WT	WT	ACC,100	WT	WT	WT	WT	WT	WT	WT	WT	WT	WT	WT	WT	WT	WT	WT	WT	WT	WT	WT	WT	WT	WT	WT	WT	WT
46	BG-46	Bangladesh	GAC-GGC, Asp94Gly, AGC-ACC, Ser95Thr	R	R	WT	WT	WT	WT	WT	WT	WT	WT	WT	WT	WT	WT	WT	WT	WT	WT	WT	GGC,100	ACC,100	WT	WT	WT	WT	WT	WT	WT	WT	WT	WT	WT	WT	WT	WT	WT	WT	WT	WT	WT	WT	WT	WT	WT	WT	WT
47	BG-47	Bangladesh	WT	S	S	WT	WT	WT	WT	WT	WT	WT	WT	WT	WT	WT	WT	WT	WT	WT	WT	WT	WT	WT	WT	WT	WT	WT	WT	WT	WT	WT	WT	WT	WT	WT	WT	WT	WT	WT	WT	WT	WT	WT	WT	WT	WT	WT	WT
48	BG-48	Bangladesh	AGC-ACC, Ser95Thr	S	S	WT	WT	WT	WT	WT	WT	WT	WT	WT	WT	WT	WT	WT	GTG,7.77	WT	WT	WT	GGC,TCC,2.61	ACC,100	WT	WT	WT	WT	WT	WT	WT	WT	WT	WT	WT	WT	WT	WT	WT	WT	WT	WT	WT	WT	WT	WT	WT	WT	WT
49	BG-49	Bangladesh	GCG-GTG, Ala90Val, AGC, Ser	R	R	WT	WT	WT	WT	WT	WT	WT	WT	WT	WT	WT	WT	WT	GTG,100	WT	WT	WT	WT	WT	WT	WT	WT	WT	WT	WT	WT	WT	WT	WT	WT	WT	WT	WT	WT	WT	WT	WT	WT	WT	WT	WT	WT	WT	WT
50	BG-50	Bangladesh	AGC-ACC, Ser95Thr	R	S	WT	WT	WT	WT	WT	WT	WT	WT	WT	WT	WT	WT	WT	WT	WT	WT	WT	WT	ACC,100	WT	WT	WT	WT	WT	WT	WT	WT	WT	WT	WT	WT	WT	WT	WT	WT	WT	WT	WT	WT	WT	WT	WT	WT	WT
51	BG-51	Bangladesh	AGC-ACC, Ser95Thr	S	S	WT	WT	WT	WT	WT	WT	WT	WT	WT	WT	WT	WT	WT	WT	WT	WT	WT	WT	ACC,100	WT	WT	WT	WT	WT	WT	WT	WT	WT	WT	WT	WT	WT	WT	WT	WT	WT	WT	WT	WT	WT	WT	WT	WT	WT
52	BG-52	Bangladesh	AGC-ACC, Ser95Thr	NA	NA	WT	WT	WT	WT	WT	WT	WT	WT	WT	WT	WT	WT	WT	WT	WT	WT	WT	TCC,1.24	ACC,100	WT	WT	WT	WT	WT	WT	WT	WT	WT	WT	WT	WT	WT	WT	WT	WT	WT	WT	WT	WT	WT	WT	WT	WT	WT
53	BG-53	Bangladesh	AGC-ACC, Ser95Thr	S	S	WT	WT	WT	WT	WT	WT	WT	WT	WT	WT	WT	WT	WT	WT	WT	WT	WT	WT	ACC,100	WT	WT	WT	WT	WT	WT	WT	WT	WT	WT	WT	WT	WT	WT	WT	WT	WT	WT	WT	WT	WT	WT	WT	WT	WT
54	BG-54	Bangladesh	GAC-GGC, Asp94Gly, AGC-ACC, Ser95Thr	R	R	WT	WT	WT	WT	WT	WT	WT	WT	WT	WT	WT	WT	WT	WT	WT	WT	WT	GGC,98.76	ACC,100	WT	WT	WT	WT	WT	WT	WT	WT	WT	WT	WT	WT	WT	WT	WT	WT	WT	WT	WT	WT	WT	WT	WT	WT	WT
55	BG-55	Bangladesh	GCG-GTG, Ala90Val, AGC-ACC, Ser95Thr	R	R	WT	WT	WT	WT	WT	WT	WT	WT	WT	WT	WT	WT	WT	GTG,100	WT	WT	WT	WT	ACC,100	WT	WT	WT	WT	WT	WT	WT	WT	WT	WT	WT	WT	WT	WT	WT	WT	WT	WT	WT	WT	WT	WT	WT	WT	WT
56	BG-56	Bangladesh	AGC-ACC, Ser95Thr	R	S	WT	WT	WT	WT	WT	WT	WT	WT	WT	WT	WT	WT	WT	WT	WT	WT	WT	WT	ACC,92.94	WT	WT	WT	WT	WT	WT	WT	WT	WT	WT	WT	WT	WT	WT	WT	WT	WT	WT	WT	WT	WT	WT	WT	WT	WT
57	BG-57	Bangladesh	WT	S	S	WT	WT	WT	WT	WT	WT	WT	WT	WT	WT	WT	WT	WT	WT	WT	WT	WT	WT	WT	WT	WT	WT	WT	WT	WT	WT	WT	WT	WT	WT	WT	WT	WT	WT	WT	WT	WT	WT	WT	WT	WT	WT	WT	WT
58	BG-58	Bangladesh	AGC-ACC, Ser95Thr	S	R	<100 reads	<100 reads	<100 reads	<100 reads	<100 reads	<100 reads	<100 reads	<100 reads	<100 reads	<100 reads	<100 reads	<100 reads	<100 reads	<100 reads	<100 reads	<100 reads	<100 reads	<100 reads	<100 reads	<100 reads	<100 reads	<100 reads	<100 reads	<100 reads	<100 reads	<100 reads	<100 reads	<100 reads	<100 reads	<100 reads	<100 reads	<100 reads	<100 reads	<100 reads	<100 reads	<100 reads	<100 reads	<100 reads	<100 reads	<100 reads	<100 reads	<100 reads	<100 reads	<100 reads
59	BG-59	Bangladesh	AGC-ACC, Ser95Thr	S	S	WT	WT	WT	WT	WT	WT	WT	WT	WT	WT	WT	WT	WT	WT	WT	WT	WT	WT	ACC,100	WT	WT	WT	WT	WT	WT	WT	WT	WT	WT	WT	WT	WT	WT	WT	WT	WT	WT	WT	WT	WT	WT	WT	WT	WT
60	BG-60	Bangladesh	GCG-GTG (mix), Ala90Val, AGC-ACC, Ser95Thr	R	R	WT	WT	WT	WT	WT	WT	WT	WT	WT	WT	WT	WT	WT	GTG,86.89	WT	WT	WT	GGC,14.07	ACC,100	WT	WT	WT	WT	WT	WT	WT	WT	WT	WT	WT	WT	WT	WT	WT	WT	WT	WT	WT	WT	WT	WT	WT	WT	WT
61	BG-61	Bangladesh	GCG-GTG, Ala90Val, AGC-ACC, Ser95Thr	R	R	WT	WT	WT	WT	WT	WT	WT	WT	WT	WT	WT	WT	WT	GTG,100	WT	WT	WT	WT	ACC,100	WT	WT	WT	WT	WT	WT	WT	WT	WT	WT	WT	WT	WT	WT	WT	WT	WT	WT	WT	WT	WT	WT	WT	WT	WT
62	BG-62	Bangladesh	AGC-ACC, Ser95Thr	S	S	WT	WT	WT	WT	WT	WT	WT	WT	WT	WT	WT	WT	WT	WT	WT	WT	WT	WT	ACC,100	WT	WT	WT	WT	WT	WT	WT	WT	WT	WT	WT	WT	WT	WT	WT	WT	WT	WT	WT	WT	WT	WT	WT	WT	WT
63	BG-63	Bangladesh	AGC-ACC, Ser95Thr	S	S	WT	WT	WT	WT	WT	WT	WT	WT	WT	WT	WT	WT	WT	WT	WT	WT	WT	WT	ACC,100	WT	WT	WT	WT	WT	WT	WT	WT	WT	WT	WT	WT	WT	WT	WT	WT	WT	WT	WT	WT	WT	WT	WT	WT	WT
64	BG-64	Bangladesh	AGC-ACC, Ser95Thr	S	S	WT	WT	WT	WT	WT	WT	WT	WT	WT	WT	WT	WT	WT	WT	WT	WT	WT	WT	ACC,100	WT	WT	WT	WT	WT	WT	WT	WT	WT	WT	WT	WT	WT	WT	WT	WT	WT	WT	WT	WT	WT	WT	WT	WT	WT
65	BG-65	Bangladesh	WT	S	S	WT	WT	WT	WT	WT	WT	WT	WT	WT	WT	WT	WT	WT	WT	WT	WT	WT	WT	WT	WT	WT	WT	WT	WT	WT	WT	WT	WT	WT	WT	WT	WT	WT	WT	WT	WT	WT	WT	WT	WT	WT	WT	WT	WT
66	BG-66	Bangladesh	AGC-ACC, Ser95Thr	S	S	WT	WT	WT	WT	WT	WT	WT	WT	WT	WT	WT	WT	WT	WT	WT	WT	WT	WT	ACC,100	WT	WT	WT	WT	WT	WT	WT	WT	WT	WT	WT	WT	WT	WT	WT	WT	WT	WT	WT	WT	WT	WT	WT	WT	WT
67	BG-67	Bangladesh	AGC-ACC, Ser95Thr	S	S	WT	WT	WT	WT	WT	WT	WT	WT	WT	WT	WT	WT	WT	WT	WT	WT	WT	TCC,1.09	ACC,100	WT	WT	WT	WT	WT	WT	WT	WT	WT	WT	WT	WT	WT	WT	WT	WT	WT	WT	WT	WT	WT	WT	WT	WT	WT
68	BG-68	Bangladesh	AGC-ACC, Ser95Thr	S	S	WT	WT	WT	WT	WT	WT	WT	WT	WT	WT	WT	WT	WT	WT	WT	WT	WT	WT	ACC,100	WT	WT	WT	WT	WT	WT	WT	WT	WT	WT	WT	WT	WT	WT	WT	WT	WT	WT	WT	WT	WT	WT	WT	WT	WT
69	BG-69	Bangladesh	AGC-ACC, Ser95Thr	S	S	WT	WT	WT	WT	WT	WT	WT	WT	WT	WT	WT	WT	WT	WT	WT	WT	WT	WT	ACC,100	WT	WT	WT	WT	WT	WT	WT	WT	WT	WT	WT	WT	WT	WT	WT	WT	WT	WT	WT	WT	WT	WT	WT	WT	WT
70	BG-70	Bangladesh	AGC-ACC, Ser95Thr	S	S	WT	WT	WT	WT	WT	WT	WT	WT	WT	WT	WT	WT	WT	WT	WT	WT	WT	WT	ACC,100	WT	WT	WT	WT	WT	WT	WT	WT	WT	WT	WT	WT	WT	WT	WT	WT	WT	WT	WT	WT	WT	WT	WT	WT	WT
71	BG-71	Bangladesh	AGC-ACC, Ser95Thr	S	S	<100 reads	<100 reads	<100 reads	<100 reads	<100 reads	<100 reads	<100 reads	<100 reads	<100 reads	<100 reads	<100 reads	<100 reads	<100 reads	<100 reads	<100 reads	<100 reads	<100 reads	<100 reads	<100 reads	<100 reads	<100 reads	<100 reads	<100 reads	<100 reads	<100 reads	<100 reads	<100 reads	<100 reads	<100 reads	<100 reads	<100 reads	<100 reads	<100 reads	<100 reads	<100 reads	<100 reads	<100 reads	<100 reads	<100 reads	<100 reads	<100 reads	<100 reads	<100 reads	<100 reads
72	BG-72	Bangladesh	WT	S	S	WT	WT	WT	WT	WT	WT	WT	WT	WT	WT	WT	WT	WT	WT	WT	WT	WT	WT	WT	WT	WT	WT	WT	WT	WT	WT	WT	WT	WT	WT	WT	WT	WT	WT	WT	WT	WT	WT	WT	WT	WT	WT	WT	WT
73	BG-73	Bangladesh	AGC-ACC, Ser95Thr	S	S	WT	WT	WT	WT	WT	WT	WT	WT	WT	WT	WT	WT	WT	WT	WT	WT	WT	WT	ACC,100	WT	WT	WT	WT	WT	WT	WT	WT	WT	WT	WT	WT	WT	WT	WT	WT	WT	WT	WT	WT	WT	WT	WT	WT	WT
74	TZ-01	Tanzania	AGC-ACC, Ser95Thr	S	S	WT	WT	WT	WT	WT	WT	WT	WT	WT	WT	WT	WT	WT	WT	WT	WT	WT	TCC,1.18	ACC,100	WT	WT	WT	WT	WT	WT	WT	WT	WT	WT	WT	WT	WT	WT	WT	WT	WT	WT	WT	WT	WT	WT	WT	WT	WT
75	TZ-02	Tanzania	AGC-ACC, Ser95Thr	S	S	WT	WT	WT	WT	WT	WT	WT	WT	WT	WT	WT	WT	WT	WT	WT	WT	WT	TCC,1.2	ACC,100	WT	WT	WT	WT	WT	WT	WT	WT	WT	WT	WT	WT	WT	WT	WT	WT	WT	WT	WT	WT	WT	WT	WT	WT	WT
76	TZ-03	Tanzania	AGC-ACC, Ser95Thr	S	S	<100 reads	<100 reads	<100 reads	<100 reads	<100 reads	<100 reads	<100 reads	<100 reads	<100 reads	<100 reads	<100 reads	<100 reads	<100 reads	<100 reads	<100 reads	<100 reads	<100 reads	<100 reads	<100 reads	<100 reads	<100 reads	<100 reads	<100 reads	<100 reads	<100 reads	<100 reads	<100 reads	<100 reads	<100 reads	<100 reads	<100 reads	<100 reads	<100 reads	<100 reads	<100 reads	<100 reads	<100 reads	<100 reads	<100 reads	<100 reads	<100 reads	<100 reads	<100 reads	<100 reads
77	TZ-04	Tanzania	AGC-ACC, Ser95Thr	S	S	<100 reads	<100 reads	<100 reads	<100 reads	<100 reads	<100 reads	<100 reads	<100 reads	<100 reads	<100 reads	<100 reads	<100 reads	<100 reads	<100 reads	<100 reads	<100 reads	<100 reads	<100 reads	<100 reads	<100 reads	<100 reads	<100 reads	<100 reads	<100 reads	<100 reads	<100 reads	<100 reads	<100 reads	<100 reads	<100 reads	<100 reads	<100 reads	<100 reads	<100 reads	<100 reads	<100 reads	<100 reads	<100 reads	<100 reads	<100 reads	<100 reads	<100 reads	<100 reads	<100 reads
78	TZ-05	Tanzania	AGC-ACC, Ser95Thr	S	S	<100 reads	<100 reads	<100 reads	<100 reads	<100 reads	<100 reads	<100 reads	<100 reads	<100 reads	<100 reads	<100 reads	<100 reads	<100 reads	<100 reads	<100 reads	<100 reads	<100 reads	<100 reads	<100 reads	<100 reads	<100 reads	<100 reads	<100 reads	<100 reads	<100 reads	<100 reads	<100 reads	<100 reads	<100 reads	<100 reads	<100 reads	<100 reads	<100 reads	<100 reads	<100 reads	<100 reads	<100 reads	<100 reads	<100 reads	<100 reads	<100 reads	<100 reads	<100 reads	<100 reads
79	TZ-06	Tanzania	AGC-ACC, Ser95Thr	S	S	<100 reads	<100 reads	<100 reads	<100 reads	<100 reads	<100 reads	<100 reads	<100 reads	<100 reads	<100 reads	<100 reads	<100 reads	<100 reads	<100 reads	<100 reads	<100 reads	<100 reads	<100 reads	<100 reads	<100 reads	<100 reads	<100 reads	<100 reads	<100 reads	<100 reads	<100 reads	<100 reads	<100 reads	<100 reads	<100 reads	<100 reads	<100 reads	<100 reads	<100 reads	<100 reads	<100 reads	<100 reads	<100 reads	<100 reads	<100 reads	<100 reads	<100 reads	<100 reads	<100 reads
80	TZ-07	Tanzania	AGC-ACC, Ser95Thr	S	S	<100 reads	<100 reads	<100 reads	<100 reads	<100 reads	<100 reads	<100 reads	<100 reads	<100 reads	<100 reads	<100 reads	<100 reads	<100 reads	<100 reads	<100 reads	<100 reads	<100 reads	<100 reads	<100 reads	<100 reads	<100 reads	<100 reads	<100 reads	<100 reads	<100 reads	<100 reads	<100 reads	<100 reads	<100 reads	<100 reads	<100 reads	<100 reads	<100 reads	<100 reads	<100 reads	<100 reads	<100 reads	<100 reads	<100 reads	<100 reads	<100 reads	<100 reads	<100 reads	<100 reads
81	TZ-08	Tanzania	AGC-ACC, Ser95Thr	S	S	<100 reads	<100 reads	<100 reads	<100 reads	<100 reads	<100 reads	<100 reads	<100 reads	<100 reads	<100 reads	<100 reads	<100 reads	<100 reads	<100 reads	<100 reads	<100 reads	<100 reads	<100 reads	<100 reads	<100 reads	<100 reads	<100 reads	<100 reads	<100 reads	<100 reads	<100 reads	<100 reads	<100 reads	<100 reads	<100 reads	<100 reads	<100 reads	<100 reads	<100 reads	<100 reads	<100 reads	<100 reads	<100 reads	<100 reads	<100 reads	<100 reads	<100 reads	<100 reads	<100 reads
82	TZ-09	Tanzania	AGC-ACC, Ser95Thr	S	S	<100 reads	<100 reads	<100 reads	<100 reads	<100 reads	<100 reads	<100 reads	<100 reads	<100 reads	<100 reads	<100 reads	<100 reads	<100 reads	<100 reads	<100 reads	<100 reads	<100 reads	<100 reads	<100 reads	<100 reads	<100 reads	<100 reads	<100 reads	<100 reads	<100 reads	<100 reads	<100 reads	<100 reads	<100 reads	<100 reads	<100 reads	<100 reads	<100 reads	<100 reads	<100 reads	<100 reads	<100 reads	<100 reads	<100 reads	<100 reads	<100 reads	<100 reads	<100 reads	<100 reads
83	TZ-10	Tanzania	AGC-ACC, Ser95Thr	S	S	<100 reads	<100 reads	<100 reads	<100 reads	<100 reads	<100 reads	<100 reads	<100 reads	<100 reads	<100 reads	<100 reads	<100 reads	<100 reads	<100 reads	<100 reads	<100 reads	<100 reads	<100 reads	<100 reads	<100 reads	<100 reads	<100 reads	<100 reads	<100 reads	<100 reads	<100 reads	<100 reads	<100 reads	<100 reads	<100 reads	<100 reads	<100 reads	<100 reads	<100 reads	<100 reads	<100 reads	<100 reads	<100 reads	<100 reads	<100 reads	<100 reads	<100 reads	<100 reads	<100 reads
84	TZ-11	Tanzania	AGC-ACC, Ser95Thr	S	S	<100 reads	<100 reads	<100 reads	<100 reads	<100 reads	<100 reads	<100 reads	<100 reads	<100 reads	<100 reads	<100 reads	<100 reads	<100 reads	<100 reads	<100 reads	<100 reads	<100 reads	<100 reads	<100 reads	<100 reads	<100 reads	<100 reads	<100 reads	<100 reads	<100 reads	<100 reads	<100 reads	<100 reads	<100 reads	<100 reads	<100 reads	<100 reads	<100 reads	<100 reads	<100 reads	<100 reads	<100 reads	<100 reads	<100 reads	<100 reads	<100 reads	<100 reads	<100 reads	<100 reads
85	TZ-12	Tanzania	AGC-ACC, Ser95Thr	S	S	WT	WT	WT	WT	WT	WT	WT	WT	WT	WT	WT	WT	WT	WT	WT	WT	WT	TCC,1.22	ACC,100	WT	WT	WT	WT	WT	WT	WT	WT	WT	WT	WT	WT	WT	WT	WT	WT	WT	WT	WT	WT	WT	WT	WT	WT	WT
86	TZ-13	Tanzania	AGC-ACC, Ser95Thr	S	S	WT	WT	WT	WT	WT	WT	WT	WT	WT	WT	WT	WT	WT	WT	WT	WT	WT	AAC,2.7	ACC,100	WT	WT	WT	WT	WT	WT	WT	WT	WT	WT	WT	WT	WT	WT	WT	WT	WT	WT	WT	WT	WT	WT	WT	WT	WT
87	TZ-14	Tanzania	AGC-ACC, Ser95Thr	S	S	WT	WT	WT	WT	WT	WT	WT	WT	WT	WT	WT	WT	WT	WT	WT	WT	WT	TCC,2.56	ACC,100	WT	WT	WT	WT	WT	WT	WT	WT	WT	WT	WT	WT	WT	WT	WT	WT	WT	WT	WT	WT	WT	WT	WT	WT	WT
88	TZ-15	Tanzania	AGC-ACC, Ser95Thr	S	S	WT	WT	WT	WT	WT	WT	WT	WT	WT	WT	WT	WT	WT	WT	WT	WT	WT	WT	ACC,100	WT	WT	WT	WT	WT	WT	WT	WT	WT	WT	WT	WT	WT	WT	WT	WT	WT	WT	WT	WT	WT	WT	WT	WT	WT
89	TZ-16	Tanzania	AGC-ACC, Ser95Thr	S	S	<100 reads	<100 reads	<100 reads	<100 reads	<100 reads	<100 reads	<100 reads	<100 reads	<100 reads	<100 reads	<100 reads	<100 reads	<100 reads	<100 reads	<100 reads	<100 reads	<100 reads	<100 reads	<100 reads	<100 reads	<100 reads	<100 reads	<100 reads	<100 reads	<100 reads	<100 reads	<100 reads	<100 reads	<100 reads	<100 reads	<100 reads	<100 reads	<100 reads	<100 reads	<100 reads	<100 reads	<100 reads	<100 reads	<100 reads	<100 reads	<100 reads	<100 reads	<100 reads	<100 reads
90	TZ-17	Tanzania	AGC-ACC, Ser95Thr	S	S	WT	WT	WT	WT	WT	WT	WT	WT	WT	WT	WT	WT	WT	WT	WT	WT	WT	WT	ACC,100	WT	WT	WT	WT	WT	WT	WT	WT	WT	WT	WT	WT	WT	WT	WT	WT	WT	WT	WT	WT	WT	WT	WT	WT	WT
91	TZ-18	Tanzania	AGC-ACC, Ser95Thr	S	S	<100 reads	<100 reads	<100 reads	<100 reads	<100 reads	<100 reads	<100 reads	<100 reads	<100 reads	<100 reads	<100 reads	<100 reads	<100 reads	<100 reads	<100 reads	<100 reads	<100 reads	<100 reads	<100 reads	<100 reads	<100 reads	<100 reads	<100 reads	<100 reads	<100 reads	<100 reads	<100 reads	<100 reads	<100 reads	<100 reads	<100 reads	<100 reads	<100 reads	<100 reads	<100 reads	<100 reads	<100 reads	<100 reads	<100 reads	<100 reads	<100 reads	<100 reads	<100 reads	<100 reads
92	TH-01	Thailand	AGC-ACC, Ser95Thr	S	S	<100 reads	<100 reads	<100 reads	<100 reads	<100 reads	<100 reads	<100 reads	<100 reads	<100 reads	<100 reads	<100 reads	<100 reads	<100 reads	<100 reads	<100 reads	<100 reads	<100 reads	<100 reads	<100 reads	<100 reads	<100 reads	<100 reads	<100 reads	<100 reads	<100 reads	<100 reads	<100 reads	<100 reads	<100 reads	<100 reads	<100 reads	<100 reads	<100 reads	<100 reads	<100 reads	<100 reads	<100 reads	<100 reads	<100 reads	<100 reads	<100 reads	<100 reads	<100 reads	<100 reads
93	TH-02	Thailand	AGC-ACC, Ser95Thr	S	S	<100 reads	<100 reads	<100 reads	<100 reads	<100 reads	<100 reads	<100 reads	<100 reads	<100 reads	<100 reads	<100 reads	<100 reads	<100 reads	<100 reads	<100 reads	<100 reads	<100 reads	<100 reads	<100 reads	<100 reads	<100 reads	<100 reads	<100 reads	<100 reads	<100 reads	<100 reads	<100 reads	<100 reads	<100 reads	<100 reads	<100 reads	<100 reads	<100 reads	<100 reads	<100 reads	<100 reads	<100 reads	<100 reads	<100 reads	<100 reads	<100 reads	<100 reads	<100 reads	<100 reads
94	TH-03	Thailand	GAC-GGC, Asp94Gly, AGC-ACC, Ser95Thr	R	R	<100 reads	<100 reads	<100 reads	<100 reads	<100 reads	<100 reads	<100 reads	<100 reads	<100 reads	<100 reads	<100 reads	<100 reads	<100 reads	<100 reads	<100 reads	<100 reads	<100 reads	<100 reads	<100 reads	<100 reads	<100 reads	<100 reads	<100 reads	<100 reads	<100 reads	<100 reads	<100 reads	<100 reads	<100 reads	<100 reads	<100 reads	<100 reads	<100 reads	<100 reads	<100 reads	<100 reads	<100 reads	<100 reads	<100 reads	<100 reads	<100 reads	<100 reads	<100 reads	<100 reads
95	TH-04	Thailand	AGC-ACC, Ser95Thr	S	S	WT	WT	WT	WT	WT	WT	WT	WT	WT	WT	WT	WT	WT	WT	WT	WT	WT	WT	ACC,100	WT	WT	WT	WT	WT	WT	WT	WT	WT	WT	WT	WT	WT	WT	WT	WT	WT	WT	WT	WT	WT	WT	WT	WT	WT
96	TH-05	Thailand	AGC-ACC, Ser95Thr	S	S	WT	WT	WT	WT	WT	WT	WT	WT	WT	WT	WT	WT	WT	WT	WT	WT	WT	GGC,1.52	ACC,100	WT	WT	WT	WT	WT	WT	WT	WT	WT	WT	WT	WT	WT	WT	WT	WT	WT	WT	WT	WT	WT	WT	WT	WT	WT
97	TH-06	Thailand	GAC-GGC, Asp94Gly, AGC-ACC, Ser95Thr	R	S	WT	WT	WT	WT	WT	WT	WT	WT	WT	WT	WT	WT	WT	WT	WT	WT	WT	GGC,98.26	ACC,100	WT	WT	WT	WT	WT	WT	WT	WT	WT	WT	WT	WT	WT	WT	WT	WT	WT	WT	WT	WT	WT	WT	WT	WT	WT
98	TH-07	Thailand	AGC-ACC, Ser95Thr	S	S	WT	WT	WT	WT	WT	WT	WT	WT	WT	WT	WT	WT	WT	WT	WT	WT	WT	WT	ACC,100	WT	WT	WT	WT	WT	WT	WT	WT	WT	WT	WT	WT	WT	WT	WT	WT	WT	WT	WT	WT	WT	WT	WT	WT	WT
99	TH-08	Thailand	AGC-ACC, Ser95Thr	S	S	<100 reads	<100 reads	<100 reads	<100 reads	<100 reads	<100 reads	<100 reads	<100 reads	<100 reads	<100 reads	<100 reads	<100 reads	<100 reads	<100 reads	<100 reads	<100 reads	<100 reads	<100 reads	<100 reads	<100 reads	<100 reads	<100 reads	<100 reads	<100 reads	<100 reads	<100 reads	<100 reads	<100 reads	<100 reads	<100 reads	<100 reads	<100 reads	<100 reads	<100 reads	<100 reads	<100 reads	<100 reads	<100 reads	<100 reads	<100 reads	<100 reads	<100 reads	<100 reads	<100 reads
100	TH-09	Thailand	AGC-ACC, Ser95Thr	S	S	<100 reads	<100 reads	<100 reads	<100 reads	<100 reads	<100 reads	<100 reads	<100 reads	<100 reads	<100 reads	<100 reads	<100 reads	<100 reads	<100 reads	<100 reads	<100 reads	<100 reads	<100 reads	<100 reads	<100 reads	<100 reads	<100 reads	<100 reads	<100 reads	<100 reads	<100 reads	<100 reads	<100 reads	<100 reads	<100 reads	<100 reads	<100 reads	<100 reads	<100 reads	<100 reads	<100 reads	<100 reads	<100 reads	<100 reads	<100 reads	<100 reads	<100 reads	<100 reads	<100 reads
101	TH-10	Thailand	AGC-ACC, Ser95Thr	S	S	<100 reads	<100 reads	<100 reads	<100 reads	<100 reads	<100 reads	<100 reads	<100 reads	<100 reads	<100 reads	<100 reads	<100 reads	<100 reads	<100 reads	<100 reads	<100 reads	<100 reads	<100 reads	<100 reads	<100 reads	<100 reads	<100 reads	<100 reads	<100 reads	<100 reads	<100 reads	<100 reads	<100 reads	<100 reads	<100 reads	<100 reads	<100 reads	<100 reads	<100 reads	<100 reads	<100 reads	<100 reads	<100 reads	<100 reads	<100 reads	<100 reads	<100 reads	<100 reads	<100 reads
102	TH-11	Thailand	AGC-ACC, Ser95Thr	S	S	<100 reads	<100 reads	<100 reads	<100 reads	<100 reads	<100 reads	<100 reads	<100 reads	<100 reads	<100 reads	<100 reads	<100 reads	<100 reads	<100 reads	<100 reads	<100 reads	<100 reads	<100 reads	<100 reads	<100 reads	<100 reads	<100 reads	<100 reads	<100 reads	<100 reads	<100 reads	<100 reads	<100 reads	<100 reads	<100 reads	<100 reads	<100 reads	<100 reads	<100 reads	<100 reads	<100 reads	<100 reads	<100 reads	<100 reads	<100 reads	<100 reads	<100 reads	<100 reads	<100 reads
103	TH-12	Thailand	AGC-ACC, Ser95Thr	S	S	<100 reads	<100 reads	<100 reads	<100 reads	<100 reads	<100 reads	<100 reads	<100 reads	<100 reads	<100 reads	<100 reads	<100 reads	<100 reads	<100 reads	<100 reads	<100 reads	<100 reads	<100 reads	<100 reads	<100 reads	<100 reads	<100 reads	<100 reads	<100 reads	<100 reads	<100 reads	<100 reads	<100 reads	<100 reads	<100 reads	<100 reads	<100 reads	<100 reads	<100 reads	<100 reads	<100 reads	<100 reads	<100 reads	<100 reads	<100 reads	<100 reads	<100 reads	<100 reads	<100 reads
104	TH-13	Thailand	AGC-ACC, Ser95Thr	S	S	<100 reads	<100 reads	<100 reads	<100 reads	<100 reads	<100 reads	<100 reads	<100 reads	<100 reads	<100 reads	<100 reads	<100 reads	<100 reads	<100 reads	<100 reads	<100 reads	<100 reads	<100 reads	<100 reads	<100 reads	<100 reads	<100 reads	<100 reads	<100 reads	<100 reads	<100 reads	<100 reads	<100 reads	<100 reads	<100 reads	<100 reads	<100 reads	<100 reads	<100 reads	<100 reads	<100 reads	<100 reads	<100 reads	<100 reads	<100 reads	<100 reads	<100 reads	<100 reads	<100 reads
105	TH-14	Thailand	AGC-ACC, Ser95Thr	S	S	<100 reads	<100 reads	<100 reads	<100 reads	<100 reads	<100 reads	<100 reads	<100 reads	<100 reads	<100 reads	<100 reads	<100 reads	<100 reads	<100 reads	<100 reads	<100 reads	<100 reads	<100 reads	<100 reads	<100 reads	<100 reads	<100 reads	<100 reads	<100 reads	<100 reads	<100 reads	<100 reads	<100 reads	<100 reads	<100 reads	<100 reads	<100 reads	<100 reads	<100 reads	<100 reads	<100 reads	<100 reads	<100 reads	<100 reads	<100 reads	<100 reads	<100 reads	<100 reads	<100 reads
106	TH-15	Thailand	AGC-ACC, Ser95Thr	S	S	WT	WT	WT	WT	WT	WT	WT	WT	WT	WT	WT	WT	WT	WT	WT	WT	WT	WT	ACC,100	WT	WT	WT	WT	WT	WT	WT	WT	WT	WT	WT	WT	WT	WT	WT	WT	WT	WT	WT	WT	WT	WT	WT	WT	WT
107	TH-16	Thailand	AGC-ACC, Ser95Thr	S	S	WT	WT	WT	WT	WT	WT	WT	WT	WT	WT	WT	WT	WT	WT	WT	WT	WT	WT	ACC,100	WT	WT	WT	WT	WT	WT	WT	WT	WT	WT	WT	WT	WT	WT	WT	WT	WT	WT	WT	WT	WT	WT	WT	WT	WT
108	TH-17	Thailand	AGC-ACC, Ser95Thr	S	S	WT	WT	WT	WT	WT	WT	WT	WT	WT	WT	WT	WT	WT	WT	WT	WT	WT	WT	ACC,100	WT	WT	WT	WT	WT	WT	WT	WT	WT	WT	WT	WT	WT	WT	WT	WT	WT	WT	WT	WT	WT	WT	WT	WT	WT
109	TH-18	Thailand	AGC-ACC, Ser95Thr	S	S	WT	WT	WT	WT	WT	WT	WT	WT	WT	WT	WT	WT	WT	WT	WT	WT	WT	TCC,1.5	ACC,100	WT	WT	WT	WT	WT	WT	WT	WT	WT	WT	WT	WT	WT	WT	WT	WT	WT	WT	WT	WT	WT	WT	WT	WT	WT
110	TH-19	Thailand	AGC-ACC, Ser95Thr	S	S	<100 reads	<100 reads	<100 reads	<100 reads	<100 reads	<100 reads	<100 reads	<100 reads	<100 reads	<100 reads	<100 reads	<100 reads	<100 reads	<100 reads	<100 reads	<100 reads	<100 reads	<100 reads	<100 reads	<100 reads	<100 reads	<100 reads	<100 reads	<100 reads	<100 reads	<100 reads	<100 reads	<100 reads	<100 reads	<100 reads	<100 reads	<100 reads	<100 reads	<100 reads	<100 reads	<100 reads	<100 reads	<100 reads	<100 reads	<100 reads	<100 reads	<100 reads	<100 reads	<100 reads
111	TH-20	Thailand	AGC-ACC, Ser95Thr	S	S	WT	WT	WT	WT	WT	WT	WT	WT	WT	WT	WT	WT	WT	WT	WT	WT	WT	WT	ACC,100	WT	WT	WT	WT	WT	WT	WT	WT	WT	WT	WT	WT	WT	WT	WT	WT	WT	WT	WT	WT	WT	WT	WT	WT	WT
112	TH-21	Thailand	AGC-ACC, Ser95Thr	S	S	WT	WT	WT	WT	WT	WT	WT	WT	WT	WT	WT	WT	WT	WT	WT	WT	WT	TCC,2.96	ACC,100	WT	WT	WT	WT	WT	WT	WT	WT	WT	WT	WT	WT	WT	WT	WT	WT	WT	WT	WT	WT	WT	WT	WT	WT	WT
113	TH-22	Thailand	GCG-GTG, Ala90Val, AGC-ACC, Ser95Thr	R	R	<100 reads	<100 reads	<100 reads	<100 reads	<100 reads	<100 reads	<100 reads	<100 reads	<100 reads	<100 reads	<100 reads	<100 reads	<100 reads	<100 reads	<100 reads	<100 reads	<100 reads	<100 reads	<100 reads	<100 reads	<100 reads	<100 reads	<100 reads	<100 reads	<100 reads	<100 reads	<100 reads	<100 reads	<100 reads	<100 reads	<100 reads	<100 reads	<100 reads	<100 reads	<100 reads	<100 reads	<100 reads	<100 reads	<100 reads	<100 reads	<100 reads	<100 reads	<100 reads	<100 reads
114	TH-23	Thailand	AGC-ACC, Ser95Thr	S	S	<100 reads	<100 reads	<100 reads	<100 reads	<100 reads	<100 reads	<100 reads	<100 reads	<100 reads	<100 reads	<100 reads	<100 reads	<100 reads	<100 reads	<100 reads	<100 reads	<100 reads	<100 reads	<100 reads	<100 reads	<100 reads	<100 reads	<100 reads	<100 reads	<100 reads	<100 reads	<100 reads	<100 reads	<100 reads	<100 reads	<100 reads	<100 reads	<100 reads	<100 reads	<100 reads	<100 reads	<100 reads	<100 reads	<100 reads	<100 reads	<100 reads	<100 reads	<100 reads	<100 reads
115	TH-24	Thailand	GCG-GTG (mix), Ala90Val, AGC-ACC, Ser95Thr	NA	S	<100 reads	<100 reads	<100 reads	<100 reads	<100 reads	<100 reads	<100 reads	<100 reads	<100 reads	<100 reads	<100 reads	<100 reads	<100 reads	<100 reads	<100 reads	<100 reads	<100 reads	<100 reads	<100 reads	<100 reads	<100 reads	<100 reads	<100 reads	<100 reads	<100 reads	<100 reads	<100 reads	<100 reads	<100 reads	<100 reads	<100 reads	<100 reads	<100 reads	<100 reads	<100 reads	<100 reads	<100 reads	<100 reads	<100 reads	<100 reads	<100 reads	<100 reads	<100 reads	<100 reads
116	TH-25	Thailand	GCG-GTG, Ala90Val, AGC-ACC, Ser95Thr	NA	S	WT	WT	WT	WT	WT	WT	WT	WT	WT	WT	WT	WT	WT	GTG,97.37	WT	WT	WT	WT	ACC,100	WT	WT	WT	WT	WT	WT	WT	WT	WT	WT	WT	WT	WT	WT	WT	WT	WT	WT	WT	WT	WT	WT	WT	WT	WT
117	TH-26	Thailand	AGC-ACC, Ser95Thr	NA	S	<100 reads	<100 reads	<100 reads	<100 reads	<100 reads	<100 reads	<100 reads	<100 reads	<100 reads	<100 reads	<100 reads	<100 reads	<100 reads	<100 reads	<100 reads	<100 reads	<100 reads	<100 reads	<100 reads	<100 reads	<100 reads	<100 reads	<100 reads	<100 reads	<100 reads	<100 reads	<100 reads	<100 reads	<100 reads	<100 reads	<100 reads	<100 reads	<100 reads	<100 reads	<100 reads	<100 reads	<100 reads	<100 reads	<100 reads	<100 reads	<100 reads	<100 reads	<100 reads	<100 reads
118	TH-27	Thailand	AGC-ACC, Ser95Thr	NA	NA	<100 reads	<100 reads	<100 reads	<100 reads	<100 reads	<100 reads	<100 reads	<100 reads	<100 reads	<100 reads	<100 reads	<100 reads	<100 reads	<100 reads	<100 reads	<100 reads	<100 reads	<100 reads	<100 reads	<100 reads	<100 reads	<100 reads	<100 reads	<100 reads	<100 reads	<100 reads	<100 reads	<100 reads	<100 reads	<100 reads	<100 reads	<100 reads	<100 reads	<100 reads	<100 reads	<100 reads	<100 reads	<100 reads	<100 reads	<100 reads	<100 reads	<100 reads	<100 reads	<100 reads
119	TH-28	Thailand	AGC-ACC, Ser95Thr	NA	S	WT	WT	WT	WT	WT	WT	WT	WT	WT	WT	WT	WT	WT	WT	WT	WT	WT	WT	ACC,100	WT	WT	WT	WT	WT	WT	WT	WT	WT	WT	WT	WT	WT	WT	WT	WT	WT	WT	WT	WT	WT	WT	WT	WT	WT
120	TH-29	Thailand	AGC-ACC, Ser95Thr	NA	S	<100 reads	<100 reads	<100 reads	<100 reads	<100 reads	<100 reads	<100 reads	<100 reads	<100 reads	<100 reads	<100 reads	<100 reads	<100 reads	<100 reads	<100 reads	<100 reads	<100 reads	<100 reads	<100 reads	<100 reads	<100 reads	<100 reads	<100 reads	<100 reads	<100 reads	<100 reads	<100 reads	<100 reads	<100 reads	<100 reads	<100 reads	<100 reads	<100 reads	<100 reads	<100 reads	<100 reads	<100 reads	<100 reads	<100 reads	<100 reads	<100 reads	<100 reads	<100 reads	<100 reads
121	TH-30	Thailand	AGC-ACC, Ser95Thr	NA	S	<100 reads	<100 reads	<100 reads	<100 reads	<100 reads	<100 reads	<100 reads	<100 reads	<100 reads	<100 reads	<100 reads	<100 reads	<100 reads	<100 reads	<100 reads	<100 reads	<100 reads	<100 reads	<100 reads	<100 reads	<100 reads	<100 reads	<100 reads	<100 reads	<100 reads	<100 reads	<100 reads	<100 reads	<100 reads	<100 reads	<100 reads	<100 reads	<100 reads	<100 reads	<100 reads	<100 reads	<100 reads	<100 reads	<100 reads	<100 reads	<100 reads	<100 reads	<100 reads	<100 reads
122	TH-31	Thailand	GCG-GTG (mix), GAC-GGC (mix), p-Ala90Val, p-Asp94Gly, AGC-ACC, Ser95Thr	NA	S	<100 reads	<100 reads	<100 reads	<100 reads	<100 reads	<100 reads	<100 reads	<100 reads	<100 reads	<100 reads	<100 reads	<100 reads	<100 reads	<100 reads	<100 reads	<100 reads	<100 reads	<100 reads	<100 reads	<100 reads	<100 reads	<100 reads	<100 reads	<100 reads	<100 reads	<100 reads	<100 reads	<100 reads	<100 reads	<100 reads	<100 reads	<100 reads	<100 reads	<100 reads	<100 reads	<100 reads	<100 reads	<100 reads	<100 reads	<100 reads	<100 reads	<100 reads	<100 reads	<100 reads
123	TH-32	Thailand	AGC-ACC, Ser95Thr	NA	S	<100 reads	<100 reads	<100 reads	<100 reads	<100 reads	<100 reads	<100 reads	<100 reads	<100 reads	<100 reads	<100 reads	<100 reads	<100 reads	<100 reads	<100 reads	<100 reads	<100 reads	<100 reads	<100 reads	<100 reads	<100 reads	<100 reads	<100 reads	<100 reads	<100 reads	<100 reads	<100 reads	<100 reads	<100 reads	<100 reads	<100 reads	<100 reads	<100 reads	<100 reads	<100 reads	<100 reads	<100 reads	<100 reads	<100 reads	<100 reads	<100 reads	<100 reads	<100 reads	<100 reads
124	TH-33	Thailand	GAC-GCC (mix), Asp94Ala, AGC-ACC, Ser95Thr	NA	S	<100 reads	<100 reads	<100 reads	<100 reads	<100 reads	<100 reads	<100 reads	<100 reads	<100 reads	<100 reads	<100 reads	<100 reads	<100 reads	<100 reads	<100 reads	<100 reads	<100 reads	<100 reads	<100 reads	<100 reads	<100 reads	<100 reads	<100 reads	<100 reads	<100 reads	<100 reads	<100 reads	<100 reads	<100 reads	<100 reads	<100 reads	<100 reads	<100 reads	<100 reads	<100 reads	<100 reads	<100 reads	<100 reads	<100 reads	<100 reads	<100 reads	<100 reads	<100 reads	<100 reads
125	TH-34	Thailand	AGC-ACC, Ser95Thr	NA	S	<100 reads	<100 reads	<100 reads	<100 reads	<100 reads	<100 reads	<100 reads	<100 reads	<100 reads	<100 reads	<100 reads	<100 reads	<100 reads	<100 reads	<100 reads	<100 reads	<100 reads	<100 reads	<100 reads	<100 reads	<100 reads	<100 reads	<100 reads	<100 reads	<100 reads	<100 reads	<100 reads	<100 reads	<100 reads	<100 reads	<100 reads	<100 reads	<100 reads	<100 reads	<100 reads	<100 reads	<100 reads	<100 reads	<100 reads	<100 reads	<100 reads	<100 reads	<100 reads	<100 reads
126	TH-35	Thailand	AGC-ACC, Ser95Thr	NA	R	<100 reads	<100 reads	<100 reads	<100 reads	<100 reads	<100 reads	<100 reads	<100 reads	<100 reads	<100 reads	<100 reads	<100 reads	<100 reads	<100 reads	<100 reads	<100 reads	<100 reads	<100 reads	<100 reads	<100 reads	<100 reads	<100 reads	<100 reads	<100 reads	<100 reads	<100 reads	<100 reads	<100 reads	<100 reads	<100 reads	<100 reads	<100 reads	<100 reads	<100 reads	<100 reads	<100 reads	<100 reads	<100 reads	<100 reads	<100 reads	<100 reads	<100 reads	<100 reads	<100 reads
127	TH-36	Thailand	AGC-ACC, Ser95Thr	S	S	WT	WT	WT	WT	WT	WT	WT	WT	WT	WT	WT	WT	WT	WT	WT	WT	WT	WT	ACC,100	WT	WT	WT	WT	WT	WT	WT	WT	WT	WT	WT	WT	WT	WT	WT	WT	WT	WT	WT	WT	WT	WT	WT	WT	WT
128	TH-37	Thailand	AGC-ACC, Ser95Thr	S	S	WT	WT	WT	WT	WT	WT	WT	WT	WT	WT	WT	WT	WT	WT	WT	WT	WT	WT	ACC,100	WT	WT	WT	WT	WT	WT	WT	WT	WT	WT	WT	WT	WT	WT	WT	WT	WT	WT	WT	WT	WT	WT	WT	WT	WT
129	TH-38	Thailand	AGC-ACC, Ser95Thr	S	S	WT	WT	WT	WT	WT	WT	WT	WT	WT	WT	WT	WT	WT	WT	WT	WT	WT	WT	ACC,100	WT	WT	WT	WT	WT	WT	WT	WT	WT	WT	WT	WT	WT	WT	WT	WT	WT	WT	WT	WT	WT	WT	WT	WT	WT
130	TH-39	Thailand	AGC-ACC, Ser95Thr	S	S	WT	WT	WT	WT	WT	WT	WT	WT	WT	WT	WT	WT	WT	WT	WT	WT	WT	WT	ACC,100	WT	WT	WT	WT	WT	WT	WT	WT	WT	WT	WT	WT	WT	WT	WT	WT	WT	WT	WT	WT	WT	WT	WT	WT	WT
131	TH-40	Thailand	AGC-ACC, Ser95Thr	S	S	<100 reads	<100 reads	<100 reads	<100 reads	<100 reads	<100 reads	<100 reads	<100 reads	<100 reads	<100 reads	<100 reads	<100 reads	<100 reads	<100 reads	<100 reads	<100 reads	<100 reads	<100 reads	<100 reads	<100 reads	<100 reads	<100 reads	<100 reads	<100 reads	<100 reads	<100 reads	<100 reads	<100 reads	<100 reads	<100 reads	<100 reads	<100 reads	<100 reads	<100 reads	<100 reads	<100 reads	<100 reads	<100 reads	<100 reads	<100 reads	<100 reads	<100 reads	<100 reads	<100 reads
132	TH-41	Thailand	AGC-ACC, Ser95Thr	S	S	<100 reads	<100 reads	<100 reads	<100 reads	<100 reads	<100 reads	<100 reads	<100 reads	<100 reads	<100 reads	<100 reads	<100 reads	<100 reads	<100 reads	<100 reads	<100 reads	<100 reads	<100 reads	<100 reads	<100 reads	<100 reads	<100 reads	<100 reads	<100 reads	<100 reads	<100 reads	<100 reads	<100 reads	<100 reads	<100 reads	<100 reads	<100 reads	<100 reads	<100 reads	<100 reads	<100 reads	<100 reads	<100 reads	<100 reads	<100 reads	<100 reads	<100 reads	<100 reads	<100 reads
133	TH-42	Thailand	AGC-ACC, Ser95Thr	S	S	<100 reads	<100 reads	<100 reads	<100 reads	<100 reads	<100 reads	<100 reads	<100 reads	<100 reads	<100 reads	<100 reads	<100 reads	<100 reads	<100 reads	<100 reads	<100 reads	<100 reads	<100 reads	<100 reads	<100 reads	<100 reads	<100 reads	<100 reads	<100 reads	<100 reads	<100 reads	<100 reads	<100 reads	<100 reads	<100 reads	<100 reads	<100 reads	<100 reads	<100 reads	<100 reads	<100 reads	<100 reads	<100 reads	<100 reads	<100 reads	<100 reads	<100 reads	<100 reads	<100 reads
134	TH-43	Thailand	AGC-ACC, Ser95Thr	S	S	<100 reads	<100 reads	<100 reads	<100 reads	<100 reads	<100 reads	<100 reads	<100 reads	<100 reads	<100 reads	<100 reads	<100 reads	<100 reads	<100 reads	<100 reads	<100 reads	<100 reads	<100 reads	<100 reads	<100 reads	<100 reads	<100 reads	<100 reads	<100 reads	<100 reads	<100 reads	<100 reads	<100 reads	<100 reads	<100 reads	<100 reads	<100 reads	<100 reads	<100 reads	<100 reads	<100 reads	<100 reads	<100 reads	<100 reads	<100 reads	<100 reads	<100 reads	<100 reads	<100 reads
135	TH-44	Thailand	AGC-ACC, Ser95Thr	S	S	<100 reads	<100 reads	<100 reads	<100 reads	<100 reads	<100 reads	<100 reads	<100 reads	<100 reads	<100 reads	<100 reads	<100 reads	<100 reads	<100 reads	<100 reads	<100 reads	<100 reads	<100 reads	<100 reads	<100 reads	<100 reads	<100 reads	<100 reads	<100 reads	<100 reads	<100 reads	<100 reads	<100 reads	<100 reads	<100 reads	<100 reads	<100 reads	<100 reads	<100 reads	<100 reads	<100 reads	<100 reads	<100 reads	<100 reads	<100 reads	<100 reads	<100 reads	<100 reads	<100 reads
136	TH-45	Thailand	AGC-ACC, Ser95Thr	S	S	<100 reads	<100 reads	<100 reads	<100 reads	<100 reads	<100 reads	<100 reads	<100 reads	<100 reads	<100 reads	<100 reads	<100 reads	<100 reads	<100 reads	<100 reads	<100 reads	<100 reads	<100 reads	<100 reads	<100 reads	<100 reads	<100 reads	<100 reads	<100 reads	<100 reads	<100 reads	<100 reads	<100 reads	<100 reads	<100 reads	<100 reads	<100 reads	<100 reads	<100 reads	<100 reads	<100 reads	<100 reads	<100 reads	<100 reads	<100 reads	<100 reads	<100 reads	<100 reads	<100 reads
137	TH-46	Thailand	AGC-ACC, Ser95Thr	S	S	<100 reads	<100 reads	<100 reads	<100 reads	<100 reads	<100 reads	<100 reads	<100 reads	<100 reads	<100 reads	<100 reads	<100 reads	<100 reads	<100 reads	<100 reads	<100 reads	<100 reads	<100 reads	<100 reads	<100 reads	<100 reads	<100 reads	<100 reads	<100 reads	<100 reads	<100 reads	<100 reads	<100 reads	<100 reads	<100 reads	<100 reads	<100 reads	<100 reads	<100 reads	<100 reads	<100 reads	<100 reads	<100 reads	<100 reads	<100 reads	<100 reads	<100 reads	<100 reads	<100 reads
138	TH-47	Thailand	AGC-ACC, Ser95Thr	S	S	<100 reads	<100 reads	<100 reads	<100 reads	<100 reads	<100 reads	<100 reads	<100 reads	<100 reads	<100 reads	<100 reads	<100 reads	<100 reads	<100 reads	<100 reads	<100 reads	<100 reads	<100 reads	<100 reads	<100 reads	<100 reads	<100 reads	<100 reads	<100 reads	<100 reads	<100 reads	<100 reads	<100 reads	<100 reads	<100 reads	<100 reads	<100 reads	<100 reads	<100 reads	<100 reads	<100 reads	<100 reads	<100 reads	<100 reads	<100 reads	<100 reads	<100 reads	<100 reads	<100 reads
139	TH-48	Thailand	AGC-ACC, Ser95Thr	S	S	<100 reads	<100 reads	<100 reads	<100 reads	<100 reads	<100 reads	<100 reads	<100 reads	<100 reads	<100 reads	<100 reads	<100 reads	<100 reads	<100 reads	<100 reads	<100 reads	<100 reads	<100 reads	<100 reads	<100 reads	<100 reads	<100 reads	<100 reads	<100 reads	<100 reads	<100 reads	<100 reads	<100 reads	<100 reads	<100 reads	<100 reads	<100 reads	<100 reads	<100 reads	<100 reads	<100 reads	<100 reads	<100 reads	<100 reads	<100 reads	<100 reads	<100 reads	<100 reads	<100 reads
140	TH-49	Thailand	GAC-GGC, Asp94Gly, AGC-ACC, Ser95Thr	R	R	<100 reads	<100 reads	<100 reads	<100 reads	<100 reads	<100 reads	<100 reads	<100 reads	<100 reads	<100 reads	<100 reads	<100 reads	<100 reads	<100 reads	<100 reads	<100 reads	<100 reads	<100 reads	<100 reads	<100 reads	<100 reads	<100 reads	<100 reads	<100 reads	<100 reads	<100 reads	<100 reads	<100 reads	<100 reads	<100 reads	<100 reads	<100 reads	<100 reads	<100 reads	<100 reads	<100 reads	<100 reads	<100 reads	<100 reads	<100 reads	<100 reads	<100 reads	<100 reads	<100 reads
141	TH-50	Thailand	AGC-ACC, Ser95Thr	S	S	<100 reads	<100 reads	<100 reads	<100 reads	<100 reads	<100 reads	<100 reads	<100 reads	<100 reads	<100 reads	<100 reads	<100 reads	<100 reads	<100 reads	<100 reads	<100 reads	<100 reads	<100 reads	<100 reads	<100 reads	<100 reads	<100 reads	<100 reads	<100 reads	<100 reads	<100 reads	<100 reads	<100 reads	<100 reads	<100 reads	<100 reads	<100 reads	<100 reads	<100 reads	<100 reads	<100 reads	<100 reads	<100 reads	<100 reads	<100 reads	<100 reads	<100 reads	<100 reads	<100 reads
142	TH-51	Thailand	AGC-ACC, Ser95Thr	S	S	<100 reads	<100 reads	<100 reads	<100 reads	<100 reads	<100 reads	<100 reads	<100 reads	<100 reads	<100 reads	<100 reads	<100 reads	<100 reads	<100 reads	<100 reads	<100 reads	<100 reads	<100 reads	<100 reads	<100 reads	<100 reads	<100 reads	<100 reads	<100 reads	<100 reads	<100 reads	<100 reads	<100 reads	<100 reads	<100 reads	<100 reads	<100 reads	<100 reads	<100 reads	<100 reads	<100 reads	<100 reads	<100 reads	<100 reads	<100 reads	<100 reads	<100 reads	<100 reads	<100 reads
143	TH-52	Thailand	AGC-ACC, Ser95Thr	S	S	<100 reads	<100 reads	<100 reads	<100 reads	<100 reads	<100 reads	<100 reads	<100 reads	<100 reads	<100 reads	<100 reads	<100 reads	<100 reads	<100 reads	<100 reads	<100 reads	<100 reads	<100 reads	<100 reads	<100 reads	<100 reads	<100 reads	<100 reads	<100 reads	<100 reads	<100 reads	<100 reads	<100 reads	<100 reads	<100 reads	<100 reads	<100 reads	<100 reads	<100 reads	<100 reads	<100 reads	<100 reads	<100 reads	<100 reads	<100 reads	<100 reads	<100 reads	<100 reads	<100 reads
144	TH-53	Thailand	AGC-ACC, Ser95Thr	S	S	<100 reads	<100 reads	<100 reads	<100 reads	<100 reads	<100 reads	<100 reads	<100 reads	<100 reads	<100 reads	<100 reads	<100 reads	<100 reads	<100 reads	<100 reads	<100 reads	<100 reads	<100 reads	<100 reads	<100 reads	<100 reads	<100 reads	<100 reads	<100 reads	<100 reads	<100 reads	<100 reads	<100 reads	<100 reads	<100 reads	<100 reads	<100 reads	<100 reads	<100 reads	<100 reads	<100 reads	<100 reads	<100 reads	<100 reads	<100 reads	<100 reads	<100 reads	<100 reads	<100 reads
145	TH-54	Thailand	GAC-GGC, Asp94Gly, AGC-ACC, Ser95Thr	R	R	<100 reads	<100 reads	<100 reads	<100 reads	<100 reads	<100 reads	<100 reads	<100 reads	<100 reads	<100 reads	<100 reads	<100 reads	<100 reads	<100 reads	<100 reads	<100 reads	<100 reads	<100 reads	<100 reads	<100 reads	<100 reads	<100 reads	<100 reads	<100 reads	<100 reads	<100 reads	<100 reads	<100 reads	<100 reads	<100 reads	<100 reads	<100 reads	<100 reads	<100 reads	<100 reads	<100 reads	<100 reads	<100 reads	<100 reads	<100 reads	<100 reads	<100 reads	<100 reads	<100 reads
146	TH-55	Thailand	GAC-TAC, Asp94Tyr, AGC-ACC, Ser95Thr	R	R	<100 reads	<100 reads	<100 reads	<100 reads	<100 reads	<100 reads	<100 reads	<100 reads	<100 reads	<100 reads	<100 reads	<100 reads	<100 reads	<100 reads	<100 reads	<100 reads	<100 reads	<100 reads	<100 reads	<100 reads	<100 reads	<100 reads	<100 reads	<100 reads	<100 reads	<100 reads	<100 reads	<100 reads	<100 reads	<100 reads	<100 reads	<100 reads	<100 reads	<100 reads	<100 reads	<100 reads	<100 reads	<100 reads	<100 reads	<100 reads	<100 reads	<100 reads	<100 reads	<100 reads
147	TH-56	Thailand	AGC-ACC, Ser95Thr	R	S	<100 reads	<100 reads	<100 reads	<100 reads	<100 reads	<100 reads	<100 reads	<100 reads	<100 reads	<100 reads	<100 reads	<100 reads	<100 reads	<100 reads	<100 reads	<100 reads	<100 reads	<100 reads	<100 reads	<100 reads	<100 reads	<100 reads	<100 reads	<100 reads	<100 reads	<100 reads	<100 reads	<100 reads	<100 reads	<100 reads	<100 reads	<100 reads	<100 reads	<100 reads	<100 reads	<100 reads	<100 reads	<100 reads	<100 reads	<100 reads	<100 reads	<100 reads	<100 reads	<100 reads
148	RF-01	Russian Federation	AGC-ACC, Ser95Thr	S	S	WT	WT	WT	WT	WT	WT	WT	WT	WT	WT	WT	WT	WT	WT	WT	WT	WT	GGC,2.19	ACC,100	WT	WT	WT	WT	WT	WT	WT	WT	WT	WT	WT	WT	WT	WT	WT	WT	WT	WT	WT	WT	WT	WT	WT	WT	WT
149	RF-02	Russian Federation	AGC-ACC, Ser95Thr	S	S	WT	WT	WT	WT	WT	WT	WT	WT	WT	WT	WT	WT	WT	WT	WT	WT	WT	WT	ACC,100	WT	WT	WT	WT	WT	WT	WT	WT	WT	WT	WT	WT	WT	WT	WT	WT	WT	WT	WT	WT	WT	WT	WT	WT	WT
150	RF-03	Russian Federation	AGC-ACC, Ser95Thr	S	S	WT	WT	WT	WT	WT	WT	WT	WT	WT	WT	WT	WT	WT	WT	WT	WT	WT	WT	ACC,100	WT	WT	WT	WT	WT	WT	WT	WT	WT	WT	WT	WT	WT	WT	WT	WT	WT	WT	WT	WT	WT	WT	WT	WT	WT
151	RF-04	Russian Federation	AGC-ACC, Ser95Thr	S	S	WT	WT	WT	WT	WT	WT	WT	WT	WT	WT	WT	WT	WT	WT	WT	WT	WT	WT	ACC,100	WT	WT	WT	WT	WT	WT	WT	WT	WT	WT	WT	WT	WT	WT	WT	WT	WT	WT	WT	WT	WT	WT	WT	WT	WT
152	RF-05	Russian Federation	AGC-ACC, Ser95Thr	S	S	WT	WT	WT	WT	WT	WT	WT	WT	WT	WT	WT	WT	WT	WT	WT	WT	WT	WT	ACC,100	WT	WT	WT	WT	WT	WT	WT	WT	WT	WT	WT	WT	WT	WT	WT	WT	WT	WT	WT	WT	WT	WT	WT	WT	WT
153	RF-06	Russian Federation	GAC-AAC, Asp94Asn, AGC-ACC, Ser95Thr	R	R	WT	WT	WT	WT	WT	WT	WT	WT	WT	WT	WT	WT	WT	WT	WT	WT	WT	AAC,100	ACC,100	WT	WT	WT	WT	WT	WT	WT	WT	WT	WT	WT	WT	WT	WT	WT	WT	WT	WT	WT	WT	WT	WT	WT	WT	WT
154	RF-07	Russian Federation	GAC-AAC, Asp94Asn, AGC-ACC, Ser95Thr	R	S	WT	WT	WT	WT	WT	WT	WT	WT	WT	WT	WT	WT	WT	WT	WT	WT	WT	AAC,CAC,100	ACC,100	WT	WT	WT	WT	WT	WT	WT	WT	WT	WT	WT	WT	WT	WT	WT	WT	WT	WT	WT	WT	WT	WT	WT	WT	WT
155	RF-08	Russian Federation	AGC-ACC, Ser95Thr	S	S	WT	WT	WT	WT	WT	WT	WT	WT	WT	WT	WT	WT	WT	WT	WT	WT	WT	GGC,2.17	ACC,100	WT	WT	WT	WT	WT	WT	WT	WT	WT	WT	WT	WT	WT	WT	WT	WT	WT	WT	WT	WT	WT	WT	WT	WT	WT
156	RF-09	Russian Federation	AGC-ACC, Ser95Thr	S	S	WT	WT	WT	WT	WT	WT	WT	WT	WT	WT	WT	WT	WT	WT	WT	WT	WT	WT	ACC,100	WT	WT	WT	WT	WT	WT	WT	WT	WT	WT	WT	WT	WT	WT	WT	WT	WT	WT	WT	WT	WT	WT	WT	WT	WT
157	RF-10	Russian Federation	GAC-GGC, Asp94Gly, AGC-ACC, Ser95Thr	R	R	WT	WT	WT	WT	WT	WT	WT	WT	WT	WT	WT	WT	WT	WT	WT	WT	WT	GGC,100	ACC,100	WT	WT	WT	WT	WT	WT	WT	WT	WT	WT	WT	WT	WT	WT	WT	WT	WT	WT	WT	WT	WT	WT	WT	WT	WT
158	RF-11	Russian Federation	AGC-ACC, Ser95Thr	S	NA	WT	WT	WT	WT	WT	WT	WT	WT	WT	WT	WT	WT	WT	WT	WT	WT	WT	WT	ACC,100	WT	WT	WT	WT	WT	WT	WT	WT	WT	WT	WT	WT	WT	WT	WT	WT	WT	WT	WT	WT	WT	WT	WT	WT	WT
[truncated: 24 more columns]

[truncated: 3 more sheets: rrs-inj, eis, rpsL]
