# Supplementary material for: Prevalence and extent of heteroresistance by next generation sequencing of multidrug-resistant tuberculosis
Source: PLoS One. 2017 May 18;12(5):e0176522. doi: 10.1371/journal.pone.0176522 (PMC5436647; doi:10.1371/journal.pone.0176522)
Supplement: S2 NGS Summary — A combined summary of the phenotypic, Sanger, and Amplicon-Next Generation Sequencing results of the 39 susceptible (isoniazid sensitive/rifampin sensitive) strains used in this study. (XLSX) [file pone.0176522.s003.xlsx]

## Sheet: Phenotypic Testing
				INH	RIF	EMB	STR	PZA	AMK	KAN	CAP	OFX	MXF		TREK-INH	TREK-RIF	TREK-RFB	TREK-EMB	TREK-STR	TREK-AMK	TREK-KAN	TREK-OFX	TREK-MXF	TREK-ETH	TREK-PAS	TREK-CS
No.	SID	Country of origin	conv. DST Method	convent.	convent.	convent.	convent.	MGIT	convent.	convent.	convent.	convent.	convent.	TREK Critical concentration (ug/mL)-->	0.25	1	0.5	4	2	4	5	2	0.5	5	2	32
159	BG-74	Bangladesh	LJ	S	S	S	S	NA	S	S	NA	S	R		0.12	<0.12	<0.25	2	<0.25	0.25	1.2	2	1	2.5	2	8
160	BG-75	Bangladesh	LJ	S	S	S	R	NA	NA	S	NA	S	S		< 0.03	< 0.12	< 0.12	2	1	IND	1.2	1	0.25	2.5	1	8
161	BG-76	Bangladesh	LJ	S	S	S	S	NA	S	S	NA	S	S		0.06	< 0.12	< 0.12	1	< 0.25	0.25	1.2	2	0.5	2.5	< 0.5	4
162	BG-77	Bangladesh	LJ	S	S	S	R	NA	S	S	NA	R	R		0.06	0.25	< 0.25	2	4	0.25	2.5	16	2	1.2	1	16
163	BG-78	Bangladesh	LJ	S	S	S	S	NA	S	S	NA	S	S		0.06	0.25	<0.12	4	1	0.25	5	2	0.5	5	2	8
164	BG-79	Bangladesh	LJ	S	S	S	S	NA	S	S	NA	S	S		0.06	0.25	<0.12	4	0.5	0.25	1.2	1	0.25	2.5	2	16
165	BG-80	Bangladesh	LJ	S	S	S	R	NA	S	S	NA	R	R		0.12	<0.12	<0.12	4	1	0.5	5	32	8	2.5	IND	32
166	BG-81	Bangladesh	LJ	S	S	S	S	NA	S	S	NA	S	S		0.25	<0.12	<0.12	2	0.5	0.25	2.5	1	0.12	2.5	<0.5	32
167	BG-82	Bangladesh	LJ	S	S	S	S	NA	S	S	NA	S	S		0.06	<0.12	<0.12	2	1	0.5	2.5	1	0.5	2.5	2	32
168	BG-83	Bangladesh	LJ	S	S	S	S	NA	S	S	NA	S	S		0.12	0.5	< 0.12	IND	8	1	2.5	0.5	0.12	2.5	8	32
169	BG-84	Bangladesh	LJ	S	S	R	S	NA	S	S	NA	S	R		IND	0.25	< 0.12	32	8	0.5	2.5	1	1	IND	> 64	32
170	BG-85	Bangladesh	LJ	S	S	S	S	NA	S	S	NA	S	S		0.12	0.25	< 0.12	4	0.5	0.5	5	1	0.5	1.2	2	32
171	BG-86	Bangladesh	LJ	S	S	S	S	NA	NA	NA	NA	NA	NA		NA	NA	NA	NA	NA	NA	NA	NA	NA	NA	NA	NA
172	TZ-19	Tanzania	MGIT	S	S	S	S	R/S	S	S	NA	S	S		0.06	≤0.12	≤0.12	2	0.5	0.25	2.5	0.5	≤0.06	1.2	≤0.5	16
173	TZ-20	Tanzania	MGIT	S	S	S	S	S	S	S	NA	S	S		0.06	≤0.12	8	1	≤0.25	≤0.12	1.2	≤0.25	≤0.06	1.2	≤0.5	4
174	TZ-21	Tanzania	MGIT	S	S	S	S	R/S	S	S	NA	S	S		0.25	0.5	≤0.12	1	0.5	0.5	2.5	2	0.25	2.5	1	32
175	TH-57	Thailand	Agar	S	S	S	S	R/S	S	S	S	S	S		0.03	0.25		0.5	0.25	0.25	1.2	1	0.25	0.6	0.5	2
176	TH-58	Thailand	Agar	S	S	S	S	R/S	S	S	S	S	S		0.03	0.12		1	0.5	0.25	1.2	1	0.25	1.2	0.5	2
177	TH-59	Thailand	Agar	S	S	S	S	S	S	S	S	S	S		0.03	0.12		0.5	0.25	0.25	1.2	1	0.25	0.5	0.5	2
178	TH-60	Thailand	Agar	S	S	S	S	S	S	S	S	S	S		0.03	0.12		0.5	0.25	0.25	1.2	0.5	0.12	0.3	0.5	8
179	TH-61	Thailand	Agar	S	S	S	S	S	S	S	S	S	S		NA	NA	NA	NA	NA	NA	NA	NA	NA	NA	NA	NA
180	TH-62	Thailand	Agar	S	S	S	R	S	S	S	S	S	S		0.03	0.12		0.5	32	0.25	1.2	0.5	0.25	0.5	0.5	8
181	TH-63	Thailand	Agar	S	S	S	S	S	S	S	S	S	S		0.03	0.12		0.5	0.25	0.25	1.2	1	0.25	0.5	0.5	8
182	TH-64	Thailand	Agar	S	S	S	S	S	S	S	S	S	S		0.03	0.12		1	0.25	0.25	1.2	1	0.25	1.2	0.5	2
183	TH-65	Thailand	Agar	S	S	S	S	R/S	S	S	S	S	S		0.03	0.12		0.5	0.25	0.25	0.6	0.25	0.12	1.2	0.5	2
184	TH-66	Thailand	Agar	S	S	S	S	S	S	S	S	S	S		NA	NA	NA	NA	NA	NA	NA	NA	NA	NA	NA	NA
185	TH-67	Thailand	Agar	S	S	S	S	S	S	S	S	S	S		0.03	0.12		0.5	0.25	0.25	0.6	0.5	0.25	0.6	0.5	8
186	TH-68	Thailand	Agar	S	S	S	S	S	S	S	S	S	S		NA	NA	NA	NA	NA	NA	NA	NA	NA	NA	NA	NA
187	TH-69	Thailand	Agar	S	S	S	S	S	S	S	S	S	S		NA	NA	NA	NA	NA	NA	NA	NA	NA	NA	NA	NA
188	TH-70	Thailand	Agar	S	S	S	S	R/R	S	S	S	S	S		NA	NA	NA	NA	NA	NA	NA	NA	NA	NA	NA	NA
189	TH-71	Thailand	Agar	S	S	S	NA	R	NA	NA	NA	NA	NA		NA	NA	NA	NA	NA	NA	NA	NA	NA	NA	NA	NA
190	RF-12	Russian Federation	NA	S	S	S	S	NA	S	S	NA	S	S		0.25	0.12	0.12	2	0.25	0.25	0.6	0.5	0.06	1.2	0.5	8
191	RF-13	Russian Federation	NA	S	S	S	S	NA	S	S	NA	S	S		0.25	0.25	0.25	1	0.5	0.25	0.6	0.25	0.06	1.2	1	4
192	RF-14	Russian Federation	NA	S	S	S	S	NA	S	S	NA	S	S		0.5	0.12	0.12	2	0.25	0.25	1.2	0.5	0.12	2.5	0.5	32
193	RF-15	Russian Federation	NA	S	S	S	S	NA	S	S	NA	S	S		0.25	0.12	0.12	0.5	0.25	0.25	0.6	0.25	0.06	0.3	0.5	8
194	RF-16	Russian Federation	LJ	S	S	S	S	S	NA	S	S	NA	NA		NA	NA	NA	NA	NA	NA	NA	NA	NA	NA	NA	NA
195	RF-17	Russian Federation	NA	S	S	S	S	NA	S	S	NA	S	S		0.12	0.12	0.12	2	0.5	0.5	2.5	0.5	0.12	2.5	1	16
196	RF-18	Russian Federation	LJ	S	S	S	S	S	S	S	S	S	S		0.06	0.12	0.12	0.5	0.5	0.25	1.2	0.5	0.12	1.2	0.5	8
197	RF-19	Russian Federation	NA	S	S	S	S	NA	S	S	NA	S	S		0.06	0.25	0.12	1	0.5	0.5	2.5	0.5	0.25	10	0.5	32

## Sheet: Sanger Sequencing
No.	SID	Country of origin	inhA, nt change	katG, nt change	katG, aa change	rpoB, nt change	rpoB, aa change	pncA, nt change	pncA, aa change	embB, nt change	embB, aa change	gyrA, nt change	gyrA, aa change	gyrA 95, nt change	gyrA 95, aa change	gyrB, nt change	gyrB, aa change	rrs-STR, nt change	rrs-inj, nt change	eis, nt change	eis, aa change	rpsL, nt change	rpsL, aa change
159	BG-74	Bangladesh	no mutation	no mutation		CTG-CTA	Leu530Leu	no mutation		GAG-GCG	Glu378Ala	no mutation		AGC-ACC	Ser95Thr	no mutation		no mutation	no mutation	no mutation		no mutation
160	BG-75	Bangladesh	no mutation	no mutation		no mutation		no mutation		GAG-GCG	Glu378Ala	no mutation		AGC-ACC	Ser95Thr	no mutation		no mutation	no mutation	no mutation		no mutation
161	BG-76	Bangladesh	no mutation	no mutation		no mutation		no mutation		GAG-GCG	Glu378Ala	no mutation		AGC-ACC	Ser95Thr	no mutation		no mutation	no mutation	no mutation		no mutation
162	BG-77	Bangladesh	no mutation	no mutation		no mutation		TCC-TCT	Ser65Ser	no mutation		no mutation		AGC-ACC	Ser95Thr	no mutation		no mutation	no mutation	no mutation		no mutation
163	BG-78	Bangladesh	no mutation	no mutation		no mutation		no mutation		GCC-ACC, GAG-GCG	Ala313Thr, Glu378Ala	no mutation		AGC-ACC	Ser95Thr	no mutation		no mutation	no mutation	no mutation		no mutation
164	BG-79	Bangladesh	no mutation	no mutation		no mutation		no mutation		no mutation		no mutation		AGC-ACC	Ser95Thr	no mutation		no mutation	no mutation	no mutation		no mutation
165	BG-80	Bangladesh	no mutation	no mutation		no mutation		no mutation		no mutation		no mutation		AGC-ACC	Ser95Thr	no mutation		no mutation	no mutation	no mutation		no mutation
166	BG-81	Bangladesh	no mutation	no mutation		no mutation		TCC-TCT	Ser65Ser	no mutation		no mutation		AGC-ACC	Ser95Thr	no mutation		no mutation	no mutation	no mutation		no mutation
167	BG-82	Bangladesh	no mutation	no mutation		no mutation		no mutation		no mutation		no mutation		AGC-ACC	Ser95Thr	no mutation		no mutation	no mutation	no mutation		no mutation
168	BG-83	Bangladesh	no mutation	no mutation		no mutation		TCC-TCT	Ser65Ser	no mutation		no mutation		AGC-ACC	Ser95Thr	no mutation		no mutation	no mutation	no mutation		no mutation
169	BG-84	Bangladesh	no mutation	no mutation		no mutation		no mutation		no mutation		no mutation		AGC	Ser	no mutation		no mutation	no mutation	no mutation		no mutation
170	BG-85	Bangladesh	no mutation	no mutation		no mutation		no mutation		no mutation		no mutation		AGC-ACC	Ser95Thr	no mutation		no mutation	no mutation	no mutation		no mutation
171	BG-86	Bangladesh	no mutation	no mutation		no mutation		no mutation		no mutation		no mutation		AGC-ACC	Ser95Thr	no mutation		no mutation	no mutation	no mutation		no mutation
172	TZ-19	Tanzania	no mutation	no mutation		no mutation		TCC - TCT	Ser65Ser	no mutation		no mutation		AGC-ACC	Ser95Thr	no mutation		no mutation	no mutation	no mutation		no mutation
173	TZ-20	Tanzania	no mutation	no mutation		no mutation		no mutation		GAG-GCG	Glu378Ala	no mutation		AGC-ACC	Ser95Thr	no mutation		no mutation	no mutation	no mutation		no mutation
174	TZ-21	Tanzania	no mutation	no mutation		no mutation		GTC - GCC	Val169Ala	no mutation		no mutation		AGC	Ser	no mutation		no mutation	no mutation	no mutation		no mutation
175	TH-57	Thailand	no mutation	no mutation		no mutation		no mutation		CTG-CTA, GAG-GCG	Leu355Leu, Glu378Ala	no mutation		AGC-ACC	Ser95Thr	no mutation		no mutation	no mutation	no mutation		no mutation
176	TH-58	Thailand	no mutation	no mutation		no mutation		no mutation		GAG-GCG	Glu378Ala	no mutation		AGC-ACC	Ser95Thr	no mutation		no mutation	no mutation	no mutation		no mutation
177	TH-59	Thailand	no mutation	no mutation		no mutation		no mutation		CTG-CTA, GAG-GCG	Leu355Leu, Glu378Ala	no mutation		AGC-ACC	Ser95Thr	no mutation		no mutation	no mutation	no mutation		no mutation
178	TH-60	Thailand	no mutation	no mutation		no mutation		no mutation		no mutation		no mutation		AGC-ACC	Ser95Thr	no mutation		no mutation	no mutation	no mutation		no mutation
179	TH-61	Thailand	no mutation	no mutation		no mutation		no mutation		no mutation		no mutation		AGC-ACC	Ser95Thr	no mutation		no mutation	no mutation	no mutation		no mutation
180	TH-62	Thailand	no mutation	no mutation		no mutation		no mutation		no mutation		no mutation		AGC-ACC	Ser95Thr	no mutation		no mutation	no mutation	no mutation		AAG-AGG	Lys43Arg
181	TH-63	Thailand	no mutation	no mutation		no mutation		no mutation		no mutation		no mutation		AGC-ACC	Ser95Thr	no mutation		no mutation	no mutation	no mutation		no mutation
182	TH-64	Thailand	no mutation	no mutation		no mutation		no mutation		CTG-CTA, GAG-GCG	Leu355Leu, Glu378Ala	no mutation		AGC-ACC	Ser95Thr	no mutation		no mutation	no mutation	no mutation		no mutation
183	TH-65	Thailand	no mutation	no mutation		no mutation		no mutation		GAG-GCG	Glu378Ala	no mutation		AGC-ACC	Ser95Thr	no mutation		no mutation	no mutation	no mutation		no mutation
184	TH-66	Thailand	no mutation	no mutation		no mutation		no mutation		no mutation		no mutation		AGC-ACC	Ser95Thr	no mutation		no mutation	no mutation	no mutation		no mutation
185	TH-67	Thailand	no mutation	no mutation		no mutation		no mutation		no mutation		no mutation		AGC-ACC	Ser95Thr	no mutation		no mutation	no mutation	no mutation		no mutation
186	TH-68	Thailand	no mutation	no mutation		no mutation		no mutation		no mutation		no mutation		AGC-ACC	Ser95Thr	no mutation		no mutation	no mutation	no mutation		no mutation
187	TH-69	Thailand	no mutation	no mutation		no mutation		no mutation		no mutation		no mutation		AGC-ACC	Ser95Thr	no mutation		no mutation	no mutation	no mutation		no mutation
188	TH-70	Thailand	no mutation	no mutation		no mutation		no mutation		GAG-GCG	Glu378Ala	no mutation		AGC-ACC	Ser95Thr	no mutation		no mutation	no mutation	no mutation		no mutation
189	TH-71	Thailand	no mutation	no mutation		no mutation		CAC - GAC	His57Asp	GAG-GCG	Glu378Ala	no mutation		AGC-ACC	Ser95Thr	no mutation		no mutation	no mutation	no mutation		no mutation
190	RF-12	Russian Federation	no mutation	AGC-ACC	Ser315Thr	CTG-CCG	Leu533Pro	no mutation		GGC-AGC	Gly406Ser	no mutation		AGC-ACC	Ser95Thr	no mutation		no mutation	no mutation	no mutation		no mutation
191	RF-13	Russian Federation	G(-17)T	AGC-ACC	Ser315Thr	TCG-TTG	Ser531Leu	no mutation		ATG-ATC	Met306Ile	no mutation		AGC-ACC	Ser95Thr	no mutation		no mutation	no mutation	G(-10)A		AAG-AGG	Lys43Arg
192	RF-14	Russian Federation	no mutation	no mutation		no mutation		no mutation		no mutation		no mutation		AGC-ACC	Ser95Thr	no mutation		no mutation	no mutation	no mutation		no mutation
193	RF-15	Russian Federation	no mutation	GGC-TGC	Gly362Cys	no mutation		no mutation		no mutation		no mutation		AGC-ACC	Ser95Thr	no mutation		no mutation	C1443G	no mutation		no mutation
194	RF-16	Russian Federation	no mutation	no mutation		no mutation		no mutation		no mutation		no mutation		AGC-ACC	Ser95Thr	no mutation		no mutation	no mutation	no mutation		no mutation
195	RF-17	Russian Federation	no mutation	no mutation		no mutation		no mutation		no mutation		no mutation		AGC-ACC	Ser95Thr	no mutation		no mutation	no mutation	no mutation		no mutation
196	RF-18	Russian Federation	no mutation	no mutation		no mutation		no mutation		no mutation		no mutation		AGC-ACC	Ser95Thr	no mutation		no mutation	no mutation	no mutation		no mutation
197	RF-19	Russian Federation	no mutation	no mutation		no mutation		no mutation		no mutation		no mutation		AGC-ACC	Ser95Thr	no mutation		no mutation	no mutation	no mutation		no mutation

## Sheet: NGS Targets
Gene	Covered length (nt)	Amplicon count	Promoter	Codons	Non-coding sequence
inhA	162	1	-162 to -1	0	n/a
katG	271	1	n/a	258-347 (+1nt)	n/a
rpoB	174	1	n/a	498 to 555 (E. coli numbering)	n/a
pncA	642	3	-80 to -1	1-187 (+1nt)	n/a
embB	489	2	n/a	278 to 439	n/a
gyrA	207	1	n/a	(2nt), 77 to 144, (1nt)	n/a
gyrB	266	1	n/a	421 to 508 (+2nt)	n/a
rrs-STR	504	3	n/a	n/a	nt456 to nt959
rrs-injectables	320	2	n/a	n/a	nt1354 to nt1673
eis	274	1	-79 to -1	1-67	n/a
rpsL	210	1	n/a	(1nt),29 to 97, (+2nt)	n/a
Totals	3519	17	321nt	788 codons +10nt	824nt

## Sheet: NGS Summary
No.	Sample ID	Country of Origin	inhA	katG	rpoB	pncA	embB	gyrA	rrs-inj	eis	rpsL
159	BG-74	Bangladesh	WT	WT	WT	154GGG,2.73; 170GTC,1.17; 175GTG,2.21	WT; <100 reads, cd357-439	95ACC,100	1445T,23.5	WT	WT
160	BG-75	Bangladesh	WT	WT	WT	28ACC,1.73	WT; <100 reads, cd357-439	95ACC,100	WT	WT	WT
161	BG-76	Bangladesh	WT	WT	WT	WT	WT; <100 reads, cd357-439	95ACC,100	WT	WT	WT
162	BG-77	Bangladesh	WT	WT	WT	65TCTsilent,100	WT	95ACC,100	WT	WT	WT
163	BG-78	Bangladesh	WT	WT	WT	WT	372TGC/CAC,6.44; 375CTG,2.5; 387GTG,6.91; 400AGC,5.23	95ACC,100	WT	WT	WT
164	BG-79	Bangladesh	WT	WT	WT	WT	372TGC/CAC,2.70; 404TCG,1.94	95ACC,100	WT	WT	WT
165	BG-80	Bangladesh	-47A,2.08	WT	531TTG,1.2	WT	WT; <100 reads, cd357-439	95ACC,100	WT	WT	WT
166	BG-81	Bangladesh	WT	WT	531TTG,1.76	65TCTsilent,100	WT; <100 reads, cd357-439	<100 reads	WT	WT	WT
167	BG-82	Bangladesh	WT	WT	WT	WT	WT; <100 reads, cd357-439	95ACC,100	WT	WT	WT
168	BG-83	Bangladesh	WT	WT	WT	65TCTsilent,100	WT; <100 reads, cd357-439	95ACC,100	WT	WT	WT
169	BG-84	Bangladesh	WT	WT	WT	139GCG,2.21; <100 reads 128-133, 142-187	WT; <100 reads, cd357-439	WT	WT	WT	WT
170	BG-85	Bangladesh	WT	WT	WT	WT	WT	95ACC,100	WT	WT	WT
171	BG-86	Bangladesh	WT	WT	WT	WT	WT; <100 reads, cd357-439	95ACC,100	WT	WT	WT
172	TZ-19	Tanzania	WT	WT	WT	65TCTsilent,100	WT; <100 reads, cd357-439	95ACC,100	WT	WT	WT
173	TZ-20	Tanzania	WT	WT	WT	WT	WT; <100 reads, cd357-439	<100 reads	WT	WT	WT
174	TZ-21	Tanzania	<100 reads	WT	WT	169GCC,100	WT; <100 reads, cd357-439	<100 reads	WT	WT	WT
175	TH-57	Thailand	<100 reads	WT	WT	31AGC,1.59; 64TACsilent,1.28; 65GCC/TCAsilent,4.49; 66CCG,1.88; <100 reads nt-80-cd28, 46-54, 85	306GTG,4.21; <100 reads, cd357-439	<100 reads	WT	WT	WT
176	TH-58	Thailand	<100 reads	WT	531TTG,1.06	67CCG,1.46; <100 reads nt-80-cd54, 85	306GTG/ATA,4.90; <100 reads, cd357-439	<100 reads	WT	WT	WT
177	TH-59	Thailand	<100 reads	WT	WT	4TCG,2; 10AAG,1; 48,10.68; 66CCG,1.49; <100 reads 18-28	306CTG,1.55; 318ACC/CCC,16.15; <100 reads, cd357-439	<100 reads	WT	WT	WT
178	TH-60	Thailand	<100 reads	315ACC,2.29	531TTG,1.22	65TCTsilent,1.79; <100reads nt-80-cd54,85	306ATA,1.62; 318ACC,9.89; <100 reads, cd357-439	<100 reads	WT	WT	WT
179	TH-61	Thailand	<100 reads	<100 reads	<100 reads	<100 reads nt-80-cd85	<100 reads	<100 reads	WT	WT	WT
180	TH-62	Thailand	<100 reads	315ACC,1.11; 317AGC,1.08	516TAC,1.11; 531TTG,1.03	<100 reads nt-80-cd85	306CTG/GTG,4.29; <100 reads, cd357-439	<100 reads	WT	WT	43AGG,100
181	TH-63	Thailand	<100 reads	WT	WT	12AAC,2.8; <100 reads 28,46-54,85	306ATA,1.89; <100 reads, cd357-439	<100 reads	WT	WT	WT
182	TH-64	Thailand	<100 reads	315ACC,1.02	531TTG,1.04	67CCG,1.27; 76ATT,1.27; <100 reads nt-80-cd28,46-54,85	306GTG,2.31; <100 reads, cd357-439	<100 reads	WT	WT	WT
183	TH-65	Thailand	<100 reads	WT	WT	<100 reads nt-80-cd28,46-54,85	306,1.41; 318ACC/CCC,18.66; <100 reads, cd357-439	<100 reads	WT	WT	WT
184	TH-66	Thailand	WT	<100 reads	WT	<100 reads nt-80-cd28,46-54,85	306CTG/ATC,3.08; 318CCC,10.71; <100 reads, cd357-439	<100 reads	WT	WT	WT
185	TH-67	Thailand	<100 reads	WT	WT	<100 reads nt-80-cd85	306GTG/ATA,6.82; <100 reads, cd357-439	<100 reads	WT	<100 reads	WT
186	TH-68	Thailand	<100 reads	<100 reads	<100 reads	<100 reads nt-80-cd85	372TGC,1.52; 409GCAsilent,4.48; 412TCAsilent,4.37; <100 reads, cd278-356	<100 reads	1431G,1.3	WT	WT
187	TH-69	Thailand	<100 reads	315ACC,2.56	531TTG,1.14	<100 reads nt-80-cd28, 46-54, 85-187	306CTG/ATA,6.58	<100 reads	WT; <100 reads,nt1354-1482	<100 reads	43AGG,1.04
188	TH-70	Thailand	WT	WT	5310.52	nt -15C,1.15; 65GCC,1.62	371CTC,1.54; 378GCG,100; 386GTG,3.24; 406TGC,2.05	<100 reads	1456C,0.99	-37T,1	WT
189	TH-71	Thailand	<100 reads	<100 reads	511CTT,5.85; 531TTG,4.28	WT; <100 reads, nt-80-cd85	WT; <100 reads	<100 reads	WT; <100 reads,nt1354-1482	<100 reads	<100 reads
190	RF-12	Russian Federation	WT	315ACC,100	533CCG,100	WT	406AGC,98.25	95ACC,100	1431G,1.21; 1456C,1.26	WT	WT
191	RF-13	Russian Federation	-17T,4.65	315ACC,100	531TTG,98.33	WT	306ATC,98.22	95ACC,100	WT	-10A,95.24	43AGG,98.03
192	RF-14	Russian Federation	WT	WT	WT	WT	WT	<100 reads	1401G,1.45; 1407C,1.12	WT	43AGG,1.33
193	RF-15	Russian Federation	WT	WT	WT	WT	WT	95ACC,100	1443G,98.8	WT	43AGG,1
194	RF-16	Russian Federation	WT	WT	WT	WT	WT	95ACC,100	WT	WT	WT
195	RF-17	Russian Federation	WT	WT	WT	WT	WT	95ACC,100	WT	WT	WT
196	RF-18	Russian Federation	WT	WT	WT	WT	WT	95ACC,100	1414T,1.28; 1431G,1.37; 1445T,1.28; 1456C,1.52	WT	WT
197	RF-19	Russian Federation	WT	WT	WT	WT	WT	95ACC,100	1407C,8.37; 1414T,8.01; 1425A,4.54; 1431G,6; 1443T,4.28; 1444TT,4.3; 1445T,4.4; 1446T,4.28; 1456C,6.05; 1460T,4.45; 1484T,1.46	WT	WT

## Sheet: inhA
	Sample ID	Country of Origin	Overall Sanger	INH conventional	-162	-161	-160	-159	-158	-157	-156	-155	-154	-153	-152	-151	-150	-149	-148	-147	-146	-145	-144	-143	-142	-141	-140	-139	-138	-137	-136	-135	-134	-133	-132	-131	-130	-129	-128	-127	-126	-125	-124	-123	-122	-121	-120	-119	-118
159	BG-74	Bangladesh	no mutation	S	WT	WT	WT	WT	WT	WT	WT	WT	WT	WT	WT	WT	WT	WT	WT	WT	WT	WT	WT	WT	WT	WT	WT	WT	WT	WT	WT	WT	WT	WT	WT	WT	WT	WT	WT	WT	WT	WT	WT	WT	WT	WT	WT	WT	WT
160	BG-75	Bangladesh	no mutation	S	WT	WT	WT	WT	WT	WT	WT	WT	WT	WT	WT	WT	WT	WT	WT	WT	WT	WT	WT	WT	WT	WT	WT	WT	WT	WT	WT	WT	WT	WT	WT	WT	WT	WT	WT	WT	WT	WT	WT	WT	WT	WT	WT	WT	WT
161	BG-76	Bangladesh	no mutation	S	WT	WT	WT	WT	WT	WT	WT	WT	WT	WT	WT	WT	WT	WT	WT	WT	WT	WT	WT	WT	WT	WT	WT	WT	WT	WT	WT	WT	WT	WT	WT	WT	WT	WT	WT	WT	WT	WT	WT	WT	WT	WT	WT	WT	WT
162	BG-77	Bangladesh	no mutation	S	WT	WT	WT	WT	WT	WT	WT	WT	WT	WT	WT	WT	WT	WT	WT	WT	WT	WT	WT	WT	WT	WT	WT	WT	WT	WT	WT	WT	WT	WT	WT	WT	WT	WT	WT	WT	WT	WT	WT	WT	WT	WT	WT	WT	WT
163	BG-78	Bangladesh	no mutation	S	WT	WT	WT	WT	WT	WT	WT	WT	WT	WT	WT	WT	WT	WT	WT	WT	WT	WT	WT	WT	WT	WT	WT	WT	WT	WT	WT	WT	WT	WT	WT	WT	WT	WT	WT	WT	WT	WT	WT	WT	WT	WT	WT	WT	WT
164	BG-79	Bangladesh	no mutation	S	WT	WT	WT	WT	WT	WT	WT	WT	WT	WT	WT	WT	WT	WT	WT	WT	WT	WT	WT	WT	WT	WT	WT	WT	WT	WT	WT	WT	WT	WT	WT	WT	WT	WT	WT	WT	WT	WT	WT	WT	WT	WT	WT	WT	WT
165	BG-80	Bangladesh	no mutation	S	WT	WT	WT	WT	WT	WT	WT	WT	WT	WT	WT	WT	WT	WT	WT	WT	WT	WT	WT	WT	WT	WT	WT	WT	WT	WT	WT	WT	WT	WT	WT	WT	WT	WT	WT	WT	WT	WT	WT	WT	WT	WT	WT	WT	WT
166	BG-81	Bangladesh	no mutation	S	WT	WT	WT	WT	WT	WT	WT	WT	WT	WT	WT	WT	WT	WT	WT	WT	WT	WT	WT	WT	WT	WT	WT	WT	WT	WT	WT	WT	WT	WT	WT	WT	WT	WT	WT	WT	WT	WT	WT	WT	WT	WT	WT	WT	WT
167	BG-82	Bangladesh	no mutation	S	WT	WT	WT	WT	WT	WT	WT	WT	WT	WT	WT	WT	WT	WT	WT	WT	WT	WT	WT	WT	WT	WT	WT	WT	WT	WT	WT	WT	WT	WT	WT	WT	WT	WT	WT	WT	WT	WT	WT	WT	WT	WT	WT	WT	WT
168	BG-83	Bangladesh	no mutation	S	WT	WT	WT	WT	WT	WT	WT	WT	WT	WT	WT	WT	WT	WT	WT	WT	WT	WT	WT	WT	WT	WT	WT	WT	WT	WT	WT	WT	WT	WT	WT	WT	WT	WT	WT	WT	WT	WT	WT	WT	WT	WT	WT	WT	WT
169	BG-84	Bangladesh	no mutation	S	WT	WT	WT	WT	WT	WT	WT	WT	WT	WT	WT	WT	WT	WT	WT	WT	WT	WT	WT	WT	WT	WT	WT	WT	WT	WT	WT	WT	WT	WT	WT	WT	WT	WT	WT	WT	WT	WT	WT	WT	WT	WT	WT	WT	WT
170	BG-85	Bangladesh	no mutation	S	WT	WT	WT	WT	WT	WT	WT	WT	WT	WT	WT	WT	WT	WT	WT	WT	WT	WT	WT	WT	WT	WT	WT	WT	WT	WT	WT	WT	WT	WT	WT	WT	WT	WT	WT	WT	WT	WT	WT	WT	WT	WT	WT	WT	WT
171	BG-86	Bangladesh	no mutation	S	WT	WT	WT	WT	WT	WT	WT	WT	WT	WT	WT	WT	WT	WT	WT	WT	WT	WT	WT	WT	WT	WT	WT	WT	WT	WT	WT	WT	WT	WT	WT	WT	WT	WT	WT	WT	WT	WT	WT	WT	WT	WT	WT	WT	WT
172	TZ-19	Tanzania	no mutation	S	WT	WT	WT	WT	WT	WT	WT	WT	WT	WT	WT	WT	WT	WT	WT	WT	WT	WT	WT	WT	WT	WT	WT	WT	WT	WT	WT	WT	WT	WT	WT	WT	WT	WT	WT	WT	WT	WT	WT	WT	WT	WT	WT	WT	WT
173	TZ-20	Tanzania	no mutation	S	WT	WT	WT	WT	WT	WT	WT	WT	WT	WT	WT	WT	WT	WT	WT	WT	WT	WT	WT	WT	WT	WT	WT	WT	WT	WT	WT	WT	WT	WT	WT	WT	WT	WT	WT	WT	WT	WT	WT	WT	WT	WT	WT	WT	WT
174	TZ-21	Tanzania	no mutation	S	<100 reads	<100 reads	<100 reads	<100 reads	<100 reads	<100 reads	<100 reads	<100 reads	<100 reads	<100 reads	<100 reads	<100 reads	<100 reads	<100 reads	<100 reads	<100 reads	<100 reads	<100 reads	<100 reads	<100 reads	<100 reads	<100 reads	<100 reads	<100 reads	<100 reads	<100 reads	<100 reads	<100 reads	<100 reads	<100 reads	<100 reads	<100 reads	<100 reads	<100 reads	<100 reads	<100 reads	<100 reads	<100 reads	<100 reads	<100 reads	<100 reads	<100 reads	<100 reads	<100 reads	<100 reads
175	TH-57	Thailand	no mutation	S	<100 reads	<100 reads	<100 reads	<100 reads	<100 reads	<100 reads	<100 reads	<100 reads	<100 reads	<100 reads	<100 reads	<100 reads	<100 reads	<100 reads	<100 reads	<100 reads	<100 reads	<100 reads	<100 reads	<100 reads	<100 reads	<100 reads	<100 reads	<100 reads	<100 reads	<100 reads	<100 reads	<100 reads	<100 reads	<100 reads	<100 reads	<100 reads	<100 reads	<100 reads	<100 reads	<100 reads	<100 reads	<100 reads	<100 reads	<100 reads	<100 reads	<100 reads	<100 reads	<100 reads	<100 reads
176	TH-58	Thailand	no mutation	S	<100 reads	<100 reads	<100 reads	<100 reads	<100 reads	<100 reads	<100 reads	<100 reads	<100 reads	<100 reads	<100 reads	<100 reads	<100 reads	<100 reads	<100 reads	<100 reads	<100 reads	<100 reads	<100 reads	<100 reads	<100 reads	<100 reads	<100 reads	<100 reads	<100 reads	<100 reads	<100 reads	<100 reads	<100 reads	<100 reads	<100 reads	<100 reads	<100 reads	<100 reads	<100 reads	<100 reads	<100 reads	<100 reads	<100 reads	<100 reads	<100 reads	<100 reads	<100 reads	<100 reads	<100 reads
177	TH-59	Thailand	no mutation	S	<100 reads	<100 reads	<100 reads	<100 reads	<100 reads	<100 reads	<100 reads	<100 reads	<100 reads	<100 reads	<100 reads	<100 reads	<100 reads	<100 reads	<100 reads	<100 reads	<100 reads	<100 reads	<100 reads	<100 reads	<100 reads	<100 reads	<100 reads	<100 reads	<100 reads	<100 reads	<100 reads	<100 reads	<100 reads	<100 reads	<100 reads	<100 reads	<100 reads	<100 reads	<100 reads	<100 reads	<100 reads	<100 reads	<100 reads	<100 reads	<100 reads	<100 reads	<100 reads	<100 reads	<100 reads
178	TH-60	Thailand	no mutation	S	<100 reads	<100 reads	<100 reads	<100 reads	<100 reads	<100 reads	<100 reads	<100 reads	<100 reads	<100 reads	<100 reads	<100 reads	<100 reads	<100 reads	<100 reads	<100 reads	<100 reads	<100 reads	<100 reads	<100 reads	<100 reads	<100 reads	<100 reads	<100 reads	<100 reads	<100 reads	<100 reads	<100 reads	<100 reads	<100 reads	<100 reads	<100 reads	<100 reads	<100 reads	<100 reads	<100 reads	<100 reads	<100 reads	<100 reads	<100 reads	<100 reads	<100 reads	<100 reads	<100 reads	<100 reads
179	TH-61	Thailand	no mutation	S	<100 reads	<100 reads	<100 reads	<100 reads	<100 reads	<100 reads	<100 reads	<100 reads	<100 reads	<100 reads	<100 reads	<100 reads	<100 reads	<100 reads	<100 reads	<100 reads	<100 reads	<100 reads	<100 reads	<100 reads	<100 reads	<100 reads	<100 reads	<100 reads	<100 reads	<100 reads	<100 reads	<100 reads	<100 reads	<100 reads	<100 reads	<100 reads	<100 reads	<100 reads	<100 reads	<100 reads	<100 reads	<100 reads	<100 reads	<100 reads	<100 reads	<100 reads	<100 reads	<100 reads	<100 reads
180	TH-62	Thailand	no mutation	S	<100 reads	<100 reads	<100 reads	<100 reads	<100 reads	<100 reads	<100 reads	<100 reads	<100 reads	<100 reads	<100 reads	<100 reads	<100 reads	<100 reads	<100 reads	<100 reads	<100 reads	<100 reads	<100 reads	<100 reads	<100 reads	<100 reads	<100 reads	<100 reads	<100 reads	<100 reads	<100 reads	<100 reads	<100 reads	<100 reads	<100 reads	<100 reads	<100 reads	<100 reads	<100 reads	<100 reads	<100 reads	<100 reads	<100 reads	<100 reads	<100 reads	<100 reads	<100 reads	<100 reads	<100 reads
181	TH-63	Thailand	no mutation	S	<100 reads	<100 reads	<100 reads	<100 reads	<100 reads	<100 reads	<100 reads	<100 reads	<100 reads	<100 reads	<100 reads	<100 reads	<100 reads	<100 reads	<100 reads	<100 reads	<100 reads	<100 reads	<100 reads	<100 reads	<100 reads	<100 reads	<100 reads	<100 reads	<100 reads	<100 reads	<100 reads	<100 reads	<100 reads	<100 reads	<100 reads	<100 reads	<100 reads	<100 reads	<100 reads	<100 reads	<100 reads	<100 reads	<100 reads	<100 reads	<100 reads	<100 reads	<100 reads	<100 reads	<100 reads
182	TH-64	Thailand	no mutation	S	<100 reads	<100 reads	<100 reads	<100 reads	<100 reads	<100 reads	<100 reads	<100 reads	<100 reads	<100 reads	<100 reads	<100 reads	<100 reads	<100 reads	<100 reads	<100 reads	<100 reads	<100 reads	<100 reads	<100 reads	<100 reads	<100 reads	<100 reads	<100 reads	<100 reads	<100 reads	<100 reads	<100 reads	<100 reads	<100 reads	<100 reads	<100 reads	<100 reads	<100 reads	<100 reads	<100 reads	<100 reads	<100 reads	<100 reads	<100 reads	<100 reads	<100 reads	<100 reads	<100 reads	<100 reads
183	TH-65	Thailand	no mutation	S	<100 reads	<100 reads	<100 reads	<100 reads	<100 reads	<100 reads	<100 reads	<100 reads	<100 reads	<100 reads	<100 reads	<100 reads	<100 reads	<100 reads	<100 reads	<100 reads	<100 reads	<100 reads	<100 reads	<100 reads	<100 reads	<100 reads	<100 reads	<100 reads	<100 reads	<100 reads	<100 reads	<100 reads	<100 reads	<100 reads	<100 reads	<100 reads	<100 reads	<100 reads	<100 reads	<100 reads	<100 reads	<100 reads	<100 reads	<100 reads	<100 reads	<100 reads	<100 reads	<100 reads	<100 reads
184	TH-66	Thailand	no mutation	S	WT	WT	WT	WT	WT	WT	WT	WT	WT	WT	WT	WT	WT	WT	WT	WT	WT	WT	WT	WT	WT	WT	WT	WT	WT	WT	WT	WT	WT	WT	WT	WT	WT	WT	WT	WT	WT	WT	WT	WT	WT	WT	WT	WT	WT
185	TH-67	Thailand	no mutation	S	<100 reads	<100 reads	<100 reads	<100 reads	<100 reads	<100 reads	<100 reads	<100 reads	<100 reads	<100 reads	<100 reads	<100 reads	<100 reads	<100 reads	<100 reads	<100 reads	<100 reads	<100 reads	<100 reads	<100 reads	<100 reads	<100 reads	<100 reads	<100 reads	<100 reads	<100 reads	<100 reads	<100 reads	<100 reads	<100 reads	<100 reads	<100 reads	<100 reads	<100 reads	<100 reads	<100 reads	<100 reads	<100 reads	<100 reads	<100 reads	<100 reads	<100 reads	<100 reads	<100 reads	<100 reads
186	TH-68	Thailand	no mutation	S	<100 reads	<100 reads	<100 reads	<100 reads	<100 reads	<100 reads	<100 reads	<100 reads	<100 reads	<100 reads	<100 reads	<100 reads	<100 reads	<100 reads	<100 reads	<100 reads	<100 reads	<100 reads	<100 reads	<100 reads	<100 reads	<100 reads	<100 reads	<100 reads	<100 reads	<100 reads	<100 reads	<100 reads	<100 reads	<100 reads	<100 reads	<100 reads	<100 reads	<100 reads	<100 reads	<100 reads	<100 reads	<100 reads	<100 reads	<100 reads	<100 reads	<100 reads	<100 reads	<100 reads	<100 reads
187	TH-69	Thailand	no mutation	S	<100 reads	<100 reads	<100 reads	<100 reads	<100 reads	<100 reads	<100 reads	<100 reads	<100 reads	<100 reads	<100 reads	<100 reads	<100 reads	<100 reads	<100 reads	<100 reads	<100 reads	<100 reads	<100 reads	<100 reads	<100 reads	<100 reads	<100 reads	<100 reads	<100 reads	<100 reads	<100 reads	<100 reads	<100 reads	<100 reads	<100 reads	<100 reads	<100 reads	<100 reads	<100 reads	<100 reads	<100 reads	<100 reads	<100 reads	<100 reads	<100 reads	<100 reads	<100 reads	<100 reads	<100 reads
188	TH-70	Thailand	no mutation	S	WT	WT	WT	WT	WT	WT	WT	WT	WT	WT	WT	WT	WT	WT	WT	WT	WT	WT	WT	WT	WT	WT	WT	WT	WT	WT	WT	WT	WT	WT	WT	WT	WT	WT	WT	WT	WT	WT	WT	WT	WT	WT	WT	WT	WT
189	TH-71	Thailand	no mutation	S	<100 reads	<100 reads	<100 reads	<100 reads	<100 reads	<100 reads	<100 reads	<100 reads	<100 reads	<100 reads	<100 reads	<100 reads	<100 reads	<100 reads	<100 reads	<100 reads	<100 reads	<100 reads	<100 reads	<100 reads	<100 reads	<100 reads	<100 reads	<100 reads	<100 reads	<100 reads	<100 reads	<100 reads	<100 reads	<100 reads	<100 reads	<100 reads	<100 reads	<100 reads	<100 reads	<100 reads	<100 reads	<100 reads	<100 reads	<100 reads	<100 reads	<100 reads	<100 reads	<100 reads	<100 reads
190	RF-12	Russian Federation	no mutation	S	WT	WT	WT	WT	WT	WT	WT	WT	WT	WT	WT	WT	WT	WT	WT	WT	WT	WT	WT	WT	WT	WT	WT	WT	WT	WT	WT	WT	WT	WT	WT	WT	WT	WT	WT	WT	WT	WT	WT	WT	WT	WT	WT	WT	WT
191	RF-13	Russian Federation	G(-17)T	S	WT	WT	WT	WT	WT	WT	WT	WT	WT	WT	WT	WT	WT	WT	WT	WT	WT	WT	WT	WT	WT	WT	WT	WT	WT	WT	WT	WT	WT	WT	WT	WT	WT	WT	WT	WT	WT	WT	WT	WT	WT	WT	WT	WT	WT
192	RF-14	Russian Federation	no mutation	S	WT	WT	WT	WT	WT	WT	WT	WT	WT	WT	WT	WT	WT	WT	WT	WT	WT	WT	WT	WT	WT	WT	WT	WT	WT	WT	WT	WT	WT	WT	WT	WT	WT	WT	WT	WT	WT	WT	WT	WT	WT	WT	WT	WT	WT
193	RF-15	Russian Federation	no mutation	S	WT	WT	WT	WT	WT	WT	WT	WT	WT	WT	WT	WT	WT	WT	WT	WT	WT	WT	WT	WT	WT	WT	WT	WT	WT	WT	WT	WT	WT	WT	WT	WT	WT	WT	WT	WT	WT	WT	WT	WT	WT	WT	WT	WT	WT
194	RF-16	Russian Federation	no mutation	S	WT	WT	WT	WT	WT	WT	WT	WT	WT	WT	WT	WT	WT	WT	WT	WT	WT	WT	WT	WT	WT	WT	WT	WT	WT	WT	WT	WT	WT	WT	WT	WT	WT	WT	WT	WT	WT	WT	WT	WT	WT	WT	WT	WT	WT
195	RF-17	Russian Federation	no mutation	S	WT	WT	WT	WT	WT	WT	WT	WT	WT	WT	WT	WT	WT	WT	WT	WT	WT	WT	WT	WT	WT	WT	WT	WT	WT	WT	WT	WT	WT	WT	WT	WT	WT	WT	WT	WT	WT	WT	WT	WT	WT	WT	WT	WT	WT
196	RF-18	Russian Federation	no mutation	S	WT	WT	WT	WT	WT	WT	WT	WT	WT	WT	WT	WT	WT	WT	WT	WT	WT	WT	WT	WT	WT	WT	WT	WT	WT	WT	WT	WT	WT	WT	WT	WT	WT	WT	WT	WT	WT	WT	WT	WT	WT	WT	WT	WT	WT
197	RF-19	Russian Federation	no mutation	S	WT	WT	WT	WT	WT	WT	WT	WT	WT	WT	WT	WT	WT	WT	WT	WT	WT	WT	WT	WT	WT	WT	WT	WT	WT	WT	WT	WT	WT	WT	WT	WT	WT	WT	WT	WT	WT	WT	WT	WT	WT	WT	WT	WT	WT
[truncated: 117 more columns]

## Sheet: katG
	Sample ID	Country of Origin	Overall Sanger	INH conventional	258	259	260	261	262	263	264	265	266	267	268	269	270	271	272	273	274	275	276	277	278	279	280	281	282	283	284	285	286	287	288	289	290	291	292	293	294	295	296	297	298	299	300	301	302
159	BG-74	Bangladesh	WT	S	WT	WT	WT	WT	WT	WT	WT	WT	WT	WT	WT	WT	WT	WT	WT	WT	WT	WT	WT	WT	WT	WT	WT	WT	WT	WT	WT	WT	WT	WT	WT	WT	WT	WT	WT	WT	WT	WT	WT	WT	WT	WT	WT	WT	WT
160	BG-75	Bangladesh	WT	S	WT	WT	WT	WT	WT	WT	WT	WT	WT	WT	WT	WT	WT	WT	WT	WT	WT	WT	WT	WT	WT	WT	WT	WT	WT	WT	WT	WT	WT	WT	WT	WT	WT	WT	WT	WT	WT	WT	WT	WT	WT	WT	WT	WT	WT
161	BG-76	Bangladesh	WT	S	WT	WT	WT	WT	WT	WT	WT	WT	WT	WT	WT	WT	WT	WT	WT	WT	WT	WT	WT	WT	WT	WT	WT	WT	WT	WT	WT	WT	WT	WT	WT	WT	WT	WT	WT	WT	WT	WT	WT	WT	WT	WT	WT	WT	WT
162	BG-77	Bangladesh	WT	S	WT	WT	WT	WT	WT	WT	WT	WT	WT	WT	WT	WT	WT	WT	WT	WT	WT	WT	WT	WT	WT	WT	WT	WT	WT	WT	WT	WT	WT	WT	WT	WT	WT	WT	WT	WT	WT	WT	WT	WT	WT	WT	WT	WT	WT
163	BG-78	Bangladesh	WT	S	WT	WT	WT	WT	WT	WT	WT	WT	WT	WT	WT	WT	WT	WT	WT	WT	WT	WT	WT	WT	WT	WT	WT	WT	WT	WT	WT	WT	WT	WT	WT	WT	WT	WT	WT	WT	WT	WT	WT	WT	WT	WT	WT	WT	WT
164	BG-79	Bangladesh	WT	S	WT	WT	WT	WT	WT	WT	WT	WT	WT	WT	WT	WT	WT	WT	WT	WT	WT	WT	WT	WT	WT	WT	WT	WT	WT	WT	WT	WT	WT	WT	WT	WT	WT	WT	WT	WT	WT	WT	WT	WT	WT	WT	WT	WT	WT
165	BG-80	Bangladesh	WT	S	WT	WT	WT	WT	WT	WT	WT	WT	WT	WT	WT	WT	WT	WT	WT	WT	WT	WT	WT	WT	WT	WT	WT	WT	WT	WT	WT	WT	WT	WT	WT	WT	WT	WT	WT	WT	WT	WT	WT	WT	WT	WT	WT	WT	WT
166	BG-81	Bangladesh	WT	S	WT	WT	WT	WT	WT	WT	WT	WT	WT	WT	WT	WT	WT	WT	WT	WT	WT	WT	WT	WT	WT	WT	WT	WT	WT	WT	WT	WT	WT	WT	WT	WT	WT	WT	WT	WT	WT	WT	WT	WT	WT	WT	WT	WT	WT
167	BG-82	Bangladesh	WT	S	WT	WT	WT	WT	WT	WT	WT	WT	WT	WT	WT	WT	WT	WT	WT	WT	WT	WT	WT	WT	WT	WT	WT	WT	WT	WT	WT	WT	WT	WT	WT	WT	WT	WT	WT	WT	WT	WT	WT	WT	WT	WT	WT	WT	WT
168	BG-83	Bangladesh	WT	S	WT	WT	WT	WT	WT	WT	WT	WT	WT	WT	WT	WT	WT	WT	WT	WT	WT	WT	WT	WT	WT	WT	WT	WT	WT	WT	WT	WT	WT	WT	WT	WT	WT	WT	WT	WT	WT	WT	WT	WT	WT	WT	WT	WT	WT
169	BG-84	Bangladesh	WT	S	WT	WT	WT	WT	WT	WT	WT	WT	WT	WT	WT	WT	WT	WT	WT	WT	WT	WT	WT	WT	WT	WT	WT	WT	WT	WT	WT	WT	WT	WT	WT	WT	WT	WT	WT	WT	WT	WT	WT	WT	WT	WT	WT	WT	WT
170	BG-85	Bangladesh	WT	S	WT	WT	WT	WT	WT	WT	WT	WT	WT	WT	WT	WT	WT	WT	WT	WT	WT	WT	WT	WT	WT	WT	WT	WT	WT	WT	WT	WT	WT	WT	WT	WT	WT	WT	WT	WT	WT	WT	WT	WT	WT	WT	WT	WT	WT
171	BG-86	Bangladesh	WT	S	WT	WT	WT	WT	WT	WT	WT	WT	WT	WT	WT	WT	WT	WT	WT	WT	WT	WT	WT	WT	WT	WT	WT	WT	WT	WT	WT	WT	WT	WT	WT	WT	WT	WT	WT	WT	WT	WT	WT	WT	WT	WT	WT	WT	WT
172	TZ-19	Tanzania	WT	S	WT	WT	WT	WT	WT	WT	WT	WT	WT	WT	WT	WT	WT	WT	WT	WT	WT	WT	WT	WT	WT	WT	WT	WT	WT	WT	WT	WT	WT	WT	WT	WT	WT	WT	WT	WT	WT	WT	WT	WT	WT	WT	WT	WT	WT
173	TZ-20	Tanzania	WT	S	WT	WT	WT	WT	WT	WT	WT	WT	WT	WT	WT	WT	WT	WT	WT	WT	WT	WT	WT	WT	WT	WT	WT	WT	WT	WT	WT	WT	WT	WT	WT	WT	WT	WT	WT	WT	WT	WT	WT	WT	WT	WT	WT	WT	WT
174	TZ-21	Tanzania	WT	S	WT	WT	WT	WT	WT	WT	WT	WT	WT	WT	WT	WT	WT	WT	WT	WT	WT	WT	WT	WT	WT	WT	WT	WT	WT	WT	WT	WT	WT	WT	WT	WT	WT	WT	WT	WT	WT	WT	WT	WT	WT	WT	WT	WT	WT
175	TH-57	Thailand	WT	S	WT	WT	WT	WT	WT	WT	WT	WT	WT	WT	WT	WT	WT	WT	WT	WT	WT	WT	WT	WT	WT	WT	WT	WT	WT	WT	WT	WT	WT	WT	WT	WT	WT	WT	WT	WT	WT	WT	WT	WT	WT	WT	WT	WT	WT
176	TH-58	Thailand	WT	S	WT	WT	WT	WT	WT	WT	WT	WT	WT	WT	WT	WT	WT	WT	WT	WT	WT	WT	WT	WT	WT	WT	WT	WT	WT	WT	WT	WT	WT	WT	WT	WT	WT	WT	WT	WT	WT	WT	WT	WT	WT	WT	WT	WT	WT
177	TH-59	Thailand	WT	S	WT	WT	WT	WT	WT	WT	WT	WT	WT	WT	WT	WT	WT	WT	WT	WT	WT	WT	WT	WT	WT	WT	WT	WT	WT	WT	WT	WT	WT	WT	WT	WT	WT	WT	WT	WT	WT	WT	WT	WT	WT	WT	WT	WT	WT
178	TH-60	Thailand	WT	S	WT	WT	WT	WT	WT	WT	WT	WT	WT	WT	WT	WT	WT	WT	WT	WT	WT	WT	WT	WT	WT	WT	WT	WT	WT	WT	WT	WT	WT	WT	WT	WT	WT	WT	WT	WT	WT	WT	WT	WT	WT	WT	WT	WT	WT
179	TH-61	Thailand	WT	S	<100 reads	<100 reads	<100 reads	<100 reads	<100 reads	<100 reads	<100 reads	<100 reads	<100 reads	<100 reads	<100 reads	<100 reads	<100 reads	<100 reads	<100 reads	<100 reads	<100 reads	<100 reads	<100 reads	<100 reads	<100 reads	<100 reads	<100 reads	<100 reads	<100 reads	<100 reads	<100 reads	<100 reads	<100 reads	<100 reads	<100 reads	<100 reads	<100 reads	<100 reads	<100 reads	<100 reads	<100 reads	<100 reads	<100 reads	<100 reads	<100 reads	<100 reads	<100 reads	<100 reads	<100 reads
180	TH-62	Thailand	WT	S	WT	WT	WT	WT	WT	WT	WT	WT	WT	WT	WT	WT	WT	WT	WT	WT	WT	WT	WT	WT	WT	WT	WT	WT	WT	WT	WT	WT	WT	WT	WT	WT	WT	WT	WT	WT	WT	WT	WT	WT	WT	WT	WT	WT	WT
181	TH-63	Thailand	WT	S	WT	WT	WT	WT	WT	WT	WT	WT	WT	WT	WT	WT	WT	WT	WT	WT	WT	WT	WT	WT	WT	WT	WT	WT	WT	WT	WT	WT	WT	WT	WT	WT	WT	WT	WT	WT	WT	WT	WT	WT	WT	WT	WT	WT	WT
182	TH-64	Thailand	WT	S	WT	WT	WT	WT	WT	WT	WT	WT	WT	WT	WT	WT	WT	WT	WT	WT	WT	WT	WT	WT	WT	WT	WT	WT	WT	WT	WT	WT	WT	WT	WT	WT	WT	WT	WT	WT	WT	WT	WT	WT	WT	WT	WT	WT	WT
183	TH-65	Thailand	WT	S	WT	WT	WT	WT	WT	WT	WT	WT	WT	WT	WT	WT	WT	WT	WT	WT	WT	WT	WT	WT	WT	WT	WT	WT	WT	WT	WT	WT	WT	WT	WT	WT	WT	WT	WT	WT	WT	WT	WT	WT	WT	WT	WT	WT	WT
184	TH-66	Thailand	WT	S	<100 reads	<100 reads	<100 reads	<100 reads	<100 reads	<100 reads	<100 reads	<100 reads	<100 reads	<100 reads	<100 reads	<100 reads	<100 reads	<100 reads	<100 reads	<100 reads	<100 reads	<100 reads	<100 reads	<100 reads	<100 reads	<100 reads	<100 reads	<100 reads	<100 reads	<100 reads	<100 reads	<100 reads	<100 reads	<100 reads	<100 reads	<100 reads	<100 reads	<100 reads	<100 reads	<100 reads	<100 reads	<100 reads	<100 reads	<100 reads	<100 reads	<100 reads	<100 reads	<100 reads	<100 reads
185	TH-67	Thailand	WT	S	WT	WT	WT	WT	WT	WT	WT	WT	WT	WT	WT	WT	WT	WT	WT	WT	WT	WT	WT	WT	WT	WT	WT	WT	WT	WT	WT	WT	WT	WT	WT	WT	WT	WT	WT	WT	WT	WT	WT	WT	WT	WT	WT	WT	WT
186	TH-68	Thailand	WT	S	<100 reads	<100 reads	<100 reads	<100 reads	<100 reads	<100 reads	<100 reads	<100 reads	<100 reads	<100 reads	<100 reads	<100 reads	<100 reads	<100 reads	<100 reads	<100 reads	<100 reads	<100 reads	<100 reads	<100 reads	<100 reads	<100 reads	<100 reads	<100 reads	<100 reads	<100 reads	<100 reads	<100 reads	<100 reads	<100 reads	<100 reads	<100 reads	<100 reads	<100 reads	<100 reads	<100 reads	<100 reads	<100 reads	<100 reads	<100 reads	<100 reads	<100 reads	<100 reads	<100 reads	<100 reads
187	TH-69	Thailand	WT	S	WT	WT	WT	WT	WT	WT	WT	WT	WT	WT	WT	WT	WT	WT	WT	WT	WT	WT	WT	WT	WT	WT	WT	WT	WT	WT	WT	WT	WT	WT	WT	WT	WT	WT	WT	WT	WT	WT	WT	WT	WT	WT	WT	WT	WT
188	TH-70	Thailand	WT	S	WT	WT	WT	WT	WT	WT	WT	WT	WT	WT	WT	WT	WT	WT	WT	WT	WT	WT	WT	WT	WT	WT	WT	WT	WT	WT	WT	WT	WT	WT	WT	WT	WT	WT	WT	WT	WT	WT	WT	WT	WT	WT	WT	WT	WT
189	TH-71	Thailand	WT	S	<100 reads	<100 reads	<100 reads	<100 reads	<100 reads	<100 reads	<100 reads	<100 reads	<100 reads	<100 reads	<100 reads	<100 reads	<100 reads	<100 reads	<100 reads	<100 reads	<100 reads	<100 reads	<100 reads	<100 reads	<100 reads	<100 reads	<100 reads	<100 reads	<100 reads	<100 reads	<100 reads	<100 reads	<100 reads	<100 reads	<100 reads	<100 reads	<100 reads	<100 reads	<100 reads	<100 reads	<100 reads	<100 reads	<100 reads	<100 reads	<100 reads	<100 reads	<100 reads	<100 reads	<100 reads
190	RF-12	Russian Federation	AGC-ACC, Ser315Thr	S	WT	WT	WT	WT	WT	WT	WT	WT	WT	WT	WT	WT	WT	WT	WT	WT	WT	WT	WT	WT	WT	WT	WT	WT	WT	WT	WT	WT	WT	WT	WT	WT	WT	WT	WT	WT	WT	WT	WT	WT	WT	WT	WT	WT	WT
191	RF-13	Russian Federation	AGC-ACC, Ser315Thr	S	WT	WT	WT	WT	WT	WT	WT	WT	WT	WT	WT	WT	WT	WT	WT	WT	WT	WT	WT	WT	WT	WT	WT	WT	WT	WT	WT	WT	WT	WT	WT	WT	WT	WT	WT	WT	WT	WT	WT	WT	WT	WT	WT	WT	WT
192	RF-14	Russian Federation	WT	S	WT	WT	WT	WT	WT	WT	WT	WT	WT	WT	WT	WT	WT	WT	WT	WT	WT	WT	WT	WT	WT	WT	WT	WT	WT	WT	WT	WT	WT	WT	WT	WT	WT	WT	WT	WT	WT	WT	WT	WT	WT	WT	WT	WT	WT
193	RF-15	Russian Federation	GGC-TGC, Gly362Cys	S	WT	WT	WT	WT	WT	WT	WT	WT	WT	WT	WT	WT	WT	WT	WT	WT	WT	WT	WT	WT	WT	WT	WT	WT	WT	WT	WT	WT	WT	WT	WT	WT	WT	WT	WT	WT	WT	WT	WT	WT	WT	WT	WT	WT	WT
194	RF-16	Russian Federation	WT	S	WT	WT	WT	WT	WT	WT	WT	WT	WT	WT	WT	WT	WT	WT	WT	WT	WT	WT	WT	WT	WT	WT	WT	WT	WT	WT	WT	WT	WT	WT	WT	WT	WT	WT	WT	WT	WT	WT	WT	WT	WT	WT	WT	WT	WT
195	RF-17	Russian Federation	WT	S	WT	WT	WT	WT	WT	WT	WT	WT	WT	WT	WT	WT	WT	WT	WT	WT	WT	WT	WT	WT	WT	WT	WT	WT	WT	WT	WT	WT	WT	WT	WT	WT	WT	WT	WT	WT	WT	WT	WT	WT	WT	WT	WT	WT	WT
196	RF-18	Russian Federation	WT	S	WT	WT	WT	WT	WT	WT	WT	WT	WT	WT	WT	WT	WT	WT	WT	WT	WT	WT	WT	WT	WT	WT	WT	WT	WT	WT	WT	WT	WT	WT	WT	WT	WT	WT	WT	WT	WT	WT	WT	WT	WT	WT	WT	WT	WT
197	RF-19	Russian Federation	WT	S	WT	WT	WT	WT	WT	WT	WT	WT	WT	WT	WT	WT	WT	WT	WT	WT	WT	WT	WT	WT	WT	WT	WT	WT	WT	WT	WT	WT	WT	WT	WT	WT	WT	WT	WT	WT	WT	WT	WT	WT	WT	WT	WT	WT	WT
[truncated: 45 more columns]

## Sheet: rpoB
	Sample ID	Country of Origin	Overall Sanger	RIF conventional	498	499	500	501	502	503	504	505	506	507	508	509	510	511	512	513	514	515	516	517	518	519	520	521	522	523	524	525	526	527	528	529	530	531	532	533	534	535	536	537	538	539	540	541	542
159	BG-74	Bangladesh	CTG-CTA, Leu530Leu	S	WT	WT	WT	WT	WT	WT	WT	WT	WT	WT	WT	WT	WT	WT	WT	WT	WT	WT	WT	WT	WT	WT	WT	WT	WT	WT	WT	WT	WT	WT	WT	WT	WT	WT	WT	WT	WT	WT	WT	WT	WT	WT	WT	WT	WT
160	BG-75	Bangladesh	WT	S	WT	WT	WT	WT	WT	WT	WT	WT	WT	WT	WT	WT	WT	WT	WT	WT	WT	WT	WT	WT	WT	WT	WT	WT	WT	WT	WT	WT	WT	WT	WT	WT	WT	WT	WT	WT	WT	WT	WT	WT	WT	WT	WT	WT	WT
161	BG-76	Bangladesh	WT	S	WT	WT	WT	WT	WT	WT	WT	WT	WT	WT	WT	WT	WT	WT	WT	WT	WT	WT	WT	WT	WT	WT	WT	WT	WT	WT	WT	WT	WT	WT	WT	WT	WT	WT	WT	WT	WT	WT	WT	WT	WT	WT	WT	WT	WT
162	BG-77	Bangladesh	WT	S	WT	WT	WT	WT	WT	WT	WT	WT	WT	WT	WT	WT	WT	WT	WT	WT	WT	WT	WT	WT	WT	WT	WT	WT	WT	WT	WT	WT	WT	WT	WT	WT	WT	WT	WT	WT	WT	WT	WT	WT	WT	WT	WT	WT	WT
163	BG-78	Bangladesh	WT	S	WT	WT	WT	WT	WT	WT	WT	WT	WT	WT	WT	WT	WT	WT	WT	WT	WT	WT	WT	WT	WT	WT	WT	WT	WT	WT	WT	WT	WT	WT	WT	WT	WT	WT	WT	WT	WT	WT	WT	WT	WT	WT	WT	WT	WT
164	BG-79	Bangladesh	WT	S	WT	WT	WT	WT	WT	WT	WT	WT	WT	WT	WT	WT	WT	WT	WT	WT	WT	WT	WT	WT	WT	WT	WT	WT	WT	WT	WT	WT	WT	WT	WT	WT	WT	WT	WT	WT	WT	WT	WT	WT	WT	WT	WT	WT	WT
165	BG-80	Bangladesh	WT	S	WT	WT	WT	WT	WT	WT	WT	WT	WT	WT	WT	WT	WT	WT	WT	WT	WT	WT	WT	WT	WT	WT	WT	WT	WT	WT	WT	WT	WT	WT	WT	WT	WT	TTG,1.2	WT	WT	WT	WT	WT	WT	WT	WT	WT	WT	WT
166	BG-81	Bangladesh	WT	S	WT	WT	WT	WT	WT	WT	WT	WT	WT	WT	WT	WT	WT	WT	WT	WT	WT	WT	WT	WT	WT	WT	WT	WT	WT	WT	WT	WT	WT	WT	WT	WT	WT	TTG,1.76	WT	WT	WT	WT	WT	WT	WT	WT	WT	WT	WT
167	BG-82	Bangladesh	WT	S	WT	WT	WT	WT	WT	WT	WT	WT	WT	WT	WT	WT	WT	WT	WT	WT	WT	WT	WT	WT	WT	WT	WT	WT	WT	WT	WT	WT	WT	WT	WT	WT	WT	WT	WT	WT	WT	WT	WT	WT	WT	WT	WT	WT	WT
168	BG-83	Bangladesh	WT	S	WT	WT	WT	WT	WT	WT	WT	WT	WT	WT	WT	WT	WT	WT	WT	WT	WT	WT	WT	WT	WT	WT	WT	WT	WT	WT	WT	WT	WT	WT	WT	WT	WT	WT	WT	WT	WT	WT	WT	WT	WT	WT	WT	WT	WT
169	BG-84	Bangladesh	WT	S	WT	WT	WT	WT	WT	WT	WT	WT	WT	WT	WT	WT	WT	WT	WT	WT	WT	WT	WT	WT	WT	WT	WT	WT	WT	WT	WT	WT	WT	WT	WT	WT	WT	WT	WT	WT	WT	WT	WT	WT	WT	WT	WT	WT	WT
170	BG-85	Bangladesh	WT	S	WT	WT	WT	WT	WT	WT	WT	WT	WT	WT	WT	WT	WT	WT	WT	WT	WT	WT	WT	WT	WT	WT	WT	WT	WT	WT	WT	WT	WT	WT	WT	WT	WT	WT	WT	WT	WT	WT	WT	WT	WT	WT	WT	WT	WT
171	BG-86	Bangladesh	WT	S	WT	WT	WT	WT	WT	WT	WT	WT	WT	WT	WT	WT	WT	WT	WT	WT	WT	WT	WT	WT	WT	WT	WT	WT	WT	WT	WT	WT	WT	WT	WT	WT	WT	WT	WT	WT	WT	WT	WT	WT	WT	WT	WT	WT	WT
172	TZ-19	Tanzania	WT	S	WT	WT	WT	WT	WT	WT	WT	WT	WT	WT	WT	WT	WT	WT	WT	WT	WT	WT	WT	WT	WT	WT	WT	WT	WT	WT	WT	WT	WT	WT	WT	WT	WT	WT	WT	WT	WT	WT	WT	WT	WT	WT	WT	WT	WT
173	TZ-20	Tanzania	WT	S	WT	WT	WT	WT	WT	WT	WT	WT	WT	WT	WT	WT	WT	WT	WT	WT	WT	WT	WT	WT	WT	WT	WT	WT	WT	WT	WT	WT	WT	WT	WT	WT	WT	WT	WT	WT	WT	WT	WT	WT	WT	WT	WT	WT	WT
174	TZ-21	Tanzania	WT	S	WT	WT	WT	WT	WT	WT	WT	WT	WT	WT	WT	WT	WT	WT	WT	WT	WT	WT	WT	WT	WT	WT	WT	WT	WT	WT	WT	WT	WT	WT	WT	WT	WT	WT	WT	WT	WT	WT	WT	WT	WT	WT	WT	WT	WT
175	TH-57	Thailand	WT	S	WT	WT	WT	WT	WT	WT	WT	WT	WT	WT	WT	WT	WT	WT	WT	WT	WT	WT	WT	WT	WT	WT	WT	WT	WT	WT	WT	WT	WT	WT	WT	WT	WT	WT	WT	WT	WT	WT	WT	WT	WT	WT	WT	WT	WT
176	TH-58	Thailand	WT	S	WT	WT	WT	WT	WT	WT	WT	WT	WT	WT	WT	WT	WT	WT	WT	WT	WT	WT	WT	WT	WT	WT	WT	WT	WT	WT	WT	WT	WT	WT	WT	WT	WT	TTG,1.06	WT	WT	WT	WT	WT	WT	WT	WT	WT	WT	WT
177	TH-59	Thailand	WT	S	WT	WT	WT	WT	WT	WT	WT	WT	WT	WT	WT	WT	WT	WT	WT	WT	WT	WT	WT	WT	WT	WT	WT	WT	WT	WT	WT	WT	WT	WT	WT	WT	WT	WT	WT	WT	WT	WT	WT	WT	WT	WT	WT	WT	WT
178	TH-60	Thailand	WT	S	WT	WT	WT	WT	WT	WT	WT	WT	WT	WT	WT	WT	WT	WT	WT	WT	WT	WT	WT	WT	WT	WT	WT	WT	WT	WT	WT	WT	WT	WT	WT	WT	WT	TTG,1.22	WT	WT	WT	WT	WT	WT	WT	WT	WT	WT	WT
179	TH-61	Thailand	WT	S	<100 reads	<100 reads	<100 reads	<100 reads	<100 reads	<100 reads	<100 reads	<100 reads	<100 reads	<100 reads	<100 reads	<100 reads	<100 reads	<100 reads	<100 reads	<100 reads	<100 reads	<100 reads	<100 reads	<100 reads	<100 reads	<100 reads	<100 reads	<100 reads	<100 reads	<100 reads	<100 reads	<100 reads	<100 reads	<100 reads	<100 reads	<100 reads	<100 reads	<100 reads	<100 reads	<100 reads	<100 reads	<100 reads	<100 reads	<100 reads	<100 reads	<100 reads	<100 reads	<100 reads	<100 reads
180	TH-62	Thailand	WT	S	WT	WT	WT	WT	WT	WT	WT	WT	WT	WT	WT	WT	WT	WT	WT	WT	WT	WT	TAC,1.11	WT	WT	WT	WT	WT	WT	WT	WT	WT	WT	WT	WT	WT	WT	TTG,1.03	WT	WT	WT	WT	WT	WT	WT	WT	WT	WT	WT
181	TH-63	Thailand	WT	S	WT	WT	WT	WT	WT	WT	WT	WT	WT	WT	WT	WT	WT	WT	WT	WT	WT	WT	WT	WT	WT	WT	WT	WT	WT	WT	WT	WT	WT	WT	WT	WT	WT	WT	WT	WT	WT	WT	WT	WT	WT	WT	WT	WT	WT
182	TH-64	Thailand	WT	S	WT	WT	WT	WT	WT	WT	WT	WT	WT	WT	WT	WT	WT	WT	WT	WT	WT	WT	WT	WT	WT	WT	WT	WT	WT	WT	WT	WT	WT	WT	WT	WT	WT	TTG,1.04	WT	WT	WT	WT	WT	WT	WT	WT	WT	WT	WT
183	TH-65	Thailand	WT	S	WT	WT	WT	WT	WT	WT	WT	WT	WT	WT	WT	WT	WT	WT	WT	WT	WT	WT	WT	WT	WT	WT	WT	WT	WT	WT	WT	WT	WT	WT	WT	WT	WT	WT	WT	WT	WT	WT	WT	WT	WT	WT	WT	WT	WT
184	TH-66	Thailand	WT	S	WT	WT	WT	WT	WT	WT	WT	WT	WT	WT	WT	WT	WT	WT	WT	WT	WT	WT	WT	WT	WT	WT	WT	WT	WT	WT	WT	WT	WT	WT	WT	WT	WT	WT	WT	WT	WT	WT	WT	WT	WT	WT	WT	WT	WT
185	TH-67	Thailand	WT	S	WT	WT	WT	WT	WT	WT	WT	WT	WT	WT	WT	WT	WT	WT	WT	WT	WT	WT	WT	WT	WT	WT	WT	WT	WT	WT	WT	WT	WT	WT	WT	WT	WT	WT	WT	WT	WT	WT	WT	WT	WT	WT	WT	WT	WT
186	TH-68	Thailand	WT	S	<100 reads	<100 reads	<100 reads	<100 reads	<100 reads	<100 reads	<100 reads	<100 reads	<100 reads	<100 reads	<100 reads	<100 reads	<100 reads	<100 reads	<100 reads	<100 reads	<100 reads	<100 reads	<100 reads	<100 reads	<100 reads	<100 reads	<100 reads	<100 reads	<100 reads	<100 reads	<100 reads	<100 reads	<100 reads	<100 reads	<100 reads	<100 reads	<100 reads	<100 reads	<100 reads	<100 reads	<100 reads	<100 reads	<100 reads	<100 reads	<100 reads	<100 reads	<100 reads	<100 reads	<100 reads
187	TH-69	Thailand	WT	S	WT	WT	WT	WT	WT	WT	WT	WT	WT	WT	WT	WT	WT	WT	WT	WT	WT	WT	WT	WT	WT	WT	WT	WT	WT	WT	WT	WT	WT	WT	WT	WT	WT	TTG,1.14	WT	WT	WT	WT	WT	WT	WT	WT	WT	WT	WT
188	TH-70	Thailand	WT	S	WT	WT	WT	WT	WT	WT	WT	WT	WT	WT	WT	WT	WT	WT	WT	WT	WT	WT	WT	WT	WT	WT	WT	WT	WT	WT	WT	WT	WT	WT	WT	WT	WT	0.52	WT	WT	WT	WT	WT	WT	WT	WT	WT	WT	WT
189	TH-71	Thailand	WT	S	WT	WT	WT	WT	WT	WT	WT	WT	WT	WT	WT	WT	WT	CTT,5.85	WT	WT	WT	WT	WT	WT	WT	WT	WT	WT	WT	WT	WT	WT	WT	WT	WT	WT	WT	TTG,4.28	WT	WT	WT	WT	WT	WT	WT	WT	WT	WT	WT
190	RF-12	Russian Federation	CTG-CCG, Leu533Pro	S	WT	WT	WT	WT	WT	WT	WT	WT	WT	WT	WT	WT	WT	WT	WT	WT	WT	WT	WT	WT	WT	WT	WT	WT	WT	WT	WT	WT	WT	WT	WT	WT	WT	WT	WT	CCG,100	WT	WT	WT	WT	WT	WT	WT	WT	WT
191	RF-13	Russian Federation	TCG-TTG, Ser531Leu	S	WT	WT	WT	WT	WT	WT	WT	WT	WT	WT	WT	WT	WT	WT	WT	WT	WT	WT	WT	WT	WT	WT	WT	WT	WT	WT	WT	WT	WT	WT	WT	WT	WT	TTG,98.33	WT	WT	WT	WT	WT	WT	WT	WT	WT	WT	WT
192	RF-14	Russian Federation	WT	S	WT	WT	WT	WT	WT	WT	WT	WT	WT	WT	WT	WT	WT	WT	WT	WT	WT	WT	WT	WT	WT	WT	WT	WT	WT	WT	WT	WT	WT	WT	WT	WT	WT	WT	WT	WT	WT	WT	WT	WT	WT	WT	WT	WT	WT
193	RF-15	Russian Federation	WT	S	WT	WT	WT	WT	WT	WT	WT	WT	WT	WT	WT	WT	WT	WT	WT	WT	WT	WT	WT	WT	WT	WT	WT	WT	WT	WT	WT	WT	WT	WT	WT	WT	WT	WT	WT	WT	WT	WT	WT	WT	WT	WT	WT	WT	WT
194	RF-16	Russian Federation	WT	S	WT	WT	WT	WT	WT	WT	WT	WT	WT	WT	WT	WT	WT	WT	WT	WT	WT	WT	WT	WT	WT	WT	WT	WT	WT	WT	WT	WT	WT	WT	WT	WT	WT	WT	WT	WT	WT	WT	WT	WT	WT	WT	WT	WT	WT
195	RF-17	Russian Federation	WT	S	WT	WT	WT	WT	WT	WT	WT	WT	WT	WT	WT	WT	WT	WT	WT	WT	WT	WT	WT	WT	WT	WT	WT	WT	WT	WT	WT	WT	WT	WT	WT	WT	WT	WT	WT	WT	WT	WT	WT	WT	WT	WT	WT	WT	WT
196	RF-18	Russian Federation	WT	S	WT	WT	WT	WT	WT	WT	WT	WT	WT	WT	WT	WT	WT	WT	WT	WT	WT	WT	WT	WT	WT	WT	WT	WT	WT	WT	WT	WT	WT	WT	WT	WT	WT	WT	WT	WT	WT	WT	WT	WT	WT	WT	WT	WT	WT
197	RF-19	Russian Federation	WT	S	WT	WT	WT	WT	WT	WT	WT	WT	WT	WT	WT	WT	WT	WT	WT	WT	WT	WT	WT	WT	WT	WT	WT	WT	WT	WT	WT	WT	WT	WT	WT	WT	WT	WT	WT	WT	WT	WT	WT	WT	WT	WT	WT	WT	WT
[truncated: 13 more columns]

## Sheet: pncA
	Sample ID	Country of Origin	Overall Sanger	PZA conventional	-80	-79	-78	-77	-76	-75	-74	-73	-72	-71	-70	-69	-68	-67	-66	-65	-64	-63	-62	-61	-60	-59	-58	-57	-56	-55	-54	-53	-52	-51	-50	-49	-48	-47	-46	-45	-44	-43	-42	-41	-40	-39	-38	-37	-36
159	BG-74	Bangladesh	WT	NA	WT	WT	WT	WT	WT	WT	WT	WT	WT	WT	WT	WT	WT	WT	WT	WT	WT	WT	WT	WT	WT	WT	WT	WT	WT	WT	WT	WT	WT	WT	WT	WT	WT	WT	WT	WT	WT	WT	WT	WT	WT	WT	WT	WT	WT
160	BG-75	Bangladesh	WT	NA	WT	WT	WT	WT	WT	WT	WT	WT	WT	WT	WT	WT	WT	WT	WT	WT	WT	WT	WT	WT	WT	WT	WT	WT	WT	WT	WT	WT	WT	WT	WT	WT	WT	WT	WT	WT	WT	WT	WT	WT	WT	WT	WT	WT	WT
161	BG-76	Bangladesh	WT	NA	WT	WT	WT	WT	WT	WT	WT	WT	WT	WT	WT	WT	WT	WT	WT	WT	WT	WT	WT	WT	WT	WT	WT	WT	WT	WT	WT	WT	WT	WT	WT	WT	WT	WT	WT	WT	WT	WT	WT	WT	WT	WT	WT	WT	WT
162	BG-77	Bangladesh	TCC-TCT, Ser65Ser	NA	WT	WT	WT	WT	WT	WT	WT	WT	WT	WT	WT	WT	WT	WT	WT	WT	WT	WT	WT	WT	WT	WT	WT	WT	WT	WT	WT	WT	WT	WT	WT	WT	WT	WT	WT	WT	WT	WT	WT	WT	WT	WT	WT	WT	WT
163	BG-78	Bangladesh	WT	NA	WT	WT	WT	WT	WT	WT	WT	WT	WT	WT	WT	WT	WT	WT	WT	WT	WT	WT	WT	WT	WT	WT	WT	WT	WT	WT	WT	WT	WT	WT	WT	WT	WT	WT	WT	WT	WT	WT	WT	WT	WT	WT	WT	WT	WT
164	BG-79	Bangladesh	WT	NA	WT	WT	WT	WT	WT	WT	WT	WT	WT	WT	WT	WT	WT	WT	WT	WT	WT	WT	WT	WT	WT	WT	WT	WT	WT	WT	WT	WT	WT	WT	WT	WT	WT	WT	WT	WT	WT	WT	WT	WT	WT	WT	WT	WT	WT
165	BG-80	Bangladesh	WT	NA	WT	WT	WT	WT	WT	WT	WT	WT	WT	WT	WT	WT	WT	WT	WT	WT	WT	WT	WT	WT	WT	WT	WT	WT	WT	WT	WT	WT	WT	WT	WT	WT	WT	WT	WT	WT	WT	WT	WT	WT	WT	WT	WT	WT	WT
166	BG-81	Bangladesh	TCC-TCT, Ser65Ser	NA	WT	WT	WT	WT	WT	WT	WT	WT	WT	WT	WT	WT	WT	WT	WT	WT	WT	WT	WT	WT	WT	WT	WT	WT	WT	WT	WT	WT	WT	WT	WT	WT	WT	WT	WT	WT	WT	WT	WT	WT	WT	WT	WT	WT	WT
167	BG-82	Bangladesh	WT	NA	WT	WT	WT	WT	WT	WT	WT	WT	WT	WT	WT	WT	WT	WT	WT	WT	WT	WT	WT	WT	WT	WT	WT	WT	WT	WT	WT	WT	WT	WT	WT	WT	WT	WT	WT	WT	WT	WT	WT	WT	WT	WT	WT	WT	WT
168	BG-83	Bangladesh	TCC-TCT, Ser65Ser	NA	WT	WT	WT	WT	WT	WT	WT	WT	WT	WT	WT	WT	WT	WT	WT	WT	WT	WT	WT	WT	WT	WT	WT	WT	WT	WT	WT	WT	WT	WT	WT	WT	WT	WT	WT	WT	WT	WT	WT	WT	WT	WT	WT	WT	WT
169	BG-84	Bangladesh	WT	NA	WT	WT	WT	WT	WT	WT	WT	WT	WT	WT	WT	WT	WT	WT	WT	WT	WT	WT	WT	WT	WT	WT	WT	WT	WT	WT	WT	WT	WT	WT	WT	WT	WT	WT	WT	WT	WT	WT	WT	WT	WT	WT	WT	WT	WT
170	BG-85	Bangladesh	WT	NA	WT	WT	WT	WT	WT	WT	WT	WT	WT	WT	WT	WT	WT	WT	WT	WT	WT	WT	WT	WT	WT	WT	WT	WT	WT	WT	WT	WT	WT	WT	WT	WT	WT	WT	WT	WT	WT	WT	WT	WT	WT	WT	WT	WT	WT
171	BG-86	Bangladesh	WT	NA	WT	WT	WT	WT	WT	WT	WT	WT	WT	WT	WT	WT	WT	WT	WT	WT	WT	WT	WT	WT	WT	WT	WT	WT	WT	WT	WT	WT	WT	WT	WT	WT	WT	WT	WT	WT	WT	WT	WT	WT	WT	WT	WT	WT	WT
172	TZ-19	Tanzania	TCC - TCT, Ser65Ser	R/S	WT	WT	WT	WT	WT	WT	WT	WT	WT	WT	WT	WT	WT	WT	WT	WT	WT	WT	WT	WT	WT	WT	WT	WT	WT	WT	WT	WT	WT	WT	WT	WT	WT	WT	WT	WT	WT	WT	WT	WT	WT	WT	WT	WT	WT
173	TZ-20	Tanzania	WT	S	WT	WT	WT	WT	WT	WT	WT	WT	WT	WT	WT	WT	WT	WT	WT	WT	WT	WT	WT	WT	WT	WT	WT	WT	WT	WT	WT	WT	WT	WT	WT	WT	WT	WT	WT	WT	WT	WT	WT	WT	WT	WT	WT	WT	WT
174	TZ-21	Tanzania	GTC - GCC, Val169Ala	R/S	WT	WT	WT	WT	WT	WT	WT	WT	WT	WT	WT	WT	WT	WT	WT	WT	WT	WT	WT	WT	WT	WT	WT	WT	WT	WT	WT	WT	WT	WT	WT	WT	WT	WT	WT	WT	WT	WT	WT	WT	WT	WT	WT	WT	WT
175	TH-57	Thailand	WT	R/S	<100 reads	<100 reads	<100 reads	<100 reads	<100 reads	<100 reads	<100 reads	<100 reads	<100 reads	<100 reads	<100 reads	<100 reads	<100 reads	<100 reads	<100 reads	<100 reads	<100 reads	<100 reads	<100 reads	<100 reads	<100 reads	<100 reads	<100 reads	<100 reads	<100 reads	<100 reads	<100 reads	<100 reads	<100 reads	<100 reads	<100 reads	<100 reads	<100 reads	<100 reads	<100 reads	<100 reads	<100 reads	<100 reads	<100 reads	<100 reads	<100 reads	<100 reads	<100 reads	<100 reads	<100 reads
176	TH-58	Thailand	WT	R/S	<100 reads	<100 reads	<100 reads	<100 reads	<100 reads	<100 reads	<100 reads	<100 reads	<100 reads	<100 reads	<100 reads	<100 reads	<100 reads	<100 reads	<100 reads	<100 reads	<100 reads	<100 reads	<100 reads	<100 reads	<100 reads	<100 reads	<100 reads	<100 reads	<100 reads	<100 reads	<100 reads	<100 reads	<100 reads	<100 reads	<100 reads	<100 reads	<100 reads	<100 reads	<100 reads	<100 reads	<100 reads	<100 reads	<100 reads	<100 reads	<100 reads	<100 reads	<100 reads	<100 reads	<100 reads
177	TH-59	Thailand	WT	S	WT	WT	WT	WT	WT	WT	WT	WT	WT	WT	WT	WT	WT	WT	WT	WT	WT	WT	WT	WT	WT	WT	WT	WT	WT	WT	WT	WT	WT	WT	WT	WT	WT	WT	WT	WT	WT	WT	WT	WT	WT	WT	WT	WT	WT
178	TH-60	Thailand	WT	S	<100 reads	<100 reads	<100 reads	<100 reads	<100 reads	<100 reads	<100 reads	<100 reads	<100 reads	<100 reads	<100 reads	<100 reads	<100 reads	<100 reads	<100 reads	<100 reads	<100 reads	<100 reads	<100 reads	<100 reads	<100 reads	<100 reads	<100 reads	<100 reads	<100 reads	<100 reads	<100 reads	<100 reads	<100 reads	<100 reads	<100 reads	<100 reads	<100 reads	<100 reads	<100 reads	<100 reads	<100 reads	<100 reads	<100 reads	<100 reads	<100 reads	<100 reads	<100 reads	<100 reads	<100 reads
179	TH-61	Thailand	WT	S	<100 reads	<100 reads	<100 reads	<100 reads	<100 reads	<100 reads	<100 reads	<100 reads	<100 reads	<100 reads	<100 reads	<100 reads	<100 reads	<100 reads	<100 reads	<100 reads	<100 reads	<100 reads	<100 reads	<100 reads	<100 reads	<100 reads	<100 reads	<100 reads	<100 reads	<100 reads	<100 reads	<100 reads	<100 reads	<100 reads	<100 reads	<100 reads	<100 reads	<100 reads	<100 reads	<100 reads	<100 reads	<100 reads	<100 reads	<100 reads	<100 reads	<100 reads	<100 reads	<100 reads	<100 reads
180	TH-62	Thailand	WT	S	<100 reads	<100 reads	<100 reads	<100 reads	<100 reads	<100 reads	<100 reads	<100 reads	<100 reads	<100 reads	<100 reads	<100 reads	<100 reads	<100 reads	<100 reads	<100 reads	<100 reads	<100 reads	<100 reads	<100 reads	<100 reads	<100 reads	<100 reads	<100 reads	<100 reads	<100 reads	<100 reads	<100 reads	<100 reads	<100 reads	<100 reads	<100 reads	<100 reads	<100 reads	<100 reads	<100 reads	<100 reads	<100 reads	<100 reads	<100 reads	<100 reads	<100 reads	<100 reads	<100 reads	<100 reads
181	TH-63	Thailand	WT	S	WT	WT	WT	WT	WT	WT	WT	WT	WT	WT	WT	WT	WT	WT	WT	WT	WT	WT	WT	WT	WT	WT	WT	WT	WT	WT	WT	WT	WT	WT	WT	WT	WT	WT	WT	WT	WT	WT	WT	WT	WT	WT	WT	WT	WT
182	TH-64	Thailand	WT	S	WT	WT	WT	WT	WT	WT	WT	WT	WT	WT	WT	WT	WT	WT	WT	WT	WT	WT	WT	WT	WT	WT	WT	WT	WT	WT	WT	WT	WT	WT	WT	WT	WT	WT	WT	WT	WT	WT	WT	WT	WT	WT	WT	WT	WT
183	TH-65	Thailand	WT	R/S	<100 reads	<100 reads	<100 reads	<100 reads	<100 reads	<100 reads	<100 reads	<100 reads	<100 reads	<100 reads	<100 reads	<100 reads	<100 reads	<100 reads	<100 reads	<100 reads	<100 reads	<100 reads	<100 reads	<100 reads	<100 reads	<100 reads	<100 reads	<100 reads	<100 reads	<100 reads	<100 reads	<100 reads	<100 reads	<100 reads	<100 reads	<100 reads	<100 reads	<100 reads	<100 reads	<100 reads	<100 reads	<100 reads	<100 reads	<100 reads	<100 reads	<100 reads	<100 reads	<100 reads	<100 reads
184	TH-66	Thailand	WT	S	<100 reads	<100 reads	<100 reads	<100 reads	<100 reads	<100 reads	<100 reads	<100 reads	<100 reads	<100 reads	<100 reads	<100 reads	<100 reads	<100 reads	<100 reads	<100 reads	<100 reads	<100 reads	<100 reads	<100 reads	<100 reads	<100 reads	<100 reads	<100 reads	<100 reads	<100 reads	<100 reads	<100 reads	<100 reads	<100 reads	<100 reads	<100 reads	<100 reads	<100 reads	<100 reads	<100 reads	<100 reads	<100 reads	<100 reads	<100 reads	<100 reads	<100 reads	<100 reads	<100 reads	<100 reads
185	TH-67	Thailand	WT	S	<100 reads	<100 reads	<100 reads	<100 reads	<100 reads	<100 reads	<100 reads	<100 reads	<100 reads	<100 reads	<100 reads	<100 reads	<100 reads	<100 reads	<100 reads	<100 reads	<100 reads	<100 reads	<100 reads	<100 reads	<100 reads	<100 reads	<100 reads	<100 reads	<100 reads	<100 reads	<100 reads	<100 reads	<100 reads	<100 reads	<100 reads	<100 reads	<100 reads	<100 reads	<100 reads	<100 reads	<100 reads	<100 reads	<100 reads	<100 reads	<100 reads	<100 reads	<100 reads	<100 reads	<100 reads
186	TH-68	Thailand	WT	S	<100 reads	<100 reads	<100 reads	<100 reads	<100 reads	<100 reads	<100 reads	<100 reads	<100 reads	<100 reads	<100 reads	<100 reads	<100 reads	<100 reads	<100 reads	<100 reads	<100 reads	<100 reads	<100 reads	<100 reads	<100 reads	<100 reads	<100 reads	<100 reads	<100 reads	<100 reads	<100 reads	<100 reads	<100 reads	<100 reads	<100 reads	<100 reads	<100 reads	<100 reads	<100 reads	<100 reads	<100 reads	<100 reads	<100 reads	<100 reads	<100 reads	<100 reads	<100 reads	<100 reads	<100 reads
187	TH-69	Thailand	WT	S	<100 reads	<100 reads	<100 reads	<100 reads	<100 reads	<100 reads	<100 reads	<100 reads	<100 reads	<100 reads	<100 reads	<100 reads	<100 reads	<100 reads	<100 reads	<100 reads	<100 reads	<100 reads	<100 reads	<100 reads	<100 reads	<100 reads	<100 reads	<100 reads	<100 reads	<100 reads	<100 reads	<100 reads	<100 reads	<100 reads	<100 reads	<100 reads	<100 reads	<100 reads	<100 reads	<100 reads	<100 reads	<100 reads	<100 reads	<100 reads	<100 reads	<100 reads	<100 reads	<100 reads	<100 reads
188	TH-70	Thailand	WT	R/R	WT	WT	WT	WT	WT	WT	WT	WT	WT	WT	WT	WT	WT	WT	WT	WT	WT	WT	WT	WT	WT	WT	WT	WT	WT	WT	WT	WT	WT	WT	WT	WT	WT	WT	WT	WT	WT	WT	WT	WT	WT	WT	WT	WT	WT
189	TH-71	Thailand	CAC - GAC, His57Asp	R	<100 reads	<100 reads	<100 reads	<100 reads	<100 reads	<100 reads	<100 reads	<100 reads	<100 reads	<100 reads	<100 reads	<100 reads	<100 reads	<100 reads	<100 reads	<100 reads	<100 reads	<100 reads	<100 reads	<100 reads	<100 reads	<100 reads	<100 reads	<100 reads	<100 reads	<100 reads	<100 reads	<100 reads	<100 reads	<100 reads	<100 reads	<100 reads	<100 reads	<100 reads	<100 reads	<100 reads	<100 reads	<100 reads	<100 reads	<100 reads	<100 reads	<100 reads	<100 reads	<100 reads	<100 reads
190	RF-12	Russian Federation	WT	NA	WT	WT	WT	WT	WT	WT	WT	WT	WT	WT	WT	WT	WT	WT	WT	WT	WT	WT	WT	WT	WT	WT	WT	WT	WT	WT	WT	WT	WT	WT	WT	WT	WT	WT	WT	WT	WT	WT	WT	WT	WT	WT	WT	WT	WT
191	RF-13	Russian Federation	WT	NA	WT	WT	WT	WT	WT	WT	WT	WT	WT	WT	WT	WT	WT	WT	WT	WT	WT	WT	WT	WT	WT	WT	WT	WT	WT	WT	WT	WT	WT	WT	WT	WT	WT	WT	WT	WT	WT	WT	WT	WT	WT	WT	WT	WT	WT
192	RF-14	Russian Federation	WT	NA	WT	WT	WT	WT	WT	WT	WT	WT	WT	WT	WT	WT	WT	WT	WT	WT	WT	WT	WT	WT	WT	WT	WT	WT	WT	WT	WT	WT	WT	WT	WT	WT	WT	WT	WT	WT	WT	WT	WT	WT	WT	WT	WT	WT	WT
193	RF-15	Russian Federation	WT	NA	WT	WT	WT	WT	WT	WT	WT	WT	WT	WT	WT	WT	WT	WT	WT	WT	WT	WT	WT	WT	WT	WT	WT	WT	WT	WT	WT	WT	WT	WT	WT	WT	WT	WT	WT	WT	WT	WT	WT	WT	WT	WT	WT	WT	WT
194	RF-16	Russian Federation	WT	S	WT	WT	WT	WT	WT	WT	WT	WT	WT	WT	WT	WT	WT	WT	WT	WT	WT	WT	WT	WT	WT	WT	WT	WT	WT	WT	WT	WT	WT	WT	WT	WT	WT	WT	WT	WT	WT	WT	WT	WT	WT	WT	WT	WT	WT
195	RF-17	Russian Federation	WT	NA	WT	WT	WT	WT	WT	WT	WT	WT	WT	WT	WT	WT	WT	WT	WT	WT	WT	WT	WT	WT	WT	WT	WT	WT	WT	WT	WT	WT	WT	WT	WT	WT	WT	WT	WT	WT	WT	WT	WT	WT	WT	WT	WT	WT	WT
196	RF-18	Russian Federation	WT	S	WT	WT	WT	WT	WT	WT	WT	WT	WT	WT	WT	WT	WT	WT	WT	WT	WT	WT	WT	WT	WT	WT	WT	WT	WT	WT	WT	WT	WT	WT	WT	WT	WT	WT	WT	WT	WT	WT	WT	WT	WT	WT	WT	WT	WT
197	RF-19	Russian Federation	WT	NA	WT	WT	WT	WT	WT	WT	WT	WT	WT	WT	WT	WT	WT	WT	WT	WT	WT	WT	WT	WT	WT	WT	WT	WT	WT	WT	WT	WT	WT	WT	WT	WT	WT	WT	WT	WT	WT	WT	WT	WT	WT	WT	WT	WT	WT
[truncated: 222 more columns]

## Sheet: embB
	Sample ID	Country of Origin	Overall Sanger	EMB conventional	278	279	280	281	282	283	284	285	286	287	288	289	290	291	292	293	294	295	296	297	298	299	300	301	302	303	304	305	306	307	308	309	310	311	312	313	314	315	316	317	318	319	320	321	322
159	BG-74	Bangladesh	GAG-GCG, Glu378Ala	S	WT	WT	WT	WT	WT	WT	WT	WT	WT	WT	WT	WT	WT	WT	WT	WT	WT	WT	WT	WT	WT	WT	WT	WT	WT	WT	WT	WT	WT	WT	WT	WT	WT	WT	WT	WT	WT	WT	WT	WT	WT	WT	WT	WT	WT
160	BG-75	Bangladesh	GAG-GCG, Glu378Ala	S	WT	WT	WT	WT	WT	WT	WT	WT	WT	WT	WT	WT	WT	WT	WT	WT	WT	WT	WT	WT	WT	WT	WT	WT	WT	WT	WT	WT	WT	WT	WT	WT	WT	WT	WT	WT	WT	WT	WT	WT	WT	WT	WT	WT	WT
161	BG-76	Bangladesh	GAG-GCG, Glu378Ala	S	WT	WT	WT	WT	WT	WT	WT	WT	WT	WT	WT	WT	WT	WT	WT	WT	WT	WT	WT	WT	WT	WT	WT	WT	WT	WT	WT	WT	WT	WT	WT	WT	WT	WT	WT	WT	WT	WT	WT	WT	WT	WT	WT	WT	WT
162	BG-77	Bangladesh	WT	S	WT	WT	WT	WT	WT	WT	WT	WT	WT	WT	WT	WT	WT	WT	WT	WT	WT	WT	WT	WT	WT	WT	WT	WT	WT	WT	WT	WT	WT	WT	WT	WT	WT	WT	WT	WT	WT	WT	WT	WT	WT	WT	WT	WT	WT
163	BG-78	Bangladesh	GCC-ACC, GAG-GCG, Ala313Thr, Glu378Ala	S	WT	WT	WT	WT	WT	WT	WT	WT	WT	WT	WT	WT	WT	WT	WT	WT	WT	WT	WT	WT	WT	WT	WT	WT	WT	WT	WT	WT	WT	WT	WT	WT	WT	WT	WT	WT	WT	WT	WT	WT	WT	WT	WT	WT	WT
164	BG-79	Bangladesh	WT	S	WT	WT	WT	WT	WT	WT	WT	WT	WT	WT	WT	WT	WT	WT	WT	WT	WT	WT	WT	WT	WT	WT	WT	WT	WT	WT	WT	WT	WT	WT	WT	WT	WT	WT	WT	WT	WT	WT	WT	WT	WT	WT	WT	WT	WT
165	BG-80	Bangladesh	WT	S	WT	WT	WT	WT	WT	WT	WT	WT	WT	WT	WT	WT	WT	WT	WT	WT	WT	WT	WT	WT	WT	WT	WT	WT	WT	WT	WT	WT	WT	WT	WT	WT	WT	WT	WT	WT	WT	WT	WT	WT	WT	WT	WT	WT	WT
166	BG-81	Bangladesh	WT	S	WT	WT	WT	WT	WT	WT	WT	WT	WT	WT	WT	WT	WT	WT	WT	WT	WT	WT	WT	WT	WT	WT	WT	WT	WT	WT	WT	WT	WT	WT	WT	WT	WT	WT	WT	WT	WT	WT	WT	WT	WT	WT	WT	WT	WT
167	BG-82	Bangladesh	WT	S	WT	WT	WT	WT	WT	WT	WT	WT	WT	WT	WT	WT	WT	WT	WT	WT	WT	WT	WT	WT	WT	WT	WT	WT	WT	WT	WT	WT	WT	WT	WT	WT	WT	WT	WT	WT	WT	WT	WT	WT	WT	WT	WT	WT	WT
168	BG-83	Bangladesh	WT	S	WT	WT	WT	WT	WT	WT	WT	WT	WT	WT	WT	WT	WT	WT	WT	WT	WT	WT	WT	WT	WT	WT	WT	WT	WT	WT	WT	WT	WT	WT	WT	WT	WT	WT	WT	WT	WT	WT	WT	WT	WT	WT	WT	WT	WT
169	BG-84	Bangladesh	WT	R	WT	WT	WT	WT	WT	WT	WT	WT	WT	WT	WT	WT	WT	WT	WT	WT	WT	WT	WT	WT	WT	WT	WT	WT	WT	WT	WT	WT	WT	WT	WT	WT	WT	WT	WT	WT	WT	WT	WT	WT	WT	WT	WT	WT	WT
170	BG-85	Bangladesh	WT	S	WT	WT	WT	WT	WT	WT	WT	WT	WT	WT	WT	WT	WT	WT	WT	WT	WT	WT	WT	WT	WT	WT	WT	WT	WT	WT	WT	WT	WT	WT	WT	WT	WT	WT	WT	WT	WT	WT	WT	WT	WT	WT	WT	WT	WT
171	BG-86	Bangladesh	WT	S	WT	WT	WT	WT	WT	WT	WT	WT	WT	WT	WT	WT	WT	WT	WT	WT	WT	WT	WT	WT	WT	WT	WT	WT	WT	WT	WT	WT	WT	WT	WT	WT	WT	WT	WT	WT	WT	WT	WT	WT	WT	WT	WT	WT	WT
172	TZ-19	Tanzania	WT	S	WT	WT	WT	WT	WT	WT	WT	WT	WT	WT	WT	WT	WT	WT	WT	WT	WT	WT	WT	WT	WT	WT	WT	WT	WT	WT	WT	WT	WT	WT	WT	WT	WT	WT	WT	WT	WT	WT	WT	WT	WT	WT	WT	WT	WT
173	TZ-20	Tanzania	GAG-GCG, Glu378Ala	S	WT	WT	WT	WT	WT	WT	WT	WT	WT	WT	WT	WT	WT	WT	WT	WT	WT	WT	WT	WT	WT	WT	WT	WT	WT	WT	WT	WT	WT	WT	WT	WT	WT	WT	WT	WT	WT	WT	WT	WT	WT	WT	WT	WT	WT
174	TZ-21	Tanzania	WT	S	WT	WT	WT	WT	WT	WT	WT	WT	WT	WT	WT	WT	WT	WT	WT	WT	WT	WT	WT	WT	WT	WT	WT	WT	WT	WT	WT	WT	WT	WT	WT	WT	WT	WT	WT	WT	WT	WT	WT	WT	WT	WT	WT	WT	WT
175	TH-57	Thailand	CTG-CTA, GAG-GCG, Leu355Leu, Glu378Ala	S	WT	WT	WT	WT	WT	WT	WT	WT	WT	WT	WT	WT	WT	WT	WT	WT	WT	WT	WT	WT	WT	WT	WT	WT	WT	WT	WT	WT	GTG,4.21	WT	WT	WT	WT	WT	WT	WT	WT	WT	WT	WT	WT	WT	WT	WT	WT
176	TH-58	Thailand	GAG-GCG, Glu378Ala	S	WT	WT	WT	WT	WT	WT	WT	WT	WT	WT	WT	WT	WT	WT	WT	WT	WT	WT	WT	WT	WT	WT	WT	WT	WT	WT	WT	WT	GTG/ATA,4.90	WT	WT	WT	WT	WT	WT	WT	WT	WT	WT	WT	WT	WT	WT	WT	WT
177	TH-59	Thailand	CTG-CTA, GAG-GCG, Leu355Leu, Glu378Ala	S	WT	WT	WT	WT	WT	WT	WT	WT	WT	WT	WT	WT	WT	WT	WT	WT	WT	WT	WT	WT	WT	WT	WT	WT	WT	WT	WT	WT	CTG,1.55	WT	WT	WT	WT	WT	WT	WT	WT	WT	WT	WT	ACC/CCC,16.15	WT	WT	WT	WT
178	TH-60	Thailand	WT	S	WT	WT	WT	WT	WT	WT	WT	WT	WT	WT	WT	WT	WT	WT	WT	WT	WT	WT	WT	WT	WT	WT	WT	WT	WT	WT	WT	WT	ATA,1.62	WT	WT	WT	WT	WT	WT	WT	WT	WT	WT	WT	ACC,9.89	WT	WT	WT	WT
179	TH-61	Thailand	WT	S	<100 reads	<100 reads	<100 reads	<100 reads	<100 reads	<100 reads	<100 reads	<100 reads	<100 reads	<100 reads	<100 reads	<100 reads	<100 reads	<100 reads	<100 reads	<100 reads	<100 reads	<100 reads	<100 reads	<100 reads	<100 reads	<100 reads	<100 reads	<100 reads	<100 reads	<100 reads	<100 reads	<100 reads	<100 reads	<100 reads	<100 reads	<100 reads	<100 reads	<100 reads	<100 reads	<100 reads	<100 reads	<100 reads	<100 reads	<100 reads	<100 reads	<100 reads	<100 reads	<100 reads	<100 reads
180	TH-62	Thailand	WT	S	WT	WT	WT	WT	WT	WT	WT	WT	WT	WT	WT	WT	WT	WT	WT	WT	WT	WT	WT	WT	WT	WT	WT	WT	WT	WT	WT	WT	CTG/GTG,4.29	WT	WT	WT	WT	WT	WT	WT	WT	WT	WT	WT	WT	WT	WT	WT	WT
181	TH-63	Thailand	WT	S	WT	WT	WT	WT	WT	WT	WT	WT	WT	WT	WT	WT	WT	WT	WT	WT	WT	WT	WT	WT	WT	WT	WT	WT	WT	WT	WT	WT	ATA,1.89	WT	WT	WT	WT	WT	WT	WT	WT	WT	WT	WT	WT	WT	WT	WT	WT
182	TH-64	Thailand	CTG-CTA, GAG-GCG, Leu355Leu, Glu378Ala	S	WT	WT	WT	WT	WT	WT	WT	WT	WT	WT	WT	WT	WT	WT	WT	WT	WT	WT	WT	WT	WT	WT	WT	WT	WT	WT	WT	WT	GTG,2.31	WT	WT	WT	WT	WT	WT	WT	WT	WT	WT	WT	WT	WT	WT	WT	WT
183	TH-65	Thailand	GAG-GCG, Glu378Ala	S	WT	WT	WT	WT	WT	WT	WT	WT	WT	WT	WT	WT	WT	WT	WT	WT	WT	WT	WT	WT	WT	WT	WT	WT	WT	WT	WT	WT	,1.41	WT	WT	WT	WT	WT	WT	WT	WT	WT	WT	WT	ACC/CCC,18.66	WT	WT	WT	WT
184	TH-66	Thailand	WT	S	WT	WT	WT	WT	WT	WT	WT	WT	WT	WT	WT	WT	WT	WT	WT	WT	WT	WT	WT	WT	WT	WT	WT	WT	WT	WT	WT	WT	CTG/ATC,3.08	WT	WT	WT	WT	WT	WT	WT	WT	WT	WT	WT	CCC,10.71	WT	WT	WT	WT
185	TH-67	Thailand	WT	S	WT	WT	WT	WT	WT	WT	WT	WT	WT	WT	WT	WT	WT	WT	WT	WT	WT	WT	WT	WT	WT	WT	WT	WT	WT	WT	WT	WT	GTG/ATA,6.82	WT	WT	WT	WT	WT	WT	WT	WT	WT	WT	WT	WT	WT	WT	WT	WT
186	TH-68	Thailand	WT	S	<100 reads	<100 reads	<100 reads	<100 reads	<100 reads	<100 reads	<100 reads	<100 reads	<100 reads	<100 reads	<100 reads	<100 reads	<100 reads	<100 reads	<100 reads	<100 reads	<100 reads	<100 reads	<100 reads	<100 reads	<100 reads	<100 reads	<100 reads	<100 reads	<100 reads	<100 reads	<100 reads	<100 reads	<100 reads	<100 reads	<100 reads	<100 reads	<100 reads	<100 reads	<100 reads	<100 reads	<100 reads	<100 reads	<100 reads	<100 reads	<100 reads	<100 reads	<100 reads	<100 reads	<100 reads
187	TH-69	Thailand	WT	S	WT	WT	WT	WT	WT	WT	WT	WT	WT	WT	WT	WT	WT	WT	WT	WT	WT	WT	WT	WT	WT	WT	WT	WT	WT	WT	WT	WT	CTG/ATA,6.58	WT	WT	WT	WT	WT	WT	WT	WT	WT	WT	WT	WT	WT	WT	WT	WT
188	TH-70	Thailand	GAG-GCG, Glu378Ala	S	WT	WT	WT	WT	WT	WT	WT	WT	WT	WT	WT	WT	WT	WT	WT	WT	WT	WT	WT	WT	WT	WT	WT	WT	WT	WT	WT	WT	WT	WT	WT	WT	WT	WT	WT	WT	WT	WT	WT	WT	WT	WT	WT	WT	WT
189	TH-71	Thailand	GAG-GCG, Glu378Ala	S	<100 reads	<100 reads	<100 reads	<100 reads	<100 reads	<100 reads	<100 reads	<100 reads	<100 reads	<100 reads	<100 reads	<100 reads	<100 reads	<100 reads	<100 reads	<100 reads	<100 reads	<100 reads	<100 reads	<100 reads	<100 reads	<100 reads	<100 reads	<100 reads	<100 reads	<100 reads	<100 reads	<100 reads	<100 reads	<100 reads	<100 reads	<100 reads	<100 reads	<100 reads	<100 reads	<100 reads	<100 reads	<100 reads	<100 reads	<100 reads	<100 reads	<100 reads	<100 reads	<100 reads	<100 reads
190	RF-12	Russian Federation	GGC-AGC, Gly406Ser	S	WT	WT	WT	WT	WT	WT	WT	WT	WT	WT	WT	WT	WT	WT	WT	WT	WT	WT	WT	WT	WT	WT	WT	WT	WT	WT	WT	WT	WT	WT	WT	WT	WT	WT	WT	WT	WT	WT	WT	WT	WT	WT	WT	WT	WT
191	RF-13	Russian Federation	ATG-ATC, Met306Ile	S	WT	WT	WT	WT	WT	WT	WT	WT	WT	WT	WT	WT	WT	WT	WT	WT	WT	WT	WT	WT	WT	WT	WT	WT	WT	WT	WT	WT	ATC,98.22	WT	WT	WT	WT	WT	WT	WT	WT	WT	WT	WT	WT	WT	WT	WT	WT
192	RF-14	Russian Federation	WT	S	WT	WT	WT	WT	WT	WT	WT	WT	WT	WT	WT	WT	WT	WT	WT	WT	WT	WT	WT	WT	WT	WT	WT	WT	WT	WT	WT	WT	WT	WT	WT	WT	WT	WT	WT	WT	WT	WT	WT	WT	WT	WT	WT	WT	WT
193	RF-15	Russian Federation	WT	S	WT	WT	WT	WT	WT	WT	WT	WT	WT	WT	WT	WT	WT	WT	WT	WT	WT	WT	WT	WT	WT	WT	WT	WT	WT	WT	WT	WT	WT	WT	WT	WT	WT	WT	WT	WT	WT	WT	WT	WT	WT	WT	WT	WT	WT
194	RF-16	Russian Federation	WT	S	WT	WT	WT	WT	WT	WT	WT	WT	WT	WT	WT	WT	WT	WT	WT	WT	WT	WT	WT	WT	WT	WT	WT	WT	WT	WT	WT	WT	WT	WT	WT	WT	WT	WT	WT	WT	WT	WT	WT	WT	WT	WT	WT	WT	WT
195	RF-17	Russian Federation	WT	S	WT	WT	WT	WT	WT	WT	WT	WT	WT	WT	WT	WT	WT	WT	WT	WT	WT	WT	WT	WT	WT	WT	WT	WT	WT	WT	WT	WT	WT	WT	WT	WT	WT	WT	WT	WT	WT	WT	WT	WT	WT	WT	WT	WT	WT
196	RF-18	Russian Federation	WT	S	WT	WT	WT	WT	WT	WT	WT	WT	WT	WT	WT	WT	WT	WT	WT	WT	WT	WT	WT	WT	WT	WT	WT	WT	WT	WT	WT	WT	WT	WT	WT	WT	WT	WT	WT	WT	WT	WT	WT	WT	WT	WT	WT	WT	WT
197	RF-19	Russian Federation	WT	S	WT	WT	WT	WT	WT	WT	WT	WT	WT	WT	WT	WT	WT	WT	WT	WT	WT	WT	WT	WT	WT	WT	WT	WT	WT	WT	WT	WT	WT	WT	WT	WT	WT	WT	WT	WT	WT	WT	WT	WT	WT	WT	WT	WT	WT
[truncated: 117 more columns]

## Sheet: gyrA
	Sample ID	Country of Origin	Overall Sanger	OFX conventional	MFX conventional			77	78	79	80	81	82	83	84	85	86	87	88	89	90	91	92	93	94	95	96	97	98	99	100	101	102	103	104	105	106	107	108	109	110	111	112	113	114	115	116	117	118
159	BG-74	Bangladesh	AGC-ACC, Ser95Thr	S	R	S	S	WT	WT	WT	WT	WT	WT	WT	WT	WT	WT	WT	WT	WT	WT	WT	WT	WT	WT	ACC,100	WT	WT	WT	WT	WT	WT	WT	WT	WT	WT	WT	WT	WT	WT	WT	WT	WT	WT	WT	WT	WT	WT	WT
160	BG-75	Bangladesh	AGC-ACC, Ser95Thr	S	S	S	S	WT	WT	WT	WT	WT	WT	WT	WT	WT	WT	WT	WT	WT	WT	WT	WT	WT	WT	ACC,100	WT	WT	WT	WT	WT	WT	WT	WT	WT	WT	WT	WT	WT	WT	WT	WT	WT	WT	WT	WT	WT	WT	WT
161	BG-76	Bangladesh	AGC-ACC, Ser95Thr	S	S	S	S	WT	WT	WT	WT	WT	WT	WT	WT	WT	WT	WT	WT	WT	WT	WT	WT	WT	WT	ACC,100	WT	WT	WT	WT	WT	WT	WT	WT	WT	WT	WT	WT	WT	WT	WT	WT	WT	WT	WT	WT	WT	WT	WT
162	BG-77	Bangladesh	AGC-ACC, Ser95Thr	R	R	S	S	WT	WT	WT	WT	WT	WT	WT	WT	WT	WT	WT	WT	WT	WT	WT	WT	WT	WT	ACC,100	WT	WT	WT	WT	WT	WT	WT	WT	WT	WT	WT	WT	WT	WT	WT	WT	WT	WT	WT	WT	WT	WT	WT
163	BG-78	Bangladesh	AGC-ACC, Ser95Thr	S	S	S	S	WT	WT	WT	WT	WT	WT	WT	WT	WT	WT	WT	WT	WT	WT	WT	WT	WT	WT	ACC,100	WT	WT	WT	WT	WT	WT	WT	WT	WT	WT	WT	WT	WT	WT	WT	WT	WT	WT	WT	WT	WT	WT	WT
164	BG-79	Bangladesh	AGC-ACC, Ser95Thr	S	S	S	S	WT	WT	WT	WT	WT	WT	WT	WT	WT	WT	WT	WT	WT	WT	WT	WT	WT	WT	ACC,100	WT	WT	WT	WT	WT	WT	WT	WT	WT	WT	WT	WT	WT	WT	WT	WT	WT	WT	WT	WT	WT	WT	WT
165	BG-80	Bangladesh	AGC-ACC, Ser95Thr	R	R	S	S	WT	WT	WT	WT	WT	WT	WT	WT	WT	WT	WT	WT	WT	WT	WT	WT	WT	WT	ACC,100	WT	WT	WT	WT	WT	WT	WT	WT	WT	WT	WT	WT	WT	WT	WT	WT	WT	WT	WT	WT	WT	WT	WT
166	BG-81	Bangladesh	AGC-ACC, Ser95Thr	S	S	S	S	<100 reads	<100 reads	<100 reads	<100 reads	<100 reads	<100 reads	<100 reads	<100 reads	<100 reads	<100 reads	<100 reads	<100 reads	<100 reads	<100 reads	<100 reads	<100 reads	<100 reads	<100 reads	<100 reads	<100 reads	<100 reads	<100 reads	<100 reads	<100 reads	<100 reads	<100 reads	<100 reads	<100 reads	<100 reads	<100 reads	<100 reads	<100 reads	<100 reads	<100 reads	<100 reads	<100 reads	<100 reads	<100 reads	<100 reads	<100 reads	<100 reads	<100 reads
167	BG-82	Bangladesh	AGC-ACC, Ser95Thr	S	S	S	S	WT	WT	WT	WT	WT	WT	WT	WT	WT	WT	WT	WT	WT	WT	WT	WT	WT	WT	ACC,100	WT	WT	WT	WT	WT	WT	WT	WT	WT	WT	WT	WT	WT	WT	WT	WT	WT	WT	WT	WT	WT	WT	WT
168	BG-83	Bangladesh	AGC-ACC, Ser95Thr	S	S	S	S	WT	WT	WT	WT	WT	WT	WT	WT	WT	WT	WT	WT	WT	WT	WT	WT	WT	WT	ACC,100	WT	WT	WT	WT	WT	WT	WT	WT	WT	WT	WT	WT	WT	WT	WT	WT	WT	WT	WT	WT	WT	WT	WT
169	BG-84	Bangladesh	WT	S	R	S	S	WT	WT	WT	WT	WT	WT	WT	WT	WT	WT	WT	WT	WT	WT	WT	WT	WT	WT	WT	WT	WT	WT	WT	WT	WT	WT	WT	WT	WT	WT	WT	WT	WT	WT	WT	WT	WT	WT	WT	WT	WT	WT
170	BG-85	Bangladesh	AGC-ACC, Ser95Thr	S	S	S	S	WT	WT	WT	WT	WT	WT	WT	WT	WT	WT	WT	WT	WT	WT	WT	WT	WT	WT	ACC,100	WT	WT	WT	WT	WT	WT	WT	WT	WT	WT	WT	WT	WT	WT	WT	WT	WT	WT	WT	WT	WT	WT	WT
171	BG-86	Bangladesh	AGC-ACC, Ser95Thr	NA	NA	S	S	WT	WT	WT	WT	WT	WT	WT	WT	WT	WT	WT	WT	WT	WT	WT	WT	WT	WT	ACC,100	WT	WT	WT	WT	WT	WT	WT	WT	WT	WT	WT	WT	WT	WT	WT	WT	WT	WT	WT	WT	WT	WT	WT
172	TZ-19	Tanzania	AGC-ACC, Ser95Thr	S	S	S	S	WT	WT	WT	WT	WT	WT	WT	WT	WT	WT	WT	WT	WT	WT	WT	WT	WT	WT	ACC,100	WT	WT	WT	WT	WT	WT	WT	WT	WT	WT	WT	WT	WT	WT	WT	WT	WT	WT	WT	WT	WT	WT	WT
173	TZ-20	Tanzania	AGC-ACC, Ser95Thr	S	S	S	S	<100 reads	<100 reads	<100 reads	<100 reads	<100 reads	<100 reads	<100 reads	<100 reads	<100 reads	<100 reads	<100 reads	<100 reads	<100 reads	<100 reads	<100 reads	<100 reads	<100 reads	<100 reads	<100 reads	<100 reads	<100 reads	<100 reads	<100 reads	<100 reads	<100 reads	<100 reads	<100 reads	<100 reads	<100 reads	<100 reads	<100 reads	<100 reads	<100 reads	<100 reads	<100 reads	<100 reads	<100 reads	<100 reads	<100 reads	<100 reads	<100 reads	<100 reads
174	TZ-21	Tanzania	WT	S	S	S	S	<100 reads	<100 reads	<100 reads	<100 reads	<100 reads	<100 reads	<100 reads	<100 reads	<100 reads	<100 reads	<100 reads	<100 reads	<100 reads	<100 reads	<100 reads	<100 reads	<100 reads	<100 reads	<100 reads	<100 reads	<100 reads	<100 reads	<100 reads	<100 reads	<100 reads	<100 reads	<100 reads	<100 reads	<100 reads	<100 reads	<100 reads	<100 reads	<100 reads	<100 reads	<100 reads	<100 reads	<100 reads	<100 reads	<100 reads	<100 reads	<100 reads	<100 reads
175	TH-57	Thailand	AGC-ACC, Ser95Thr	S	S	S	S	<100 reads	<100 reads	<100 reads	<100 reads	<100 reads	<100 reads	<100 reads	<100 reads	<100 reads	<100 reads	<100 reads	<100 reads	<100 reads	<100 reads	<100 reads	<100 reads	<100 reads	<100 reads	<100 reads	<100 reads	<100 reads	<100 reads	<100 reads	<100 reads	<100 reads	<100 reads	<100 reads	<100 reads	<100 reads	<100 reads	<100 reads	<100 reads	<100 reads	<100 reads	<100 reads	<100 reads	<100 reads	<100 reads	<100 reads	<100 reads	<100 reads	<100 reads
176	TH-58	Thailand	AGC-ACC, Ser95Thr	S	S	S	S	<100 reads	<100 reads	<100 reads	<100 reads	<100 reads	<100 reads	<100 reads	<100 reads	<100 reads	<100 reads	<100 reads	<100 reads	<100 reads	<100 reads	<100 reads	<100 reads	<100 reads	<100 reads	<100 reads	<100 reads	<100 reads	<100 reads	<100 reads	<100 reads	<100 reads	<100 reads	<100 reads	<100 reads	<100 reads	<100 reads	<100 reads	<100 reads	<100 reads	<100 reads	<100 reads	<100 reads	<100 reads	<100 reads	<100 reads	<100 reads	<100 reads	<100 reads
177	TH-59	Thailand	AGC-ACC, Ser95Thr	S	S	S	S	<100 reads	<100 reads	<100 reads	<100 reads	<100 reads	<100 reads	<100 reads	<100 reads	<100 reads	<100 reads	<100 reads	<100 reads	<100 reads	<100 reads	<100 reads	<100 reads	<100 reads	<100 reads	<100 reads	<100 reads	<100 reads	<100 reads	<100 reads	<100 reads	<100 reads	<100 reads	<100 reads	<100 reads	<100 reads	<100 reads	<100 reads	<100 reads	<100 reads	<100 reads	<100 reads	<100 reads	<100 reads	<100 reads	<100 reads	<100 reads	<100 reads	<100 reads
178	TH-60	Thailand	AGC-ACC, Ser95Thr	S	S	S	S	<100 reads	<100 reads	<100 reads	<100 reads	<100 reads	<100 reads	<100 reads	<100 reads	<100 reads	<100 reads	<100 reads	<100 reads	<100 reads	<100 reads	<100 reads	<100 reads	<100 reads	<100 reads	<100 reads	<100 reads	<100 reads	<100 reads	<100 reads	<100 reads	<100 reads	<100 reads	<100 reads	<100 reads	<100 reads	<100 reads	<100 reads	<100 reads	<100 reads	<100 reads	<100 reads	<100 reads	<100 reads	<100 reads	<100 reads	<100 reads	<100 reads	<100 reads
179	TH-61	Thailand	AGC-ACC, Ser95Thr	S	S	S	S	<100 reads	<100 reads	<100 reads	<100 reads	<100 reads	<100 reads	<100 reads	<100 reads	<100 reads	<100 reads	<100 reads	<100 reads	<100 reads	<100 reads	<100 reads	<100 reads	<100 reads	<100 reads	<100 reads	<100 reads	<100 reads	<100 reads	<100 reads	<100 reads	<100 reads	<100 reads	<100 reads	<100 reads	<100 reads	<100 reads	<100 reads	<100 reads	<100 reads	<100 reads	<100 reads	<100 reads	<100 reads	<100 reads	<100 reads	<100 reads	<100 reads	<100 reads
180	TH-62	Thailand	AGC-ACC, Ser95Thr	S	S	S	S	<100 reads	<100 reads	<100 reads	<100 reads	<100 reads	<100 reads	<100 reads	<100 reads	<100 reads	<100 reads	<100 reads	<100 reads	<100 reads	<100 reads	<100 reads	<100 reads	<100 reads	<100 reads	<100 reads	<100 reads	<100 reads	<100 reads	<100 reads	<100 reads	<100 reads	<100 reads	<100 reads	<100 reads	<100 reads	<100 reads	<100 reads	<100 reads	<100 reads	<100 reads	<100 reads	<100 reads	<100 reads	<100 reads	<100 reads	<100 reads	<100 reads	<100 reads
181	TH-63	Thailand	AGC-ACC, Ser95Thr	S	S	S	S	<100 reads	<100 reads	<100 reads	<100 reads	<100 reads	<100 reads	<100 reads	<100 reads	<100 reads	<100 reads	<100 reads	<100 reads	<100 reads	<100 reads	<100 reads	<100 reads	<100 reads	<100 reads	<100 reads	<100 reads	<100 reads	<100 reads	<100 reads	<100 reads	<100 reads	<100 reads	<100 reads	<100 reads	<100 reads	<100 reads	<100 reads	<100 reads	<100 reads	<100 reads	<100 reads	<100 reads	<100 reads	<100 reads	<100 reads	<100 reads	<100 reads	<100 reads
182	TH-64	Thailand	AGC-ACC, Ser95Thr	S	S	S	S	<100 reads	<100 reads	<100 reads	<100 reads	<100 reads	<100 reads	<100 reads	<100 reads	<100 reads	<100 reads	<100 reads	<100 reads	<100 reads	<100 reads	<100 reads	<100 reads	<100 reads	<100 reads	<100 reads	<100 reads	<100 reads	<100 reads	<100 reads	<100 reads	<100 reads	<100 reads	<100 reads	<100 reads	<100 reads	<100 reads	<100 reads	<100 reads	<100 reads	<100 reads	<100 reads	<100 reads	<100 reads	<100 reads	<100 reads	<100 reads	<100 reads	<100 reads
183	TH-65	Thailand	AGC-ACC, Ser95Thr	S	S	S	S	<100 reads	<100 reads	<100 reads	<100 reads	<100 reads	<100 reads	<100 reads	<100 reads	<100 reads	<100 reads	<100 reads	<100 reads	<100 reads	<100 reads	<100 reads	<100 reads	<100 reads	<100 reads	<100 reads	<100 reads	<100 reads	<100 reads	<100 reads	<100 reads	<100 reads	<100 reads	<100 reads	<100 reads	<100 reads	<100 reads	<100 reads	<100 reads	<100 reads	<100 reads	<100 reads	<100 reads	<100 reads	<100 reads	<100 reads	<100 reads	<100 reads	<100 reads
184	TH-66	Thailand	AGC-ACC, Ser95Thr	S	S	S	S	<100 reads	<100 reads	<100 reads	<100 reads	<100 reads	<100 reads	<100 reads	<100 reads	<100 reads	<100 reads	<100 reads	<100 reads	<100 reads	<100 reads	<100 reads	<100 reads	<100 reads	<100 reads	<100 reads	<100 reads	<100 reads	<100 reads	<100 reads	<100 reads	<100 reads	<100 reads	<100 reads	<100 reads	<100 reads	<100 reads	<100 reads	<100 reads	<100 reads	<100 reads	<100 reads	<100 reads	<100 reads	<100 reads	<100 reads	<100 reads	<100 reads	<100 reads
185	TH-67	Thailand	AGC-ACC, Ser95Thr	S	S	S	S	<100 reads	<100 reads	<100 reads	<100 reads	<100 reads	<100 reads	<100 reads	<100 reads	<100 reads	<100 reads	<100 reads	<100 reads	<100 reads	<100 reads	<100 reads	<100 reads	<100 reads	<100 reads	<100 reads	<100 reads	<100 reads	<100 reads	<100 reads	<100 reads	<100 reads	<100 reads	<100 reads	<100 reads	<100 reads	<100 reads	<100 reads	<100 reads	<100 reads	<100 reads	<100 reads	<100 reads	<100 reads	<100 reads	<100 reads	<100 reads	<100 reads	<100 reads
186	TH-68	Thailand	AGC-ACC, Ser95Thr	S	S	S	S	<100 reads	<100 reads	<100 reads	<100 reads	<100 reads	<100 reads	<100 reads	<100 reads	<100 reads	<100 reads	<100 reads	<100 reads	<100 reads	<100 reads	<100 reads	<100 reads	<100 reads	<100 reads	<100 reads	<100 reads	<100 reads	<100 reads	<100 reads	<100 reads	<100 reads	<100 reads	<100 reads	<100 reads	<100 reads	<100 reads	<100 reads	<100 reads	<100 reads	<100 reads	<100 reads	<100 reads	<100 reads	<100 reads	<100 reads	<100 reads	<100 reads	<100 reads
187	TH-69	Thailand	AGC-ACC, Ser95Thr	S	S	S	S	<100 reads	<100 reads	<100 reads	<100 reads	<100 reads	<100 reads	<100 reads	<100 reads	<100 reads	<100 reads	<100 reads	<100 reads	<100 reads	<100 reads	<100 reads	<100 reads	<100 reads	<100 reads	<100 reads	<100 reads	<100 reads	<100 reads	<100 reads	<100 reads	<100 reads	<100 reads	<100 reads	<100 reads	<100 reads	<100 reads	<100 reads	<100 reads	<100 reads	<100 reads	<100 reads	<100 reads	<100 reads	<100 reads	<100 reads	<100 reads	<100 reads	<100 reads
188	TH-70	Thailand	AGC-ACC, Ser95Thr	S	S	S	S	<100 reads	<100 reads	<100 reads	<100 reads	<100 reads	<100 reads	<100 reads	<100 reads	<100 reads	<100 reads	<100 reads	<100 reads	<100 reads	<100 reads	<100 reads	<100 reads	<100 reads	<100 reads	<100 reads	<100 reads	<100 reads	<100 reads	<100 reads	<100 reads	<100 reads	<100 reads	<100 reads	<100 reads	<100 reads	<100 reads	<100 reads	<100 reads	<100 reads	<100 reads	<100 reads	<100 reads	<100 reads	<100 reads	<100 reads	<100 reads	<100 reads	<100 reads
189	TH-71	Thailand	AGC-ACC, Ser95Thr	NA	NA	S	S	<100 reads	<100 reads	<100 reads	<100 reads	<100 reads	<100 reads	<100 reads	<100 reads	<100 reads	<100 reads	<100 reads	<100 reads	<100 reads	<100 reads	<100 reads	<100 reads	<100 reads	<100 reads	<100 reads	<100 reads	<100 reads	<100 reads	<100 reads	<100 reads	<100 reads	<100 reads	<100 reads	<100 reads	<100 reads	<100 reads	<100 reads	<100 reads	<100 reads	<100 reads	<100 reads	<100 reads	<100 reads	<100 reads	<100 reads	<100 reads	<100 reads	<100 reads
190	RF-12	Russian Federation	AGC-ACC, Ser95Thr	S	S	S	S	WT	WT	WT	WT	WT	WT	WT	WT	WT	WT	WT	WT	WT	WT	WT	WT	WT	WT	ACC,100	WT	WT	WT	WT	WT	WT	WT	WT	WT	WT	WT	WT	WT	WT	WT	WT	WT	WT	WT	WT	WT	WT	WT
191	RF-13	Russian Federation	AGC-ACC, Ser95Thr	S	S	S	S	WT	WT	WT	WT	WT	WT	WT	WT	WT	WT	WT	WT	WT	WT	WT	WT	WT	WT	ACC,100	WT	WT	WT	WT	WT	WT	WT	WT	WT	WT	WT	WT	WT	WT	WT	WT	WT	WT	WT	WT	WT	WT	WT
192	RF-14	Russian Federation	AGC-ACC, Ser95Thr	S	S	S	S	<100 reads	<100 reads	<100 reads	<100 reads	<100 reads	<100 reads	<100 reads	<100 reads	<100 reads	<100 reads	<100 reads	<100 reads	<100 reads	<100 reads	<100 reads	<100 reads	<100 reads	<100 reads	<100 reads	<100 reads	<100 reads	<100 reads	<100 reads	<100 reads	<100 reads	<100 reads	<100 reads	<100 reads	<100 reads	<100 reads	<100 reads	<100 reads	<100 reads	<100 reads	<100 reads	<100 reads	<100 reads	<100 reads	<100 reads	<100 reads	<100 reads	<100 reads
193	RF-15	Russian Federation	AGC-ACC, Ser95Thr	S	S	S	S	WT	WT	WT	WT	WT	WT	WT	WT	WT	WT	WT	WT	WT	WT	WT	WT	WT	WT	ACC,100	WT	WT	WT	WT	WT	WT	WT	WT	WT	WT	WT	WT	WT	WT	WT	WT	WT	WT	WT	WT	WT	WT	WT
194	RF-16	Russian Federation	AGC-ACC, Ser95Thr	NA	NA	S	S	WT	WT	WT	WT	WT	WT	WT	WT	WT	WT	WT	WT	WT	WT	WT	WT	WT	WT	ACC,100	WT	WT	WT	WT	WT	WT	WT	WT	WT	WT	WT	WT	WT	WT	WT	WT	WT	WT	WT	WT	WT	WT	WT
195	RF-17	Russian Federation	AGC-ACC, Ser95Thr	S	S	S	S	WT	WT	WT	WT	WT	WT	WT	WT	WT	WT	WT	WT	WT	WT	WT	WT	WT	WT	ACC,100	WT	WT	WT	WT	WT	WT	WT	WT	WT	WT	WT	WT	WT	WT	WT	WT	WT	WT	WT	WT	WT	WT	WT
196	RF-18	Russian Federation	AGC-ACC, Ser95Thr	S	S	S	S	WT	WT	WT	WT	WT	WT	WT	WT	WT	WT	WT	WT	WT	WT	WT	WT	WT	WT	ACC,100	WT	WT	WT	WT	WT	WT	WT	WT	WT	WT	WT	WT	WT	WT	WT	WT	WT	WT	WT	WT	WT	WT	WT
197	RF-19	Russian Federation	AGC-ACC, Ser95Thr	S	S	S	S	WT	WT	WT	WT	WT	WT	WT	WT	WT	WT	WT	WT	WT	WT	WT	WT	WT	WT	ACC,100	WT	WT	WT	WT	WT	WT	WT	WT	WT	WT	WT	WT	WT	WT	WT	WT	WT	WT	WT	WT	WT	WT	WT
[truncated: 26 more columns]

[truncated: 3 more sheets: rrs-inj, eis, rpsL]
